# Supplementary material for: Particulate metal exposures induce plasma metabolome changes in a commuter panel study
Source: PLoS One. 2018 Sep 19;13(9):e0203468. doi: 10.1371/journal.pone.0203468 (PMC6145583; doi:10.1371/journal.pone.0203468)
Supplement: S1 Datasets — (ZIP) [file pone.0203468.s008.zip]

Archive with 4 entries (4 files):
- ace_neg_means_025.csv
- ace_pos_means_025.csv
- ace_commute_expo_deltabiomarkers.csv
- DataInventory.xlsx
