# Supplementary material for: Particulate metal exposures induce plasma metabolome changes in a commuter panel study
Source: PLoS One. 2018 Sep 19;13(9):e0203468. doi: 10.1371/journal.pone.0203468 (PMC6145583; doi:10.1371/journal.pone.0203468)
Supplement: S1 Datasets — (ZIP) [file pone.0203468.s008.zip › ace_neg_means_025.csv]

	mz	time	mz.min	mz.max	NumPres.All.Samples	NumPres.Biological.Samples	median_CV	Qscore	Max.Intensity	nist_6	q1a_6	SH3901_	SA0701_	SH3002_	SA4301_	SH5002_	SH2402_	SA3702_	SA3302_	SH4702_	SH5001_	SA0901_	SH4802_	SA4602_	SA4901_	SH4006_	SA1002_	SA2902_	SH4102_	SA4601_	SH5202_	SH5502_	q1b_6	q2a_6	SA3701_	SA2702_	SH4901_	SH5102_	SA2601_	SA1001_	SA3901_	SH3402_	SA3301_	SA2001_	SA3402_	SA2801_	SA0902_	SA2101_	SA4902_
1	85.002868992777	56.4729157885191	85.0027765125728	85.0030066134873	12	6	10.91	6.03966043686877	299513.014465442	NA	NA	NA	NA	NA	NA	NA	NA	NA	NA	NA	NA	NA	NA	NA	NA	NA	NA	NA	NA	NA	NA	NA	NA	NA	NA	NA	NA	NA	NA	NA	NA	NA	NA	NA	NA	NA	NA	NA	NA
2	85.9143741129167	320.571618929952	85.9136604850483	85.915275625819	21	2	18.74	1.44654997830175	5707224.41002639	NA	NA	NA	NA	NA	21.878239731174	NA	NA	NA	NA	21.5922727956086	NA	NA	NA	NA	NA	NA	NA	NA	NA	NA	NA	NA	NA	NA	NA	21.8400473672216	NA	NA	NA	NA	NA	21.3210509645657	NA	NA	22.4443581135029	NA	NA	21.7896790723225	NA
3	87.0014446254628	120.683704941873	87.0001611215094	87.0019644786453	128	35	25.67	3.07460754830794	4435713.6402851	NA	NA	NA	NA	NA	20.0501930237426	NA	19.1186694107048	NA	NA	NA	19.0337180585578	NA	NA	NA	NA	19.7871078836558	NA	NA	19.1832557407355	15.9427571377992	NA	NA	NA	NA	17.5632676497191	NA	NA	NA	18.89690684312	NA	NA	20.0916349029955	18.3095956234318	NA	NA	NA	NA	NA	21.4883435079704
4	87.007107045392	103.648469442126	87.0066721362365	87.0073954058072	486	162	2.656	27.2772275560614	196753921.549225	25.4965614441722	25.3163980614751	25.8954797284483	25.7956408924572	25.914210233955	27.4910019190712	26.4823535741955	26.5606277401327	25.7208429427233	26.7295921575773	26.1402794571118	27.259736993943	25.3892554672605	25.8230164247375	26.0001384476793	26.1167980587322	26.1981615620019	25.9708035224632	26.1349218375151	26.0245371925648	26.7012890646801	26.6495985211224	26.586375043528	25.2494263900232	25.912373672412	26.889287818571	26.499408058101	25.751163399416	26.2614279788454	27.207973350614	25.3226393389853	25.9225991312426	26.6689767987506	27.251308811183	26.4406510569115	25.7730355473865	26.3994802005067	25.7134667508609	24.9315308151362	26.0618844452571
5	87.01308459616	95.2389018253288	87.0127801281385	87.0132458779309	33	10	22.32	3.67385926669769	833101.22068802	NA	NA	NA	NA	NA	18.1387207684768	NA	NA	NA	NA	NA	18.5119360420391	NA	NA	NA	NA	NA	NA	NA	NA	NA	NA	NA	NA	NA	NA	NA	NA	NA	18.3480282914054	NA	NA	NA	18.8481827671775	NA	NA	NA	NA	NA	NA
6	88.9553880432128	74.0694963551238	88.9541756823547	88.9559163910847	102	34	6.117	14.0305701363441	2552654.21564203	NA	20.8566104072352	NA	NA	NA	19.0926663028474	NA	NA	NA	19.4895214901289	NA	NA	NA	NA	20.1130411641073	NA	NA	NA	NA	NA	20.2918893511591	NA	NA	20.7734206195935	21.0376748300864	NA	NA	19.4642858409034	18.4973621420223	NA	NA	NA	NA	20.2416744266694	NA	NA	NA	NA	17.911560570565	NA
7	89.0004406725027	73.9797497445697	88.9999352219568	89.0016871336142	119	37	10.08	8.27173005842375	3787878.8628524	NA	20.748556300012	NA	NA	NA	19.3307044922224	NA	NA	NA	NA	NA	19.0025854710597	NA	NA	20.2997789495417	19.6777703460398	NA	NA	NA	NA	20.4744271384416	NA	NA	21.0922791256983	21.31244452617	NA	NA	19.7918854484974	19.0485105815417	NA	NA	NA	NA	20.7201043928983	NA	NA	NA	NA	18.7423975311611	NA
8	89.0050011858014	77.2531087583564	89.0041483568862	89.0055677373696	161	54	9.883	9.2370693857862	3992650.89751313	20.4277171957153	21.2002601997623	18.4990769541508	NA	NA	20.35339171888	NA	NA	NA	19.8521601640814	NA	18.5260764113613	18.7784881590244	NA	20.9735243513315	18.5051644817844	NA	19.0839816548115	NA	19.4108024289558	21.2593950384284	NA	NA	21.2232758258227	21.6916016946679	19.9875235402565	NA	20.5169873975605	20.3957786085253	NA	19.5427188136615	NA	NA	20.9752088314346	19.7821892501226	NA	19.4562633560215	NA	19.7405989365405	NA
9	89.0228343828169	92.503827685027	89.0226347493027	89.0230353615142	482	162	3.469	22.3261044530931	3991631455.03115	29.262342350123	31.124084599106	29.7234423380551	27.1775790183077	28.1137016342036	30.4927357603627	28.562025011872	28.8473168778077	27.1397533513682	30.1706639986968	27.9411096002361	29.4632309407841	29.5085540570903	28.1211138174311	31.0470463062596	29.8444744685238	28.2393423449524	29.9813258498535	28.3772276820935	29.9560702924593	31.1609810851304	29.113848287949	28.9805500544662	31.1760451513757	31.5810416021285	29.8756121317368	28.7117819343924	30.5440485807477	30.1954837379606	27.877432825885	29.7381702058674	29.0374364737375	28.5434448589271	31.0839579538469	29.7666954734418	27.6821051752597	29.7231867682786	27.1045875358823	29.8254588890145	28.2335799785564
10	89.028912937326	107.10186174749	89.0279661879868	89.0298945821775	474	162	24.34	3.96106420591666	48567721.342227	23.3216934901505	24.789741012262	22.2323895657038	20.030917286169	18.8030324987679	23.9719031565554	19.3354636919895	21.417498746878	20.2906746470789	23.0077748350673	22.1522759298384	22.5678548312087	22.7890995944636	21.2727691900627	23.8035082629767	22.4833184284482	20.2718070744601	23.1582038798654	20.2076984745016	23.0774115290207	24.1184333665087	22.6676544221277	22.3876527866359	24.6949436247864	25.2403261530589	22.7487345531105	22.3349701307886	24.016339300638	23.5433977870473	20.8542216703088	22.6309330490081	21.4239433493057	20.8825677309819	23.7090516678659	23.1571429516869	18.1809287441994	23.0722098364018	21.056441184619	23.2287237141593	21.4186059616545
11	89.0410903134265	75.857379895327	89.0406806330034	89.0417427537488	204	72	12.53	7.70655163924776	5489115.19767404	20.4183368550215	21.3393134790792	18.9956814932141	NA	NA	20.9196411369215	NA	NA	NA	20.3759033737984	NA	19.0690246098495	19.1084274523163	NA	21.0583619923044	19.5208095668946	NA	19.7514745023583	NA	19.8671083846468	21.7295852703245	NA	NA	21.5361767620628	21.9928610653288	20.1063199659446	NA	21.2284077237507	20.5631427342268	NA	20.0905952471832	19.2416623285335	NA	21.5589368041851	20.18262615359	NA	19.6641742580007	NA	20.1868661384698	NA
12	89.0903435896253	73.3783489656673	89.0897604875684	89.0910151904728	76	25	3.782	20.5918368467583	2606550.92695941	NA	20.8384071636191	NA	NA	NA	19.6065409534092	NA	NA	NA	NA	NA	NA	NA	NA	20.2853937996444	NA	19.7834334295588	NA	NA	NA	20.6951909971142	NA	NA	20.7440764291693	21.0107188956677	NA	NA	NA	NA	NA	NA	NA	NA	20.0771998843598	NA	NA	NA	NA	NA	NA
13	89.9241566294048	367.782090602233	89.924066573944	89.9242651090443	29	9	24.51	3.64810636256773	734012.748672728	18.353225664542	NA	NA	NA	NA	NA	NA	NA	NA	NA	NA	NA	NA	NA	NA	NA	NA	NA	NA	NA	18.9428988441186	NA	NA	NA	NA	NA	NA	NA	NA	NA	NA	NA	NA	NA	NA	NA	NA	18.4427860906317	18.8524942450861	NA
14	90.0083128459353	57.1942006219288	90.0082074142077	90.008875122217	23	23	26.56	3.73534283951018	4318754.19050914	NA	NA	NA	NA	NA	NA	NA	NA	NA	NA	NA	NA	NA	NA	NA	NA	NA	NA	NA	NA	NA	NA	NA	NA	NA	NA	NA	NA	NA	NA	NA	NA	NA	NA	NA	NA	NA	NA	NA	NA
15	90.0172715034256	163.030258508875	90.0170565255813	90.0175527266603	478	162	20.36	4.74782781992642	6009036.05765559	21.674766241806	21.6031105095999	20.7629520733589	20.1698970343029	20.8433700836742	21.0970670051996	20.8004524417613	20.76044954617	20.3087463864305	20.1387106888186	20.6222683227115	20.6621436272331	20.3870766834827	20.5306390128539	20.6897565146279	20.64491691132	20.437875493901	20.2074461003918	21.1165431802042	20.1656214563041	20.0803962761378	20.1973960667939	20.7369015169137	20.7422236420705	21.3465086430786	21.0763925081379	21.2446060995492	21.2348833147169	20.468933210681	20.77459192121	20.4023486054461	20.9344745380458	20.9035752810042	20.3654122725386	19.8339786685351	20.8844825665525	20.2838277191467	20.7079915686897	19.9022713687592	20.3045606372118
16	90.0261753898557	95.106667964045	90.0259899789117	90.0263950960318	486	162	4.833	17.1143151738476	170717960.740515	25.3547310149883	26.7317789155886	24.7614569803524	23.4790542426963	23.0729186862993	25.7183144387937	23.6704186455734	23.9337328199282	22.4748995531617	25.3751295011126	23.1616777764719	24.7556012089092	24.6582480378744	23.1946644820282	26.5872161178892	25.2617575814716	23.3586021759583	25.4255730684391	23.5471858581578	25.1913520341468	26.6826909707278	24.1380698809835	23.9836363749327	26.7887281767184	27.1403179535581	25.3313040272507	23.8683149155909	25.992490917139	25.4353967676915	23.1539522434015	24.9692876283391	24.2362873837665	23.7713862567294	26.5343337715144	25.0717842515513	22.9983207956889	25.0079949757787	22.6198329643868	25.1808284503327	23.3110521179653
17	90.0323860830232	76.0528419940967	90.0320755021532	90.0326450977999	23	9	28.64	3.50226349992866	918403.148731457	NA	NA	NA	NA	NA	NA	NA	NA	NA	NA	NA	NA	NA	NA	NA	NA	NA	NA	NA	NA	NA	NA	NA	NA	NA	NA	NA	NA	NA	NA	NA	NA	NA	NA	NA	NA	NA	NA	NA	NA
18	90.9092017586406	14.8606912859894	90.9089189839561	90.9097481629008	226	74	15.3	6.0226418779791	760446.53772205	16.5876498700785	17.8745867976523	17.6780430066505	17.5550595061538	18.149899917237	17.8890973008049	17.9488680474181	17.8182035428365	17.9300106497472	17.9933126509292	18.0461523649481	18.2603379732032	18.1184859799196	18.1833432518718	18.2706714068595	18.1213614841843	18.0807117026527	18.1940641579947	18.0984847346899	17.4063295239137	18.192727229691	18.3464575685027	18.3317993133248	18.3165516433125	18.6042663540478	18.4797850455742	18.3388361793256	18.7467314919439	17.6374287363596	18.1188816585827	18.1833575651936	18.188794571762	18.2890088448217	18.154773386204	18.1138869813762	18.1652165907299	18.0849012748641	17.8748151580494	18.1371460180032	17.635670005957
19	90.9788381196441	13.8675470918047	90.9780020543358	90.9800960043577	417	140	9.245	9.77454545454546	3894901.22708152	20.2613571360506	19.5848643693223	19.79164889287	19.8074092499514	20.3115674237012	20.3154446965599	20.6219458557288	20.3307780161398	20.2941350463897	20.3688119088556	20.4273517239033	20.7921304405619	20.5927049328874	20.6882924492437	20.8758734932331	20.5149501592887	20.7130912983034	20.4619422365757	20.5842900661359	20.701829831076	20.3769601511167	20.4223133279181	20.5228966071133	20.739828493379	20.8368382302259	20.7272572248376	20.6788928617617	20.9601504311276	20.5505545717271	20.3071180763286	20.4647750545334	20.4019900277316	21.1834260045654	20.2420388112871	20.4810214954471	20.4173498621109	20.1771738470866	20.3483151904973	20.4278151100386	20.2247798962524
20	90.9835500068395	14.08931493354	90.9825758989505	90.9843869747423	416	140	9.607	9.44127225189854	4540941.32281965	19.1030849320331	20.1948806231213	20.1504858629287	20.187233448614	20.827912248471	20.7622197407551	20.7466392920307	20.8034434562924	20.7253610255884	20.5764563459646	20.8224386196688	20.7017736365424	20.7278143933174	21.0957204677857	20.8452400722195	20.6225495059026	20.9408225760802	20.9875803222619	20.9493958536408	21.1407446163197	20.8216929301786	20.7904174907845	20.817151077317	20.8458948190723	21.0899478949806	20.9663070840434	21.1685360190792	21.1678482166843	20.8827645140462	20.9659500011263	20.8236964706963	20.5721593780977	20.6723179014952	20.8704316185286	20.6884847537047	20.8236478286193	20.6479309914987	20.6693569607294	20.704982426984	20.564357943704
21	91.0020719419619	51.0559296314596	91.0018941967877	91.0023034503911	463	162	9.728	9.31266764238896	7105214196.61991	NA	28.3195633222867	29.6742666774505	27.5229510756332	30.117194043243	30.2324684146573	30.0835922768166	30.0500528198458	30.2700343103417	30.3870980358331	30.4563491522619	30.6128930612574	30.5646511822831	30.6289899145829	30.8367376134137	30.5634012678728	30.7235532025359	30.5004075995421	30.742557363716	30.0174569139134	30.6246700691322	30.8146254935756	30.719637174789	30.8180315738873	30.3191900892677	30.7475264888261	30.9404204312822	30.8884910258197	30.6233897247999	30.5436263456055	30.1319724487153	30.364079145756	30.5859640145868	30.5423982653907	30.5311936903049	30.6329661142914	29.7370507717855	30.3864361485776	30.1812860051304	30.236959732136
22	91.020525682175	21.6509421241612	91.0189717106169	91.0214361405364	412	140	9.804	9.2472109751184	6667131.63670024	16.5103801454009	20.3076652396898	20.9993631847942	20.9531591512459	21.2868125576412	21.3172440509997	21.0703209769079	21.2227228588693	21.1600570611891	21.1775233221023	21.2779978569313	20.957906737684	21.1477607933099	21.625690484808	21.3413254651905	20.7561314249092	21.4045158905128	20.6688926435673	21.4402150062371	21.8412781648531	21.3753484311268	21.4422924941739	20.9426537408611	21.3641981176061	21.6008231446755	21.1907455645474	21.7576179996163	21.7444567882536	21.5556701653276	21.6117984205575	20.9372346406296	20.9493840251404	21.2457100643248	21.4321397104423	21.0071810356211	21.0610210659561	20.9986591828002	20.9640284068572	20.9570400945821	20.7509274015455
23	91.0294180250511	238.450272353737	91.0289467300743	91.0297524126201	20	3	21.63	1.47224812288364	1059854.66215315	16.6303283184462	NA	19.7231057866994	NA	16.2158179140075	NA	NA	NA	16.762541465091	NA	NA	NA	NA	NA	NA	NA	18.3899166479244	NA	NA	NA	NA	NA	NA	NA	NA	NA	NA	NA	NA	NA	NA	NA	NA	NA	NA	NA	NA	NA	NA	NA
24	92.0053654056646	40.7364702727174	92.0052020292581	92.0056757583632	453	162	8.365	10.6665964339329	353088966.123995	NA	24.4246780891911	23.5841874450248	24.1778314531135	24.7583469674354	25.04832669645	24.633342388375	24.8844889935861	24.737946480765	25.0285632355749	23.6344352717809	25.170313665948	25.4411456021138	25.5906502918706	24.7470357156151	25.2167418822494	25.9553846183186	25.3935537317189	25.6353579550838	25.9045622526662	25.5196708061398	25.896702147977	26.0823251442368	25.8534479782297	25.9428645305349	25.6094442738791	25.8533818418675	26.316460243701	25.4854241160758	25.2953896890585	25.0553078071646	24.807702820393	25.3768615300958	25.4360466057179	25.0590354767965	25.2981735777987	24.6062352469524	24.8661936422454	24.8735354969254	24.7432324674609
25	92.0238519319244	215.399141215243	92.0236490948743	92.0240837781556	462	162	26.9	3.65820887770517	10712498.7729603	21.5322657942267	20.2871653927794	21.1781197008817	21.4744262575426	21.1028825985197	21.3788677206108	16.5635800944057	21.4883786574913	21.3485603023087	21.1691759528256	21.5665506808919	20.6323017161319	20.0566295607767	20.6086232413807	21.9121592752103	21.213044368424	21.6026446270699	21.0858932447631	20.7329956053087	19.5393605726734	21.1689558164882	21.6033566544337	20.3422166575958	21.498163151024	21.9581260931694	21.7920946905522	20.4503947152568	21.6560846530224	21.5964790741512	21.4656986465312	21.4878695705824	21.7454878945256	21.2914940682908	21.4496060563407	21.4558294706716	21.4489358836847	21.0767885039959	21.5833957379428	21.1972968763745	20.4239946656203
26	92.0329282638621	104.98556680061	92.0327104193634	92.0331172454955	485	162	8.611	10.3938632578217	23516674.4268219	23.7233010292092	23.3239011589304	23.8553334836957	23.1783242806032	23.6826501591083	23.7737719611779	23.534526600848	23.2986377278737	23.3427450334163	23.2660808912145	23.5108044095536	23.0003910421095	23.475894536694	23.4344209652572	22.648627287929	23.1543991846289	22.913126415747	23.4343388405178	24.1337561489973	23.0018592264847	22.5415481512997	23.3384904031052	23.4863468646884	22.5394242417153	23.1179299587942	22.9442666634744	23.2299426707113	23.0168796950607	23.0684292687452	23.4940767020932	23.3170696150027	23.5784980847849	23.7815445940286	22.9630527599032	22.9584737650291	23.1007758831853	23.3342621822094	24.0812042452464	22.9052510781416	23.4537386267103
27	92.9025189065911	70.0599330554116	92.9019560525782	92.902715651617	7	4	12.46	5.23971705527901	1882994.99761279	NA	NA	NA	NA	NA	NA	NA	NA	NA	NA	NA	NA	NA	NA	NA	NA	NA	NA	NA	NA	NA	NA	NA	NA	NA	NA	NA	NA	NA	NA	NA	NA	NA	NA	NA	NA	NA	NA	NA	NA
28	92.9264277364286	145.03627355202	92.9262421552602	92.926680618904	474	162	22.22	4.35857630602587	3132319728.99673	29.661879826288	27.2408433610124	30.0108935131517	29.6531258030632	29.5085348950002	29.4074874518376	29.6413771110733	29.6117933410614	29.6027382691661	29.2813730620423	29.6440286192625	29.765081423072	30.0246560444383	30.0933344098326	29.5224902660317	29.6902745652438	29.8291761281931	29.605610544163	29.7841612045493	29.7991115606195	29.2922551574394	30.045139031798	29.5977988479585	29.3614892937552	29.6251869007133	29.8043019051961	29.8089383577059	29.9221400317562	29.656180133387	29.4925691054504	29.8022614275431	29.596989540117	30.255810448339	29.3552829807429	29.7177367211761	29.673805233848	30.0947503986738	29.6664427737787	28.3566530413308	28.6662608607072
29	92.9461979654533	77.6530722273273	92.945197092407	92.9469465970442	14	2	24.51	1.6792141277882	1559538.49940978	19.0213166313777	NA	NA	20.3474881653849	NA	NA	NA	NA	NA	NA	NA	NA	NA	NA	NA	NA	NA	NA	NA	NA	NA	NA	NA	NA	20.440557419477	NA	NA	NA	NA	NA	20.3539597293041	NA	NA	NA	NA	NA	NA	NA	NA	NA
30	93.006469663217	39.1291916891944	93.0061164263791	93.0080926372127	459	162	8.336	10.7439072539944	161487502.513642	NA	23.0303074660924	21.8501095222922	22.9377833073744	23.6029261130012	23.8004447744068	23.4537148566048	23.5859567910215	23.7870236398172	24.3786680202444	23.8417528722758	24.5562494021297	24.2582159697606	24.4592284106928	23.8528370365748	24.2519967865103	24.6312036826414	24.2394578744968	24.604040546833	24.7809810179006	24.2155434215417	24.9173847688698	24.5977100035811	24.7099361327092	24.8946909589647	24.5310891731597	24.7565861700152	25.1878418663601	24.381863121621	24.1143132687996	23.9641017314711	23.9268739925825	24.2975632109146	24.2443768999227	24.1590185771402	24.203270617662	23.6636618960805	23.9019560938204	23.8978458828596	23.6537523390679
31	94.9234662649531	143.865791601536	94.9232933729219	94.9237049298554	473	162	20.1	4.80630397202454	1698073157.93912	29.1987357210442	27.1823092960417	28.8950319954326	29.6702725414069	29.1796708855543	28.9501858906761	29.2383725702607	29.1754548357485	29.1745128576327	27.1682313778335	29.5616538130729	29.2327605572884	29.1714961848333	29.6214991118304	29.0595890869987	29.2095587372833	29.742844349787	29.6163043661048	29.1370249870207	29.0343055725964	29.3904792461994	29.0604682029159	29.2110314838509	28.9210601496193	28.6003326711417	29.2804286644456	29.301250326524	29.3844795930118	29.2548203131957	28.640003380325	29.2928725294506	29.594729418908	29.662155000574	29.1706747532523	29.2573210578109	29.1422103906442	29.6037042379595	29.9633700966445	28.0914354685058	28.835818108373
32	94.930117177072	110.823910476879	94.9292444841149	94.9311907770749	480	162	26.14	3.69082715537471	22939087.5720314	22.9546067425234	22.4502967833283	22.9877094508145	22.8129425870876	21.8633761320926	21.763568541218	23.3230916812044	22.0389983659276	22.0733481712538	22.501441556547	22.7383448388804	22.1771062416092	22.1390011017919	23.128577420281	22.7237572480097	22.8289920494878	22.7289367308682	22.8483685362363	23.07062433478	22.662760748082	23.3850363213635	22.8874394280461	22.683362841596	22.6227364256423	21.1517702771291	22.8174537994138	23.1621486898019	23.0643302307656	22.7219207816996	20.8357352754674	23.1373066219908	23.2474567803455	23.267717506769	22.7026560097491	23.0345799086035	22.7862156435034	22.4015081064958	23.1125288748854	22.6723677748938	22.0455852824798
33	94.9703987915439	297.428431089739	94.9701324497684	94.9706548728505	18	7	29.97	2.18656615403838	3353136.4762995	NA	NA	NA	NA	NA	NA	NA	NA	NA	NA	17.6585678795389	NA	NA	NA	NA	NA	21.5520765995787	NA	NA	NA	NA	NA	NA	NA	NA	NA	NA	NA	NA	18.4744437379406	NA	NA	NA	NA	NA	NA	NA	NA	NA	NA
34	96.0188887127883	60.554169725885	96.0184620540523	96.0198527444774	50	22	17.91	5.45044635852376	1094850.04877283	NA	NA	NA	NA	NA	NA	NA	NA	NA	NA	NA	NA	NA	NA	NA	NA	NA	NA	NA	NA	NA	NA	NA	NA	NA	NA	NA	NA	NA	NA	17.7252722154962	NA	NA	NA	NA	NA	NA	NA	NA	NA
35	96.055286164353	58.6453155831224	96.0551547792498	96.0553699246337	16	15	10.57	9.96346728661574	726871.876966437	NA	NA	NA	NA	NA	NA	NA	NA	NA	NA	NA	NA	NA	NA	NA	NA	NA	NA	NA	NA	NA	NA	NA	NA	NA	NA	NA	NA	NA	NA	NA	NA	NA	NA	NA	NA	NA	NA	NA	NA
36	96.9136815824801	86.5111945414818	96.9132432737365	96.9139686846595	27	10	26.26	2.75019938945574	3417284.50755558	NA	NA	NA	NA	NA	NA	NA	NA	NA	NA	NA	NA	NA	NA	NA	NA	NA	NA	NA	NA	NA	NA	NA	NA	NA	NA	NA	NA	NA	NA	NA	NA	NA	NA	NA	NA	NA	NA	NA	NA
37	96.9205310839017	124.965653063364	96.9203750260536	96.9207908181547	470	162	12.93	7.26323859738792	286267151.708929	26.6786582411165	25.8908139766268	26.4158039307499	26.7255469232752	26.7141352694573	27.2613914596459	26.7593505678535	26.6937831523558	26.6902462945239	26.7986974365625	26.7219620826428	26.724596258814	26.8577426804026	26.7475535804405	27.0538668353647	26.7666187491034	26.9679809170237	26.8509073131608	27.1838728988649	26.5055686943773	26.2366318947476	26.7882674950931	26.9242126124787	26.1029105708359	25.4588714601668	26.6878279798242	26.7894535177388	26.9594499410897	26.6619006972492	26.4129172579222	26.7742084775486	26.5397403662831	27.0019395524823	26.643874063562	26.8077512048152	26.4654781149897	26.7439102754924	27.0669295463365	26.7812260130517	26.6122316074013
38	96.9480019475284	276.535436785429	96.9472394893714	96.9489470303639	256	84	12.16	7.3311223599232	2100315.83572969	NA	NA	NA	NA	NA	NA	NA	NA	NA	NA	NA	NA	NA	NA	NA	19.4728626681293	NA	NA	19.8321126342569	NA	NA	NA	NA	NA	20.2870152517075	NA	NA	19.3039621364294	NA	NA	NA	20.0195974971772	NA	NA	18.3112586928642	NA	NA	NA	NA	20.1673763692568
39	96.9517857962223	284.125745019501	96.9508459899087	96.952435793425	477	161	8.406	10.6201508457202	4618820.4605083	20.8313509792343	20.7408887984076	21.1996733067775	20.2604126533833	20.0163265736627	20.6939985679718	21.184020551357	21.0613709745902	21.1123756922433	20.6466763974656	21.4066117351197	21.0619247098968	21.4225050706917	21.311223719275	21.8245651822607	21.7076778446004	21.1691902165475	21.5244992868343	21.985977074336	21.3334314741424	21.1269687297517	21.6048486118626	21.8237615504503	21.0697139306184	22.0374332218459	21.3736502944316	21.4684742839082	21.3964860411887	20.594361227234	19.778248355603	21.2050856394495	21.7070681736311	21.5524734491691	20.8533670368701	21.1888854876706	20.7747546205904	21.2443718598067	21.3298532499815	21.2393131731166	21.7259700018041
40	96.9585280484237	34.6598578662589	96.95831203011	96.9587273779898	472	162	10.64	8.58364550603769	97668568.3953173	22.9215145870609	21.5461629989781	22.8133521996771	23.1773095507245	21.3159502223205	23.3804790600545	23.4681659725267	22.9231165070517	23.841457109384	23.380588389362	23.376634595034	23.9762538768927	23.6799566566128	23.4429092442043	23.8795289149103	23.7031042060726	23.3683979559216	23.7388021050053	23.927463539755	24.1755233065604	23.4720354607234	23.6798207560569	24.2087655932826	22.2108750929198	23.5718246072695	24.3687518250075	23.5432466895975	23.4813822118237	22.5148305759232	23.3940306718897	23.1216604534677	23.3900190846437	23.6571461312429	23.0435585519413	23.1551558227997	22.8929979509245	23.3965100942369	23.1109858695726	24.2404679763974	23.5997987806117
41	96.9585373127226	285.262468148213	96.9583281039778	96.9587273779898	466	162	3.11	24.2714810098135	615872284.090814	27.8535441499641	27.6494687408085	28.3681743084974	27.2517312121874	28.0211714655697	27.8199595107749	28.6576201351465	28.3835504657503	28.4127032577358	28.198633882937	28.6692819467831	28.2105182553241	28.5402637156487	28.5769917698003	28.8194420188585	28.7799354944992	28.3553766258919	28.5311635000995	29.0731932142023	28.6319598782414	28.5307498470459	28.6705534903348	28.7953811269794	27.6333105573974	29.0595234243546	25.6399399264024	28.682356461218	28.6124645830405	28.3355335109678	28.0041234386684	27.9281369272932	28.8043880724134	28.7493352241986	28.1972437254587	28.2465340280819	28.1442516210979	28.5428642028657	28.5817619113557	26.9278283815277	28.8704197827967
42	96.9679904670353	110.452015607271	96.9678015197823	96.9681998825524	486	162	6.263	13.7493676988311	652518300.471877	25.4524517505419	28.1928847464239	28.5562828935552	28.1830036896194	28.3576093947798	28.2110895305293	28.6353397151573	28.4231664445509	28.4679940801837	28.5779111704217	28.6167232447554	28.1782384025476	28.6462939755009	28.3742834092123	27.9714274946912	28.5469700487892	28.3442108701935	28.6835755988906	28.5413678494909	28.55904067784	28.5574654198061	28.936149181367	28.8540930537259	28.3572723662703	29.1766737199318	27.9711764170623	28.5903733972136	28.2030101998882	28.6459935967012	28.0159459912021	28.5041796369083	28.0921003843332	28.4539015006601	28.5049074008555	28.4324728202679	28.1608128981422	27.807418921567	28.6899230794975	28.745763196017	28.6804077767528
43	96.9680000084713	117.487183244865	96.9678047775394	96.9682376070078	423	151	23.74	4.16924368262944	599427429.258741	24.523848175144	28.1347518794845	28.4517324833871	28.1039095262789	28.2178369006945	28.079601988128	28.5821458316394	28.3084361030867	28.3114958595969	28.5487476638108	28.4713562170087	27.6069696532284	28.3677958317924	28.0422986524674	27.3311984229344	28.5268609862332	19.2481448489389	28.4845671046469	28.8004024941313	28.3989023048973	28.3044136825691	28.8676008164519	28.7462076781463	26.9687932460708	28.91349215776	27.3530528500697	28.3124374565884	26.7045103510674	27.9146576313355	26.5547162509872	28.6052396920444	28.264457075404	28.3717339957275	28.4192131460304	28.3815445666282	28.1029314018623	27.9704587534744	28.600756215576	28.6461480424073	28.2404399572194
44	96.9749674392344	164.236840519318	96.9741917777489	96.9763895704054	482	161	27.57	3.49894271078957	8273351.32240797	NA	22.0883360001592	21.4123928238395	21.2701406027092	21.3858985243211	21.5604749044022	21.6086238299649	21.53398584972	21.1216855465449	20.7291825387234	21.256120784302	21.8648447855627	21.476984695962	21.7031829574324	21.203761175189	21.7549504844351	21.2111255777369	22.1697588846101	21.5944961337771	20.8555368766584	21.2776419799942	21.9830742215106	21.9723620852624	21.3567043303308	21.7221013874801	21.7067356339918	21.8885381765935	21.2584101584864	21.8708456785026	21.2700755756987	22.1402715165036	21.2233829750386	21.4052159733507	21.8892766349523	21.9053980983972	21.0621899370796	20.9964154220899	20.3681686379095	20.9443344682176	22.0997600164601
45	97.0150320293143	396.130496884384	97.013726852516	97.0164794906937	22	7	19.53	3.651221420499	749748.854033191	NA	NA	NA	NA	NA	NA	NA	NA	NA	NA	NA	NA	NA	NA	NA	NA	NA	NA	NA	NA	NA	NA	NA	NA	NA	NA	NA	NA	NA	NA	NA	NA	NA	NA	NA	NA	NA	NA	NA	NA
46	97.9579314002676	290.360761117479	97.9577104309882	97.958119213341	482	161	4.373	18.5384059734352	3755259.21040298	19.5913398176576	19.8431584795546	20.8087584305346	20.3133822067853	20.3401789377128	19.9385473460841	21.1422021128534	20.8892531892439	20.9013111698743	20.6823395848658	21.2503830709849	20.6904724012377	21.0631692104629	21.1294748329666	21.4298205790558	21.0586935398502	20.7983821811894	20.6174985263099	21.7387491064778	21.1723919951135	20.9690882231689	21.1894193452558	21.420638338732	20.7729453139917	21.8049000047816	19.9137014443096	21.1101021021777	20.9501156450958	20.6805868752588	19.9905784677463	20.8418539625659	21.4504869093043	21.3342983596315	20.5062382636569	20.5993516135709	20.2211645029163	21.0342024443775	20.9547544800203	20.7240562319168	21.5199284251374
47	97.9721550111221	160.258471740933	97.9720853423289	97.9722895864975	23	4	17.4	2.83379776129977	351053.917662407	NA	NA	NA	NA	NA	NA	NA	NA	NA	NA	NA	NA	NA	NA	NA	NA	NA	NA	NA	NA	NA	NA	NA	17.848409870212	18.0999349647031	NA	NA	NA	NA	NA	NA	NA	NA	NA	NA	NA	NA	NA	NA	NA
48	98.0232097944059	202.962677319397	98.0230066473504	98.0248040247421	428	150	28.51	3.49629974943185	4813537.24391977	21.2314427056399	20.9106660894346	20.7910652016012	20.8238651231359	19.6621658456383	20.5511844418293	20.7817702966455	19.9863805210933	20.1463699823661	20.9516781413056	21.1683437004493	20.5529632783384	19.9224127266937	19.2935886645426	20.2628243294688	19.5638413191956	20.3926418741152	20.5690741664127	19.4930259288431	20.4390346621751	20.7104809956851	20.3957049855387	20.6734501444463	18.7212841239993	18.9770015658235	21.1302806310162	20.8024965368793	21.0625356812758	21.2382120176767	20.9461268392243	20.197316591259	20.2909493230558	19.9560122098258	20.3320817310016	18.3608285998231	19.4612059801642	19.8552763705663	20.0482963517599	20.2673891511168	20.5392270570917
49	98.9475058701898	114.071836542006	98.9473258416128	98.9477536564678	481	162	2.254	30.6366755046541	138672760.096909	23.3667115369626	26.1087152045051	25.0164462740752	24.6964605514552	25.4620737642078	25.4432311843425	25.2142735052872	25.0777712960946	25.4926320108504	25.1528573244064	25.2651214697539	25.2063076321566	25.4981662055244	25.2278587302626	24.6924551858745	25.3833437742063	25.4317971722178	25.4054735799377	25.2731165776738	24.8080196591178	24.6155920921234	25.4653711663922	25.5710178190931	25.8287524163945	25.2411955612796	25.076173693365	25.1064679307762	24.9785410642276	25.0545432327616	25.2701344403385	25.0527798720391	25.1300605752895	25.157488444353	25.014391955987	26.86649533843	25.1714431178082	25.1057171095123	25.2118419884903	25.0524892511195	25.1398865486011
50	98.9543484842611	258.362385138363	98.9540542350663	98.9546606596716	483	162	9.274	9.72378449692621	25454727.5265748	23.0483768697115	21.9289594486944	23.4239549240108	22.888008116985	23.5141205942267	23.0234668746446	23.1543883752479	23.0275755129901	23.1205815211252	23.0612788092893	23.5296932767134	23.7021262227426	23.2500145949206	23.432446297194	23.6753885259569	23.6049091325008	23.5250998093602	23.1407958124375	24.020003684295	23.3402661822498	23.3059140583559	23.2909684809102	23.4582181900042	23.1183414121657	24.0354621582629	23.1642272932323	23.255270720388	23.6103842248596	23.1124511050739	23.5254233750939	22.9054335348462	23.3503977622707	23.4466784125162	22.8278590745681	23.0160198269745	23.7550568886682	23.3761328859704	23.2215342833649	23.307334905694	23.7642613720898
51	98.9628184358472	293.987643422839	98.9625356494397	98.9631112183772	478	161	3.559	21.8411106679581	4536621.10022858	20.0438962749835	19.7281401513511	21.0624533093811	20.4813745184816	20.6442567505601	20.10232200564	21.0059499969548	21.0827687699427	21.1809603983226	20.8254335786008	21.5275596229	20.9070848258656	21.3274989227546	21.3837164314757	21.6895246878231	21.0702332348895	21.1154397644101	21.2557152985487	21.9987456668319	21.369783563334	21.1104799607385	21.4567627697366	21.0740526996754	20.991346181071	22.0897551525711	21.1562793200671	21.3768993200865	21.2239737284053	20.7652652653415	19.8611708701665	21.0955685909397	21.665582258291	20.9754080305048	20.5150141324931	20.7874444839284	20.3933476508594	21.184331116108	20.5565992709725	20.9968131655577	21.7722950359327
52	98.9723512529795	168.105704057614	98.9720502121572	98.9741676813555	483	161	16.9	5.57191753562047	8307143.63381566	NA	20.7047171571393	21.5920747629284	20.4494143771613	20.8230282774683	20.3327514699397	20.9850841839496	20.7623384457835	21.2620885378963	20.7799628747763	21.6677409698804	20.2755065728024	21.0368374791875	20.4073970304358	21.1942783867697	20.9582531744785	20.2174201946016	20.9898634074333	21.2867746663397	20.9754565744754	21.1801910550442	21.4622815284489	21.6131344957619	20.7733050952563	21.8599688512805	20.380808271314	21.0375762546806	20.434199480201	21.4518512727478	20.0281566686135	20.9666420440505	21.2377466006598	20.9192000261346	20.941853904143	20.6312759878297	20.4549199632678	20.4884509666407	21.4533056284408	21.0038721312881	21.2528359700936
53	99.0072084630525	131.580508576364	99.0069631546718	99.0075110967885	479	162	24.9	3.86746222858134	15557183.6728495	21.8501859411782	21.4383528917326	21.3365990089514	21.4134707262578	21.3089824791713	22.6955548992347	20.4585468250433	21.4514522187584	21.537229368771	21.2145245828048	21.7507528503139	21.3132261657324	21.2928247553658	21.0041253860054	22.485510110364	22.1687673766854	20.9684939704909	20.9329267299926	22.1026760562887	20.8267321818743	21.4887862239897	21.5613555550612	21.5034115943684	21.5414639923217	21.6741130237518	22.7395780925754	22.030229313851	22.1371490185166	21.6851832481621	20.6932304154522	21.4018330228054	21.8953953241379	21.8776104102014	21.3271706260357	21.5303309544437	20.6047228628817	21.0185195163437	21.2159515372889	20.6476407675757	21.7650543376538
54	99.0185319866268	53.2353906353862	99.0182343838424	99.0187148011395	20	21	25.17	4.07859385621338	5256503.81177709	NA	NA	NA	NA	NA	NA	NA	NA	NA	NA	NA	NA	NA	NA	NA	NA	NA	NA	NA	NA	NA	NA	NA	NA	NA	NA	NA	NA	NA	NA	NA	NA	NA	NA	NA	NA	NA	NA	NA	NA
55	99.9242525456251	566.306960481687	99.9240436872025	99.9247586535788	386	162	24.58	3.91582428101115	126910819.784531	26.1070536588388	22.1707223983709	NA	NA	17.3929490746214	NA	NA	NA	NA	NA	NA	NA	NA	NA	NA	NA	NA	NA	NA	23.7234602607155	24.9779588255004	24.7876131415767	NA	NA	21.1417944991953	20.7441574674512	20.4390946141184	20.4679282551949	20.0474277453503	20.3931674767262	19.8130940248658	19.6851520046598	19.7950607910833	19.7303957238777	20.1711180914468	20.4470788162478	20.2158998657101	23.1908515530505	23.6545772524643	20.4850013992118
56	100.944568133797	101.371146826512	100.944385954123	100.944778531066	483	162	2.805	26.2118956701832	47218892.228415	21.8613238087989	24.4744777485749	23.4806998104609	23.1700301359955	23.9005693614737	23.9209427582954	23.6428363425814	23.6365929335441	23.9436000588837	23.1215632921349	23.8563860258213	23.6598267073711	24.0244209318104	23.6810320427961	23.0894434164833	23.8093405321146	23.9450695046791	23.971120746502	23.5940153918279	23.192694981381	22.9840154425921	23.9245134085992	24.0815279675807	24.6216251798457	23.6969277577066	23.5366613617247	23.5741212215912	23.3972985229962	23.5002541914649	23.7385999510951	23.4924760590103	23.6400757614447	23.6432012134003	23.4766514246804	25.2467295588688	23.6568707747904	23.6100921658272	23.746374277804	23.5250035667368	23.6282195055251
57	100.997793594038	52.8350103078623	100.997730243907	100.997923003735	9	6	22.23	4.07617926130574	209883.989017169	NA	NA	NA	NA	NA	NA	NA	NA	NA	NA	NA	NA	NA	NA	NA	NA	NA	NA	NA	NA	NA	NA	NA	NA	NA	NA	NA	NA	NA	NA	NA	NA	NA	NA	NA	NA	NA	NA	NA	NA
58	101.022886533399	84.1305761031025	101.022641875548	101.02310521574	484	162	5.283	15.8905163044544	59517422.8504223	24.267580384141	23.0108728519729	23.933354100233	24.3895967296033	25.096500053354	24.7157963162466	24.4774035409952	24.6535980085348	24.0820349964179	23.8723714168781	24.9598308737139	24.6848830268976	24.7828114757108	24.3874306964223	22.9400694593006	24.6469879153977	24.32187452355	24.1861473375885	25.6309967625493	23.708367386675	22.6515131011834	24.9357494965622	25.2133516406844	22.3284453278046	23.0767907081278	24.7383375346799	24.6432708303827	24.1233246840638	24.1156516402845	24.8541079882661	24.3633271333384	25.0614849202418	25.5531572904822	23.0751084260306	24.3391079782525	24.3528165209277	23.6810895141625	24.774509639846	23.4012212996583	24.4749920463471
59	101.059276807777	98.5108998972397	101.059123694655	101.059637243756	483	161	10.47	8.71075426475283	4046780.52416248	19.914249264165	19.500755233851	19.9956828540561	21.0063249200225	19.854873191092	18.6382081335782	19.9790287784101	20.8390351529013	19.6312107760555	19.9008238330187	20.9238851704252	20.7503114991858	20.8183816917134	20.3712668471269	20.1973181840367	21.1282549177964	20.5249371126468	20.4045117558778	21.1278386181198	20.1261602655911	20.346965216536	21.5595184319682	21.8921892513255	19.9563243950709	19.6942811585398	19.8529021772611	20.5635140813108	20.7819026608092	21.7192482397216	19.0959795977191	20.0207646351552	21.1423386051564	20.9377244430957	20.3089572031731	20.2823747089042	19.6992586168026	20.8994315520044	20.2063182890379	19.3604054391976	20.0063406217747
60	101.070543488011	123.20264622234	101.070393486711	101.070667436665	42	7	14.96	3.13073035466702	189543.923016822	NA	NA	NA	NA	NA	NA	NA	NA	NA	NA	NA	NA	NA	NA	NA	NA	NA	16.2222400739777	NA	NA	NA	NA	NA	NA	NA	NA	NA	NA	NA	NA	NA	NA	NA	16.3908331652331	NA	NA	NA	NA	NA	NA
61	101.973731623601	26.5897855676358	101.973594229605	101.973890374743	41	22	15.81	5.94514254830428	2854597.57693605	NA	NA	NA	NA	NA	NA	NA	NA	NA	NA	NA	NA	NA	NA	NA	NA	NA	NA	NA	NA	NA	NA	NA	NA	NA	NA	NA	NA	NA	NA	NA	NA	NA	NA	NA	NA	NA	NA	NA	NA
62	101.978827242568	414.48537975517	101.977571279476	101.979809774758	26	1	25.34	0.42165626581211	377706.887841991	NA	NA	18.136418651046	NA	NA	16.3534153402064	18.091305405117	17.4779267916638	16.3785631794639	NA	NA	13.7068489031256	NA	NA	NA	NA	16.3931704138949	NA	NA	NA	NA	NA	NA	NA	NA	NA	NA	NA	NA	NA	NA	NA	NA	NA	NA	NA	NA	NA	NA	NA
63	102.026222976528	77.2371594786835	102.026112841768	102.026463461072	22	5	8.938	6.85288232230476	1451607.17527634	19.4448266888512	NA	NA	NA	19.7998533129969	NA	NA	NA	NA	NA	NA	NA	NA	NA	NA	NA	NA	NA	19.4559039824178	NA	NA	NA	19.6257484987258	NA	NA	NA	NA	NA	NA	NA	NA	NA	19.5788629944635	NA	NA	NA	NA	NA	NA	NA
64	102.921764606097	22.2384955417268	102.92161764908	102.92193056414	25	4	27.42	1.56323276535876	92746.6894565284	NA	NA	NA	NA	NA	NA	NA	NA	NA	NA	NA	NA	NA	NA	NA	NA	NA	NA	NA	NA	NA	NA	NA	NA	NA	NA	NA	NA	NA	NA	NA	NA	NA	NA	NA	NA	NA	NA	NA	NA
65	102.927207307093	399.272402000273	102.926951347377	102.927694406427	16	3	17.59	2.68793118896156	517092.854076258	NA	NA	NA	NA	NA	NA	NA	NA	NA	NA	NA	NA	NA	NA	NA	NA	NA	NA	NA	NA	NA	NA	NA	NA	NA	NA	NA	NA	NA	NA	NA	NA	NA	18.8368165172796	NA	NA	NA	NA	NA	NA
66	102.93280763068	329.021194001425	102.931037981448	102.933514369039	35	3	5.444	3.98371104815864	513970.011323335	NA	NA	16.4020618683029	NA	NA	NA	NA	NA	NA	NA	NA	NA	NA	18.7115024026414	NA	NA	NA	NA	NA	NA	17.831261074757	NA	NA	NA	17.4823872882318	NA	NA	18.0390553021041	NA	17.4414967866706	NA	NA	18.1994481560179	NA	NA	NA	16.7903006142417	NA	NA	NA
67	102.955278072089	122.500468835989	102.955069017511	102.955549663063	486	162	22.87	4.18759386543348	949463816.897924	28.9302201901204	29.0195495192785	29.0688331421507	29.4735053669029	29.3407566560671	28.7393733880079	29.0231520273594	28.9787361425752	28.7905670661385	29.2568479965382	28.9564405436797	29.199234778463	29.2240913344267	29.3217170850219	29.0779548623418	29.1238847107853	28.8594721750594	29.1641030564321	29.2692267771271	29.2626334976494	29.1107590284318	29.2137419039373	29.5333805407288	28.7485780622232	29.0735826822207	29.2026526458526	29.2757834519387	29.4517371666214	29.4631836848099	28.5234948532862	29.026475344061	29.2436107472768	28.9547874521573	28.9047358086256	29.3808432841445	29.0184764327396	29.1973697935187	29.2334881606998	29.1919724082184	29.0727382407699
68	102.977451207409	337.454631011852	102.976842465371	102.978327224884	15	3	14.64	3.83337592639918	1089938.84438238	18.6280693346659	NA	NA	NA	18.7227733477242	NA	NA	NA	NA	NA	NA	NA	NA	19.7956354771875	NA	NA	NA	NA	18.9823870215657	NA	NA	NA	NA	NA	NA	NA	18.5570728899885	NA	NA	18.9781929288575	NA	NA	19.4877186395962	NA	NA	NA	NA	NA	NA	NA
69	102.98720290577	126.465590263095	102.987023227928	102.987434837461	25	7	18.57	4.28982901967193	1525548.08869625	NA	19.1554323772239	18.2161790278916	NA	NA	NA	18.2469706017071	NA	NA	NA	NA	NA	NA	NA	NA	NA	18.5178750083928	18.5218472220591	19.8017886381204	NA	NA	NA	NA	19.0055188031971	18.9838664184381	NA	NA	NA	NA	NA	NA	NA	NA	NA	NA	NA	NA	NA	NA	NA
70	103.020643409962	150.492186777968	103.020350401416	103.022622314275	466	162	18.75	5.2779102081951	11058802.5397266	21.4646043998535	21.967141149892	21.7924928210687	20.9871619232655	21.1604211791763	21.4777616363481	21.405390501105	21.3233484449772	21.8198095292653	21.3091909982207	21.6020390896575	21.5497848749502	21.2765424541965	21.6587742067926	21.6064305570996	21.6002533083427	21.3059716801799	21.3089111380797	21.858843350962	21.2955559116469	21.2075000755661	21.5243744190416	21.7439902214799	22.2992430541996	22.1660777723215	22.1198709347925	21.2466178530404	21.567221689793	21.3142426076155	21.800320839076	21.5508715850316	21.8815991407575	21.2936990018399	21.1538325449554	21.4566005847389	21.2494158768021	21.4115638015095	21.3022517794716	21.4620463212091	21.346312857941
71	103.020661330159	105.054468630375	103.020393566205	103.022622314275	486	162	11.39	8.06447598329359	5436988.63646214	21.648515754992	21.2631723183477	21.3937163419445	20.9447274013622	21.0908723575749	21.4788424486523	21.3050391436976	21.1796549238216	21.2958804956484	21.102504263802	21.0295523733294	20.7288815082888	21.2113888564894	21.1631740222075	20.9336330032182	21.156412033415	20.9834887611638	21.0945727077202	21.4695584401487	21.0080717690423	21.1165738578906	21.1342576945881	21.1935576599144	21.5268099304425	21.554433370229	21.2943629532067	21.5802744495566	21.4880976090725	20.74989580071	21.2350647265921	21.1253089848679	21.0519030106188	21.0289608955419	20.8190493000714	21.0235464730449	21.1460574451937	21.1483855175085	21.0219269217293	20.9642250383745	21.1608407180918
72	103.031000223137	75.4410495720711	103.030085245184	103.031700331311	42	10	22.51	3.03683683075708	4793035.62990641	NA	NA	NA	NA	NA	NA	NA	NA	NA	NA	NA	NA	20.9543115879824	NA	NA	NA	NA	NA	NA	NA	NA	NA	NA	NA	20.9575262717518	NA	NA	NA	NA	NA	NA	NA	NA	NA	NA	NA	NA	NA	NA	NA
73	103.038511750533	80.1701179287138	103.03829209074	103.038779495825	483	162	2.778	26.3987250393537	296278539.349097	27.2167340915393	25.8772019965232	25.9818152295224	26.4144911993586	26.38649330582	26.0673042399269	25.4247980312612	26.0564133142583	24.5455346720549	25.6889557847373	25.9337983331152	26.004797341897	27.8487235310852	25.7948321766074	26.0090575934501	26.2303016111759	25.6252289239284	26.9105666657579	27.1661881546319	26.0308705349763	25.680769712911	26.5039157196868	27.1841714677978	25.988141334146	26.5902837360715	25.9116061617209	25.7191335148813	26.7580760217017	26.2486856095924	25.9912852938986	27.3106485627244	27.2691463097492	26.7075659113628	26.2698248572821	25.0325522247256	25.284865240212	25.9123169478929	25.5494058654151	24.7465938906706	24.5752286806551
74	103.046163214959	75.7432702506973	103.045860325917	103.046519245834	35	14	13.88	6.00120024004801	2965776.45104063	NA	NA	NA	NA	NA	NA	NA	NA	NA	NA	NA	NA	NA	NA	NA	NA	NA	NA	NA	NA	NA	NA	NA	NA	NA	NA	NA	NA	NA	NA	NA	NA	NA	NA	NA	NA	NA	NA	NA	NA
75	103.918710213174	475.450413632454	103.917710173313	103.918959956906	482	162	27.76	3.48300208980125	65077415.5085767	25.4218097479117	24.6239338461506	23.1614088528315	20.7802398003902	23.2349294909713	21.3023592133462	20.8864822788963	20.701888127119	21.2492980007069	22.1116354398124	21.957921985014	23.2973765184732	22.6189608141552	22.3072579009382	22.4295800335592	22.8120011022538	22.9968913526088	22.2435876239374	21.3406666560357	23.3469607304839	24.7914953126211	24.1077739880761	22.9361678777855	21.183753670503	21.8054769623766	22.069396340897	20.533514351475	22.3702721935154	23.2244867914287	22.0245165098706	22.2781100498353	22.275313788354	22.6034910998003	22.2511606673024	21.2774942195026	23.1088692504667	23.4055218212017	24.7590948410858	25.3647722144982	21.267212719514
76	103.958642884751	151.222169989345	103.958406605532	103.958902638107	455	161	26.14	3.90989275722723	8141237.38223755	22.4800011925922	21.8480246633552	22.7221656296671	21.9348786923608	22.0767375887899	21.0749725784506	22.00925296128	22.0702855341751	21.8459115492838	21.3361367898527	22.5353428832104	22.7096353872209	22.4155676283216	21.9388302244906	22.1353822696627	21.7162205802857	22.2693285141393	22.1842623518932	22.1370221856632	22.1237807825218	21.6527968108117	21.8459748339208	22.2236696410318	21.1921822904618	21.5903192274297	22.1579859182314	22.0773973451547	22.2527521804713	21.9486956982582	21.0147624101893	22.4097283971177	22.4404025613985	21.9284235809952	21.9399485313431	22.1787581357186	22.2433750447468	22.3850045454683	21.5487766015139	22.3263158798638	22.2086256374026
77	104.033803516127	123.197709067564	104.033620164819	104.034023373346	486	162	4.484	18.2014700495934	18419277.1058199	23.9388608974364	23.9636847825261	22.4937867353419	23.1373988632697	22.7591514179463	22.7492131784768	23.1639973067217	22.4290752910398	22.0018740902266	22.9764189048768	23.2407767703347	23.4842294187594	22.7660158666065	22.0799267369328	22.9325166258535	23.3379057569469	22.6947768396808	23.3555502532321	22.7714114014366	23.005119359862	22.7869512400651	23.1205006151615	22.2469826632118	23.8186343828547	24.0983949576404	22.0746611513244	23.1586087320329	23.888791591297	23.2552707866628	22.2631212621261	23.3505019755941	22.7737012583097	23.3764527431559	22.7885734094358	23.1758504049948	22.121081447632	22.8528609485934	23.1248928221771	23.2215759039728	22.3878764604423
78	104.041888287481	108.514649899486	104.041609450833	104.042364171752	476	162	8.81	10.2677430190967	13966299.2012274	22.5071974178213	21.2553214727017	21.2430810566302	21.8408310705579	21.9317572118511	21.3835342373728	19.4261794986136	21.2083683641333	19.2755699430811	20.8627995214419	21.2279102921356	21.1180513039246	23.4086501424773	20.7675083888386	21.2446264615812	21.5248638855208	20.829113103162	22.3948877214765	22.7199093606197	21.0773417346664	21.048863019653	21.8819799142768	22.6688542251112	21.3613561498255	22.0573756474345	21.2586170636921	20.9353722192225	22.196396286351	21.6575402748815	21.1585950299442	22.8034211652204	22.686674218122	20.9909679240726	21.3269155038848	19.9405380324927	20.3746392278428	20.9543899313013	20.7851964176692	20.1179898947546	18.8786376332905
79	104.926507558821	19.6852706851518	104.92635662136	104.926705470673	47	12	16.55	4.3617859090083	133982.101349499	NA	16.1962694928078	15.4687346754379	NA	NA	NA	NA	NA	NA	NA	NA	NA	NA	NA	NA	NA	NA	NA	NA	NA	NA	NA	NA	NA	NA	NA	NA	NA	NA	NA	NA	NA	NA	NA	NA	NA	NA	NA	NA	NA
80	104.95232853533	108.350496134393	104.952130219136	104.952609663712	486	162	16.51	5.70774244693033	344983738.821334	27.3291924538721	27.2314442626254	27.713115698188	27.9543793667542	27.7931411142917	27.8089535289556	27.8457819374277	27.7773318028195	27.6799149349061	27.5842985526819	27.8682978538253	26.7513816817629	27.5908734673694	27.7976822140966	27.2473171171834	27.3423305844471	27.568866595525	27.5639864736291	27.9490668635252	27.74076013744	27.5092228156946	27.7457269233163	27.9249583449973	27.3133764229394	27.440561141369	27.5747794079023	27.7107184466479	27.9366920022943	27.5984772087111	26.9405149512217	28.036593047622	27.9687106404333	27.6204504793344	27.3992746820707	27.7196773150822	27.3045314786659	27.9246213311293	28.0232771661846	27.6853994604279	27.48897929847
81	104.952340687698	444.271780572975	104.952155290192	104.952576352741	41	4	8.621	3.03873629086784	62034932.2979788	NA	NA	NA	NA	NA	22.7088988944622	25.0315736499797	NA	25.0548696642704	25.3173578422052	NA	NA	NA	NA	NA	NA	24.8601323841204	NA	NA	NA	NA	NA	NA	NA	NA	NA	NA	NA	NA	NA	NA	25.3795117725008	NA	24.8057173136365	NA	24.3931760465119	NA	NA	NA	NA
82	104.973433708173	30.033785287628	104.973335629172	104.973501763338	13	9	22.73	4.73858790080556	164075.372636339	NA	NA	NA	NA	NA	NA	NA	NA	NA	NA	NA	NA	NA	NA	NA	NA	NA	NA	NA	NA	NA	NA	NA	NA	NA	NA	NA	NA	NA	NA	NA	NA	NA	NA	NA	NA	NA	NA	NA	NA
83	105.017767452526	117.403676197265	105.017492092644	105.01809068688	472	162	29.58	3.26903557396798	22601879.8114621	22.4345081463998	23.6952171727721	20.5910273596143	20.2943801474516	20.7644563962827	21.5538785981279	21.3204508522138	21.6093652579615	20.3351593323679	21.3324089070928	20.8525281885146	20.9279265022353	20.9898852844209	23.6256418408817	22.812271800485	21.8132500064646	22.0592791962411	20.4901243446753	23.6072897670196	21.4887165061451	22.1079591522467	21.6165823035856	22.1857015339651	23.7139391590635	24.3053463121936	21.3714036822387	21.8124579035869	21.6654349632097	21.5542894853468	21.8529445134045	21.6901042856666	21.3621591329788	21.2755256101634	21.3467976089982	21.3260805972342	21.1644106530768	21.8123433478221	21.6007796574372	21.2107233375212	22.3141829472229
84	105.036313947288	94.498508073346	105.036053423422	105.036766880038	486	162	4.14	19.4172429912143	44183674.5980127	24.2226305551799	23.5947811706541	24.3610590466902	23.6055745556092	24.2721810353549	24.4514883233778	23.9780388250674	24.0539059823328	23.8126478387881	23.6728395541229	24.1131960018262	23.7250600236104	23.9974580155018	23.872217706509	23.5577877001174	23.9971304139307	23.392705533934	23.8914022715392	24.80398013844	23.5928356196	23.5232224517972	24.0310008307515	24.0908043610316	23.1722409588737	24.046220582552	23.7764130776175	24.1987371892796	24.0137190473416	23.230957051572	23.9571838476087	23.9311213389824	24.2545259528987	24.4287483309984	23.1025905850621	23.575691936073	23.6203154309164	23.7891169582453	24.472022704749	23.8422656492934	24.1770984556873
85	105.042742304998	75.6679248140467	105.042597211513	105.042888999056	37	11	14.93	5.59502212576932	1239206.99509753	NA	NA	NA	NA	NA	NA	NA	NA	NA	NA	NA	NA	19.5194100130826	NA	NA	NA	NA	NA	19.079038634159	NA	NA	NA	17.3242167858103	NA	NA	NA	NA	NA	NA	NA	NA	NA	NA	NA	NA	NA	NA	NA	NA	NA
86	105.044389672578	59.3259380782574	105.044328055137	105.044491314151	21	17	10.43	9.28708003277793	1924744.21387652	NA	NA	NA	NA	NA	NA	NA	NA	NA	NA	NA	NA	NA	NA	NA	NA	NA	NA	NA	NA	NA	NA	NA	NA	NA	NA	NA	NA	NA	NA	NA	NA	NA	NA	NA	NA	NA	NA	NA	NA
87	105.918734731809	72.038156917824	105.918610513264	105.918789546221	19	8	11.61	6.79136364922607	1741345.69066262	NA	NA	NA	NA	NA	NA	NA	NA	18.7703473220428	NA	NA	NA	NA	NA	NA	NA	NA	NA	NA	NA	NA	NA	NA	NA	NA	NA	NA	NA	NA	NA	NA	NA	NA	NA	NA	NA	NA	NA	NA	NA
88	105.934256775963	17.5672010866035	105.934014028552	105.934449621068	140	38	16.11	4.75628225614666	305076.976846928	17.9938794710533	17.2070216630866	NA	16.9885870740189	17.0964527666645	NA	17.4156046455899	17.7915085329756	17.3682299588058	16.3432578118252	NA	NA	NA	NA	NA	NA	16.421354517387	NA	NA	16.7901947332979	NA	NA	NA	17.2889612606195	NA	17.6469179184709	16.5316344283606	NA	16.7968130085528	NA	17.1126210291033	17.1834258264026	NA	17.396497986425	17.3958160523993	17.4211471290259	17.0765445419014	NA	NA	NA
89	105.93434161939	370.041901632218	105.933994306109	105.934631588415	481	162	26.57	3.63328356881148	10552307.6500459	22.4002544339192	21.9486801363923	20.7062874048308	20.669803408861	20.6251834150503	20.4363267847282	19.847690375933	20.2472259458658	21.1866765680813	20.7110966978319	20.6398028142635	20.75815762871	20.6631125639657	20.674686848807	20.8020950540184	20.7371525924401	21.1484071517784	20.4644310646444	20.2454376350071	21.3914098345203	22.6864201633873	21.8915859419189	20.4269288279269	20.1141392432881	19.4660294048238	18.5382485217003	20.8602728910182	20.0842042717399	20.9185381547614	21.1521571842662	21.2602034162883	20.9872579271243	20.9607605339231	21.2111694829773	20.471866158149	21.1903810036384	21.2705099095432	22.2413813560075	22.8381478205261	20.7125481820211
90	105.951838536756	56.4599009186669	105.951566584165	105.952068963314	9	5	9.847	7.67436149312377	289686.220280414	NA	NA	NA	NA	NA	NA	NA	NA	NA	NA	NA	NA	NA	NA	NA	NA	NA	NA	NA	NA	NA	NA	NA	NA	NA	NA	NA	NA	NA	NA	NA	NA	NA	NA	NA	NA	NA	NA	NA	NA
91	105.955711252283	141.584682352776	105.955445108587	105.956012791474	428	156	25.31	4.13514136793657	4536393.51864706	21.1167261737938	20.6415978675223	20.4886312509726	19.937604804062	19.8670734054999	19.6562043119548	20.4966799712961	20.4895321778912	20.2819893400326	20.1575291181463	18.3141677996043	21.0875243467281	20.2191094198214	19.6655806104335	20.3041407731831	19.6879058968967	20.6705801450048	17.6873621487665	20.9390347400166	20.4692670234844	20.6772657186338	20.2689169613316	19.6684324178414	19.9302424928435	17.321850654953	21.0094666968662	20.4895394685148	20.065303378656	20.4902777733451	18.9003840569293	20.4360156032612	20.4837276135887	20.755741993149	20.0541173047359	20.2212008318838	16.032148449953	19.7759004077979	20.9614915851625	20.7193921048101	20.3098948595936
92	105.958943614583	22.0363396093901	105.958854300429	105.959102923392	12	9	21.04	4.53491887534012	264701.231650604	NA	NA	NA	NA	NA	NA	NA	NA	NA	NA	NA	NA	NA	NA	NA	NA	NA	NA	NA	NA	NA	NA	NA	NA	NA	NA	NA	NA	NA	NA	NA	NA	NA	NA	NA	NA	NA	NA	NA	NA
93	106.010422577736	56.652814575837	106.009286531137	106.010877539408	5	4	19.29	3.11098436730355	843541.535213892	NA	NA	NA	NA	NA	NA	NA	NA	NA	NA	NA	NA	NA	NA	NA	NA	NA	NA	NA	NA	NA	NA	NA	NA	NA	NA	NA	NA	NA	NA	NA	NA	NA	NA	NA	NA	NA	NA	NA	NA
94	106.021061772781	190.628309234804	106.021011755071	106.021204494645	23	8	19.43	5.10475380197809	198882.747335179	NA	NA	NA	NA	NA	NA	NA	NA	NA	NA	NA	NA	NA	NA	NA	NA	NA	NA	15.7899850269418	NA	NA	NA	NA	NA	NA	NA	NA	NA	NA	NA	NA	NA	NA	NA	NA	NA	NA	NA	NA	NA
95	106.031797841028	55.5195545416404	106.031550009864	106.03198240966	19	19	19.2	5.8756223521044	7193525.64669401	NA	NA	NA	NA	NA	NA	NA	NA	NA	NA	NA	NA	NA	NA	NA	NA	NA	NA	NA	NA	NA	NA	NA	NA	NA	NA	NA	NA	NA	NA	NA	NA	NA	NA	NA	NA	NA	NA	NA	NA
96	106.047512727239	55.7752023337478	106.047359674705	106.04794342904	18	17	10.94	9.69895213281859	6704467.84096413	NA	NA	NA	NA	NA	NA	NA	NA	NA	NA	NA	NA	NA	NA	NA	NA	NA	NA	NA	NA	NA	NA	NA	NA	NA	NA	NA	NA	NA	NA	NA	NA	NA	NA	NA	NA	NA	NA	NA	NA
97	106.052154351211	55.1560273568758	106.051408740402	106.054302146301	24	21	26.51	3.88000320254233	3262113.08886813	NA	NA	NA	NA	NA	NA	NA	NA	NA	NA	NA	NA	NA	NA	NA	NA	NA	NA	NA	NA	NA	NA	NA	NA	NA	NA	NA	NA	NA	NA	NA	NA	NA	NA	NA	NA	NA	NA	NA	NA
98	106.92123207264	64.9932570861238	106.920670906933	106.921444535222	23	6	15.56	3.74563009821875	628217.051729934	19.0023846868299	NA	NA	NA	NA	NA	NA	NA	NA	NA	NA	NA	NA	NA	NA	NA	NA	NA	NA	NA	NA	NA	NA	NA	NA	NA	NA	NA	NA	NA	NA	NA	NA	NA	NA	NA	NA	NA	NA	NA
99	107.048673133189	93.6410705494684	107.048376800796	107.048952455691	419	162	11.52	7.99726184285874	90779755.7213348	24.4420444914923	23.5561321497273	21.3764835046723	24.161020658968	22.5148158971806	NA	25.1235419235948	23.439604879643	24.6075219183656	24.4107895376652	18.4761424063932	25.7037418175245	24.4861083986041	20.9646606585236	23.300687236182	24.333071499137	25.4127153374772	23.7664769513064	23.2130066405731	22.8024959142521	24.5422780314969	25.7751234870258	25.1114408128003	23.6276303667395	23.4051571159861	23.3817570747042	25.4369032257728	25.5435417742668	25.2332546500022	24.3737202996655	22.5835189042164	24.4527087502508	23.1708630446567	24.2168589009922	22.3977434595154	14.6632319484424	23.7716993777654	24.7542357400765	24.6864680550286	24.838623789045
100	108.011082284245	125.170043234414	108.010920730938	108.011798916764	42	14	20.17	4.31074298734489	4135270.35366462	NA	19.4665553695694	NA	NA	NA	NA	NA	NA	NA	19.5765155111337	NA	NA	NA	NA	NA	NA	NA	NA	NA	NA	NA	NA	NA	19.1322744363702	19.1606631465683	NA	NA	NA	NA	NA	NA	NA	NA	19.5090156695607	NA	NA	NA	NA	NA	NA
101	108.03192979031	56.459419474244	108.031837356996	108.032094206384	12	10	7.879	10.8857755570796	747922.659435843	NA	NA	NA	NA	NA	NA	NA	NA	NA	NA	NA	NA	NA	NA	NA	NA	NA	NA	NA	NA	NA	NA	NA	NA	NA	NA	NA	NA	NA	NA	NA	NA	NA	NA	NA	NA	NA	NA	NA	NA
102	108.038266074155	56.5312937144304	108.038132156453	108.03839964481	17	19	9.012	11.8481934622916	2924811.99245717	NA	NA	NA	NA	NA	NA	NA	NA	NA	NA	NA	NA	NA	NA	NA	NA	NA	NA	NA	NA	NA	NA	NA	NA	NA	NA	NA	NA	NA	NA	NA	NA	NA	NA	NA	NA	NA	NA	NA	NA
103	108.052073651089	72.0641476866101	108.051939722677	108.052215562591	26	11	14.2	6.57422902223285	2674636.91860406	NA	NA	NA	NA	NA	NA	NA	NA	NA	NA	NA	19.369933424919	NA	NA	NA	NA	NA	NA	NA	NA	NA	NA	NA	NA	NA	NA	NA	NA	NA	NA	NA	NA	NA	NA	NA	NA	NA	NA	NA	NA
104	108.055308655611	57.4622805204464	108.05516258773	108.055766338462	27	22	19.05	5.22230398556745	1380804.99854809	NA	NA	NA	NA	NA	NA	NA	NA	NA	NA	NA	NA	NA	NA	NA	NA	NA	NA	NA	NA	NA	NA	NA	NA	NA	NA	NA	NA	NA	NA	NA	NA	NA	NA	NA	NA	NA	NA	NA	NA
105	108.892230560322	117.144733229096	108.891294427861	108.892965935383	29	11	14.8	7.19706883014918	3934923.58994702	NA	21.143461334122	NA	NA	NA	NA	NA	NA	NA	NA	NA	NA	NA	NA	NA	NA	NA	NA	NA	NA	NA	NA	NA	21.0803425325152	NA	NA	NA	NA	NA	NA	NA	NA	NA	NA	NA	NA	NA	NA	20.9867767303639	NA
106	108.900428481182	118.57273521614	108.900192701506	108.900690959175	486	162	1.531	39.3536287932526	434071237.422923	25.9978581477899	28.4509538488522	26.1952583820146	26.1955530873065	25.4734200565368	26.2199554325885	25.9863045053262	25.4772958306574	25.9731822429495	26.2182561338018	26.0147059390404	26.1069320651963	26.3401832413546	26.0298407149481	26.5633118066145	26.3086294798966	26.1853031255948	26.4272484815883	26.2269812356994	25.3620673634496	25.8143284218199	26.0362249063334	26.014997129464	28.4561125982712	28.4034246234324	26.1263098346307	25.8915010886309	27.0473941736232	26.3442781025358	25.1764154168482	25.9028697605438	26.0132311119645	25.830761749326	25.6212244678541	25.8784367491466	25.5629089460412	25.9711257642755	25.7495013396585	27.0245735405938	25.804060846857
107	108.908651933898	117.027260733312	108.908030428698	108.909381021837	19	5	24.1	3.14386317907445	2525132.36048832	NA	20.8220348862335	NA	NA	NA	NA	NA	NA	NA	NA	NA	NA	NA	NA	NA	NA	NA	NA	NA	NA	NA	NA	NA	NA	NA	NA	NA	NA	NA	NA	NA	NA	NA	NA	NA	NA	NA	NA	20.814891036582	NA
108	108.91825386715	104.885572882475	108.917731442787	108.918467888424	16	9	13.39	5.85899355510709	923694.164316952	19.6493000924784	NA	16.773962296902	NA	16.5517618640516	NA	NA	NA	NA	NA	NA	NA	NA	NA	NA	NA	NA	NA	NA	NA	NA	NA	NA	NA	NA	NA	NA	NA	NA	NA	NA	NA	NA	NA	NA	NA	NA	NA	NA	NA
109	109.014219210314	55.2136101873252	109.014040716247	109.014412743915	13	12	19.22	5.74016200012756	717867.246861319	NA	NA	NA	NA	NA	NA	NA	NA	NA	NA	NA	NA	NA	NA	NA	NA	NA	NA	NA	NA	NA	NA	NA	NA	NA	NA	NA	NA	NA	NA	NA	NA	NA	NA	NA	NA	NA	NA	NA	NA
110	109.027986885793	85.824502556698	109.027678306129	109.028223472592	435	162	6.546	13.2616947136047	94126386.2977085	19.7556702671104	19.5467019409861	23.0564138746898	20.0308101680543	23.8654046681877	25.1466559623908	24.7340251239305	22.896740983262	24.1286034947857	23.6042856874402	25.1457250581896	25.3475909397456	23.1666546145772	24.0196090978371	25.0742099039098	24.0040638798693	23.4463048902889	21.2991576654732	24.7071660528476	26.4180731859873	24.9237980241795	23.8283550858457	20.7411049948567	19.2226605153781	21.6453814992993	24.6595047447676	25.4958884188341	26.1976700507586	24.0343267416758	22.6440057786952	22.8496684338855	24.0586778910975	23.827244343066	20.4729502570241	22.8061345878053	19.137746032566	22.4209655495021	24.1867809552704	24.9893121993141	25.5736917635221
111	109.940686740653	56.0445699870023	109.940521521898	109.941266332731	60	23	20.03	4.89462371693469	4207828.5079798	NA	NA	NA	NA	NA	NA	NA	NA	NA	NA	NA	NA	NA	NA	NA	NA	NA	NA	NA	NA	NA	NA	NA	NA	NA	NA	NA	NA	NA	NA	NA	NA	NA	NA	NA	NA	NA	NA	NA	NA
112	110.031429441553	72.5921809774872	110.031209421811	110.03153175255	17	7	3.883	19.5029533043575	3229640.64366607	NA	NA	NA	NA	NA	NA	NA	NA	NA	NA	NA	NA	NA	NA	NA	NA	NA	NA	NA	19.7526969603964	NA	NA	NA	NA	NA	NA	NA	NA	NA	NA	NA	NA	NA	NA	NA	NA	NA	NA	NA	NA
113	110.042749562716	55.9228007862608	110.042528761318	110.043641614335	24	14	17.41	5.30242775442185	498730.647785519	NA	NA	NA	NA	NA	NA	NA	NA	NA	NA	NA	NA	NA	NA	NA	NA	NA	NA	NA	NA	NA	NA	NA	NA	NA	NA	NA	NA	NA	NA	NA	NA	NA	NA	NA	NA	NA	NA	NA	NA
114	110.070908753564	126.223560714467	110.070662984093	110.071155054979	476	162	11.41	8.13518467371381	1944629.8399665	20.5544602098715	20.0707053815296	18.7942671004726	17.0511298025173	18.8048474022521	17.3836376503636	19.7612038417868	18.4021360899453	18.4294259918574	19.8593772940913	19.3702760424151	19.848942939073	18.4908521382214	18.3791696139675	19.596087820489	19.0732855180446	19.2023589514824	18.7403519374689	19.7622075007463	18.6330552311241	19.2725751371985	19.738524353057	18.8611308336874	19.9956230981401	20.119107080843	18.5266358902337	19.3879092346103	20.760410054005	19.4891847825675	17.2501153922037	19.3306301296315	18.7644675709088	20.2263279422665	19.1507150099447	18.9216372243678	18.5268507724817	18.9806152688299	19.2450800445206	18.9151494625449	19.3200343092454
115	110.888962731778	120.192004655631	110.888212161982	110.88990551944	16	5	22.43	3.9992534726851	1438647.24803884	NA	NA	NA	NA	NA	NA	NA	NA	NA	NA	NA	NA	NA	NA	NA	NA	NA	NA	NA	NA	NA	NA	NA	19.7345756942545	19.798297016358	NA	NA	NA	NA	NA	NA	NA	NA	NA	NA	NA	NA	NA	NA	NA
116	110.897421013139	117.557036945542	110.897145381212	110.897744114014	486	162	2.231	30.8540868333041	286058458.293262	25.8779314200377	27.3945209044953	25.4937172268741	25.1082557519227	25.3685247064228	25.4961740556238	24.7984671764811	25.2894050001414	24.7854242061194	24.5049374988417	25.3013734938842	25.3381860673724	25.1993917149239	25.3239606283752	25.0779883036374	25.6061660221964	25.5173715924192	25.3018307358926	25.5415205845238	25.1907089277817	25.5043600166678	25.3049758499397	25.3107150267847	27.7553085347455	27.7526770355695	24.9715618126638	25.2831214385783	26.4433550751202	24.7360659343582	24.6267446946677	25.3236602081362	25.3773808513568	25.2229523957275	25.0196223755958	24.7422281616314	24.9678647223641	25.380379856727	24.6412401266033	26.4220971643804	25.2559537349789
117	110.905986665609	119.779278276405	110.905064649756	110.906996380798	18	5	12.82	6.0248222677431	1862893.39523923	NA	NA	NA	NA	NA	NA	NA	NA	NA	NA	NA	NA	NA	NA	NA	NA	NA	NA	NA	NA	NA	NA	NA	20.3598588948671	20.3738564265422	NA	NA	NA	NA	NA	NA	NA	NA	NA	NA	NA	NA	NA	NA	NA
118	110.924508723746	134.080844916643	110.924247049009	110.924839487993	485	162	3.505	22.1937569783611	11847484.6912473	22.1165555070606	22.62184109689	22.7273767630687	22.3867098909304	22.4581570563106	22.4860477199875	23.0188598361898	22.7718798737909	22.748201269687	22.4215227375619	22.5893005000021	22.3472281978204	22.8678768411744	23.0108545790888	22.7526282098911	22.6436133655691	22.4494512996649	22.6777866477203	23.114885618568	22.5581530310496	22.7197962555224	22.905799187062	23.0208633473081	22.6287134941762	23.399599781659	22.7686272976551	22.8513677969873	22.5978197645217	22.5339973770459	22.3241164590525	22.6533712515903	22.8470482849075	22.6311580320269	22.3842124616499	22.498444774418	22.5851770679103	22.6535218537252	22.6625225853606	22.6936648870473	22.7713836724548
119	110.9942808187	146.342386770298	110.991791597734	110.994937225466	285	97	26.95	3.58885752235636	4170723.82434223	NA	NA	NA	19.6320653423478	19.380924661072	NA	19.887986582621	19.7346842936698	20.2893523264848	NA	21.1085994984642	19.4979845225192	NA	NA	NA	NA	NA	NA	18.6799831924291	19.6344131173729	NA	NA	19.7923547641103	NA	NA	19.5650691077993	19.7479206456522	18.8406256530239	NA	20.0781592706905	NA	21.8778999272623	NA	NA	19.4995890518321	20.3651565334114	NA	20.0665651128355	19.5503859151276	19.5020302710689
120	110.998810281383	146.349631397541	110.997996742309	110.999768582278	431	147	15.05	6.29802961644857	7866869.53766141	NA	NA	22.2189730047568	22.2236721662553	20.97476829498	22.1974489998112	22.0760235314186	21.862525545712	21.9228465532118	21.037164048728	21.827991112599	21.5570852771986	21.8914463285891	21.9744527970819	21.8180327760652	21.8376837549614	21.3350823664801	22.1033852467581	21.8881149605999	21.9105627460115	21.9902641956528	21.5673685472462	21.4567240512551	NA	NA	21.242650387451	21.9958576240214	21.5276986606092	21.4056921530497	22.5941852394264	21.7941175082083	21.8283820296548	22.0344403696543	20.6100935730796	21.5511627673872	22.0392927772358	21.7870221879499	21.1840202977192	21.7872442643197	22.0427039886092
121	111.007226013028	93.0431886669378	111.006985000524	111.007434467084	449	162	17.53	5.39372529956817	1111091097.55182	25.2278878140868	25.7713395392818	28.982369125808	26.8082756168397	27.8456443679908	29.0964534257042	28.5740042706649	28.6484338525955	28.7408743984542	28.9043175977054	28.8530650707181	27.639027886541	27.2399660476743	27.7008296600693	28.8049883007601	28.1265667724242	27.7033203013055	28.8898741570336	28.4563343054237	29.1317327385952	28.6347327616354	28.8449658738955	29.0330258181832	25.8209900233639	25.7262081849275	28.8141603590581	28.6108396997293	28.0716089321842	27.3181650819958	29.8245966541628	28.0787904679114	28.3898144905786	28.6179217727967	28.2455267986111	28.4171014641143	28.8512410949433	28.128796654426	28.8379163740438	27.8382289688933	28.7160527592646
122	111.015656097135	140.759947815868	111.014670773187	111.016867945258	420	144	26.27	3.76145742543912	12427985.7299547	NA	NA	21.6965184632218	21.2900515242145	20.8293353236146	21.7481930334625	21.4685549556698	21.3647959303711	21.6382506441473	21.925255791242	21.9789659547535	21.7013730956011	21.1022350993803	20.7843406599106	21.7779132525114	20.4107968724717	21.4832473289904	22.2321888754482	21.9096508350522	22.2800268808469	21.9990604709544	22.2422845089477	21.5714217776854	NA	NA	21.0675811981543	21.9129728283988	20.6540398687182	19.5955859611419	22.3057526343175	21.4159483462523	22.1044441700231	22.045188584429	20.67871549275	21.1420970406714	21.5867854556398	21.8292955894293	22.198991912404	21.8345280448524	21.0271928186118
123	111.103464240439	477.472514987008	111.101888915623	111.104789925719	14	1	5.723	3.18160607474653	355442.619620974	NA	NA	NA	NA	NA	NA	NA	NA	NA	NA	NA	NA	NA	NA	NA	NA	NA	NA	NA	NA	NA	NA	NA	NA	NA	NA	NA	NA	NA	NA	NA	NA	NA	NA	NA	NA	NA	NA	NA	NA
124	111.936073476265	66.7553571605192	111.93594982588	111.936816167264	28	14	15.43	5.9410142159983	2674999.7816588	NA	NA	NA	NA	NA	NA	NA	NA	NA	NA	NA	NA	NA	NA	NA	NA	NA	NA	NA	NA	NA	NA	NA	NA	NA	NA	NA	NA	NA	NA	NA	NA	NA	NA	NA	NA	NA	NA	NA	NA
125	111.945729144276	69.937778522528	111.945620386062	111.94590505213	44	12	18.77	4.13626701901534	1279431.06529692	NA	NA	NA	NA	NA	NA	19.8330215559284	NA	NA	18.5415917400121	NA	19.3703622350523	NA	NA	NA	19.4427615561684	19.7492334547587	NA	NA	NA	NA	NA	NA	NA	NA	NA	20.0158488726459	19.9466677786	18.7655550731651	NA	NA	NA	NA	NA	19.6093369139123	NA	18.4938528772877	NA	NA	19.2075667935119
126	112.010584377292	131.441622947364	112.01033358797	112.010873975674	442	161	22.63	4.27435519626193	60175118.9548156	NA	NA	24.3329728210865	24.1406152032562	24.075157449141	24.8749662702201	24.7405841692845	24.1032816668422	24.2605924427751	23.9613639729958	24.3467259181707	23.7174535512476	24.5297225277754	24.2836279780343	23.8180399890355	23.9712106258689	23.3012658973414	24.6131350114906	24.0591486326468	24.3828849069148	23.9985625197949	23.9483515692875	24.2147818557449	NA	NA	23.8513949794795	24.0496808356718	23.6598165414908	24.0226294252938	25.2972150721784	23.9218105080453	23.9423243503793	24.1938539805161	23.9665325778138	23.8034885976589	24.0264270600023	24.2040228400682	24.0194302803486	24.4284318360901	24.5211750504301
127	112.818041784828	416.073303410053	112.817893149291	112.818200991954	10	3	20.67	2.44173743183483	428189.970895208	NA	NA	NA	NA	NA	NA	NA	NA	NA	NA	NA	NA	NA	NA	NA	NA	NA	NA	NA	NA	NA	NA	NA	NA	NA	NA	NA	NA	NA	NA	NA	NA	NA	NA	NA	NA	NA	NA	NA	NA
128	112.8944824181	144.781384576839	112.893948287362	112.895878798389	486	162	12.19	7.57572214869927	53927847.7657855	22.4733105574489	24.5131185813368	22.0593879592049	22.1679623851587	21.9559860352585	22.3948489394114	21.9136127021346	21.9291377384724	21.8026210284394	22.1100333764079	21.7777077827988	21.926927302395	22.3983741751401	21.9178894526293	23.0599983997696	22.3641801040784	22.2312627879599	22.6996935839967	22.093472107028	22.4389082797838	22.6405915493094	21.7596648499762	21.896703685735	25.1821842621901	25.1880463123951	22.3444077159315	21.7805289807691	22.9351599698477	22.4071062650986	20.3403254380897	22.9033590329953	22.1514244497192	21.7985117615235	22.0981541610227	21.7825985480325	21.4072492688798	22.1611384690816	21.7818055492635	23.4955695956602	21.684305724869
129	112.92166220489	132.487473408571	112.921258297153	112.923286349059	483	161	7.31	12.0191410420073	10340279.5164385	21.7961019877986	22.2485338306514	22.3931489747054	22.0714153040657	21.7148209221261	21.9283561747374	22.5605693332754	22.380454103298	22.3110480319156	22.1564510361833	22.3295835751616	21.9992712965334	22.5922976876161	22.6182903459344	22.4935404676274	22.3706430783069	22.2396968708149	22.2713811592688	22.7240078319465	22.2718562664163	22.3850421866912	22.4584112920034	22.7417023146575	22.2521966066878	23.0227557039381	22.387077838995	22.5336220506485	22.3339210364615	22.267490641536	21.9621762964329	22.1741486525424	22.4516833637153	22.4422018726265	21.8932138569922	22.22907730789	22.0752924910446	22.2541860267412	22.1940621383515	22.463824952212	22.5586922577951
130	112.935802903156	200.500611001337	112.935560071452	112.936051328258	22	4	12.22	3.94321766561514	6369262.67983931	NA	NA	NA	NA	NA	21.4761545269465	21.9386875846353	NA	NA	NA	NA	NA	NA	NA	NA	NA	NA	NA	NA	NA	21.6020983662915	NA	NA	NA	NA	NA	NA	20.4995125068013	20.5382202986315	20.7437616192305	22.2604369957827	NA	NA	NA	NA	NA	NA	22.3543716922144	NA	NA
131	112.958528577528	250.754765430377	112.956835870486	112.959788683655	423	143	27.3	3.58241560029261	2171234.4569242	19.6517018316124	18.9093351774134	18.9898033052119	19.6339824928712	19.9014128081789	19.3439311731187	19.9955437110201	19.4335553072999	19.6312096833095	19.3794125070244	18.9777858824651	18.8073505534179	19.404418302767	19.5855189584887	18.830871331953	19.1948208365193	20.0928923504573	19.1250659018598	19.512699522705	19.7802321441094	19.9616081814227	19.1186146027717	19.6179799831089	18.8407072157786	18.3919970579193	19.4214907922448	19.9172507093652	19.0942564460823	19.0455385141209	19.7464955236491	20.0117051667717	20.180737427468	19.6450449460026	19.6149274639396	19.7330206591648	19.6607138448945	19.663689566039	19.2029877079981	19.5757212304492	19.0535916984731
132	113.022900447331	77.4454899872408	113.022657330993	113.023270891087	472	162	10.03	9.05792036857908	72011607.8366776	24.0429727380744	22.5114471689637	23.9390815010133	23.8257088495846	24.8233776107779	24.5062677868045	24.1918654131306	24.339266266309	23.9506626228996	23.510611794937	24.5383579269092	24.365243621196	23.9847185170857	23.969180762808	23.532626948813	24.5467843998349	24.773880438031	23.8746070414613	25.4300757909895	23.2998510400792	22.6145951637208	24.6178183551923	24.8277471053697	22.3873080080665	23.8097728203936	25.3572592719988	24.8635959992165	24.5417230204114	24.3390626872012	23.7197820637534	23.789040887583	24.3034061448833	24.7930003710342	22.0431913327506	24.4993061156994	23.5725218674855	23.7505891939214	24.5490795058425	23.5794450655034	24.7934817065277
133	113.059384344044	498.824383580426	113.059075131728	113.061460843242	411	154	14.1	6.88640560929039	7301302.47367869	20.9618362609991	20.9508254822179	20.9457815575382	21.1018289943202	21.0193142372962	21.0763725182151	20.9573122729449	20.9400644869184	20.9225908301667	21.0003146004843	21.1867796209233	20.9554765303353	20.9564037118414	NA	NA	20.965887380986	20.9843307660372	20.9785645009162	21.0221400130957	NA	22.0072256559795	22.1002123243001	22.3253779953112	22.7733810111175	22.1582828589395	21.7629455598603	21.7289649544193	22.1438863419984	21.5901109959581	22.126961770273	21.5964948093561	21.6688926119539	21.6202301303145	20.6962476440899	21.6415638263103	21.5421159827359	21.6099895659188	21.4129762278807	21.206834421398	21.7003366200619
134	113.080521623851	344.882233128818	113.079536289425	113.081747530047	78	13	26.15	1.81761407858618	1314356.38660564	18.3482683401997	NA	NA	17.5415889612621	17.4687846204122	NA	NA	NA	17.5038833589812	19.1440920715001	NA	16.6048896519109	NA	NA	NA	NA	16.6683614020752	NA	18.8141564268317	18.4311717594101	19.6493501684276	17.121969962976	17.3123084995961	NA	18.575189320916	19.8574206201848	17.5210161885932	NA	16.5876669964326	NA	17.3575832373168	NA	18.9878529805122	NA	17.8190991973994	NA	NA	NA	NA	NA
135	113.922330989318	125.111025857489	113.921667381666	113.92257567698	12	1	4.241	3.80734818199124	740192.665774465	NA	NA	NA	NA	NA	NA	NA	NA	NA	NA	NA	NA	NA	NA	NA	NA	NA	NA	19.4975432642294	18.4014263756606	NA	NA	NA	15.1582708544394	NA	17.5844683099841	NA	NA	NA	NA	NA	NA	NA	NA	NA	NA	NA	NA	NA	NA
136	113.924824581726	52.4910442320353	113.924541536129	113.925528798679	484	162	21.02	4.53925192007554	9238020.96036442	21.1488099142261	21.1581801028319	21.4298780341437	22.2960783031722	22.1423054615889	21.6571986674426	21.8855050780994	21.3151651893399	21.7089683229387	21.8110589804822	22.0429153842036	21.8979840787415	22.1411772605635	22.2060853850749	21.9695793141996	22.0107348892833	22.2320436907449	22.0030925455636	21.6705092897263	21.9279838833312	21.8135084883951	22.1416774968079	21.7372275281096	21.4882001807979	21.3301184776334	22.0047118645825	21.7680864301291	21.6242616764535	20.8434438810139	21.5767900155467	21.5319600759026	22.3111615954683	21.9324719191453	21.9871961292522	21.3816381954893	22.0462311523103	22.0747074856713	22.2548648834589	22.0113738734565	21.8713087246745
137	114.008318417074	56.0428494704921	114.00773035176	114.00845522164	12	8	18.86	5.75125808770669	317457.307314782	NA	NA	NA	NA	NA	NA	NA	NA	NA	NA	NA	NA	NA	NA	NA	NA	NA	NA	NA	NA	NA	NA	NA	NA	NA	NA	NA	NA	NA	NA	NA	NA	NA	NA	NA	NA	NA	NA	NA	NA
138	114.918947014404	131.580678969059	114.918485641027	114.920119218264	476	162	25.49	3.78135666674188	1998302.6313038	19.5986222992995	19.3155549821332	19.1650777038439	18.6849247555641	19.4162309971016	19.6671917914238	18.5674109609865	19.6156684874015	20.0073505648399	19.0416179163342	19.1854094600483	19.9554229843177	16.3776018094092	19.2498354351168	18.9835333909302	18.9240194630197	19.2283051064099	19.5776230530352	20.1586082320448	18.8028031304038	19.9445258054266	19.4537359501152	19.7811116943861	19.693047481943	20.6737303321851	19.5155452150921	19.937212097171	18.9378688537741	19.257231840829	18.9079076819544	19.602868807767	19.4833352463304	19.2037068449084	19.5102299004073	19.731710690462	18.4691357716353	18.7760281716518	19.782182015684	19.721901864009	18.9909618505582
139	114.932573142314	577.773318130273	114.93228041779	114.932861927749	434	162	8.561	10.44816163951	125299562.544459	25.7645600661536	23.7874412142523	17.1406045844019	NA	16.0547128632789	17.7966742166635	17.2630616612089	15.9330746292328	17.1770435786468	NA	14.9142573524439	18.0875909659736	16.144900954923	16.1455517780667	15.084541488222	18.8631624587565	18.3586930151109	16.7746552322007	17.3476945489441	19.4330707280579	22.6563641894646	19.9159539862696	16.6504536433116	18.1252443197757	20.5092253144947	20.5736453978588	20.4770772527296	20.629457614112	20.2944115662176	20.7355974407503	20.1999134728262	20.2661957973306	20.4646600379666	20.1614059695904	20.2716451152553	20.3307093876593	20.3046264584473	25.5214852345765	21.4384915641627	20.3499505711243
140	114.932647549601	52.3481518531889	114.932339374208	114.932885723504	485	162	12.61	7.34211063019783	10204353.3761198	21.4672362911353	21.9899437186056	22.1054488488451	22.5637593387134	22.4652800807526	22.5052923734947	21.5834066394906	21.5329107735894	22.0322620557621	22.2789306143313	22.103921738462	22.3735110494516	22.1551735839411	22.3367545056318	22.0449491761892	22.6119460448212	22.6394230580315	22.2886316150528	21.7497764151956	22.4363008755501	22.0967835178178	22.4580792361355	22.5444151768618	21.9146986197896	21.9111047964592	22.3028182575099	22.3670938590566	21.9938089592756	21.8054773163551	21.9184917701301	22.0763576306135	22.3030338998011	22.2924995429357	21.9180069498235	22.5191523574194	22.5880053726355	22.0126148214032	22.4837542669102	21.7759404699844	22.4524752269162
141	114.950299413799	299.466456228446	114.949910416334	114.951491937353	448	158	5.604	15.3131342108987	6931280.2876612	21.7714569286751	17.6695739633079	20.7344345957536	21.7579941750235	21.9558472595537	21.9687647939623	21.9088982898218	21.2763011094491	21.9084673815141	21.8715738855255	21.8701149970215	21.8116906042883	21.7795292945768	21.5311460018147	21.3466952310324	21.4637074043597	21.473174900079	21.8119637781116	21.4167608626447	21.2712117981866	21.5773302068119	21.6854863847898	21.2462344650195	NA	NA	21.5071478301331	21.6070362980991	21.6964388066965	21.7651516891004	21.9164962084434	21.5083974955912	21.0487970588954	21.8060705932613	21.6763694127985	21.6790783855499	21.7338558221385	21.8110775674079	21.680351838734	21.5732887139547	21.7400666708648
142	114.984459084203	76.0391388296635	114.984274496554	114.984683841572	157	55	11.43	8.13709776846258	2510779.46698076	NA	NA	19.3480568473653	NA	18.1642813999548	17.7938779785	17.7242945287867	NA	NA	NA	NA	18.9836422179319	NA	NA	NA	NA	18.5425097529493	NA	20.9607526901901	18.9982320468275	NA	20.1889046322142	NA	NA	NA	18.7979223937545	18.6270847441476	18.8110957751247	19.3095966963689	NA	NA	21.1203974580195	18.7306300378555	NA	NA	NA	NA	NA	18.9808283098321	18.3359670868648
143	114.988340427857	375.925393155278	114.988111062397	114.988596657388	473	161	25.8	3.73768132204032	46949649.1980551	23.3235732573282	23.6486219467931	24.3482567380005	23.9946979652669	24.9951454756918	25.0318716900551	25.0784820934689	24.9974455342489	23.9580607082448	24.1331072557054	24.9724381124133	25.0846630579594	25.0299085823402	22.7724907633279	24.5550066692427	24.2080247217868	25.1636560055592	25.0783177921204	25.0580546658039	25.1586250949919	23.6896944802941	24.9665073353349	24.165954195891	24.4273559062177	25.3331844441497	25.0226623818948	25.0102182127259	25.0780208850126	25.0757017522462	25.0816908443112	21.3356952623119	24.8745612556847	24.892160578418	24.7884601343111	24.8999921150285	23.9122310022694	24.9141806593927	24.714189596604	24.5067170085285	24.899552659561
144	114.991723656139	74.1422010448562	114.991532410021	114.991946014546	16	5	22.25	4.03019962922163	1230462.90993425	NA	NA	NA	NA	NA	NA	NA	NA	NA	NA	NA	NA	NA	NA	NA	NA	NA	NA	NA	NA	NA	NA	NA	NA	NA	NA	NA	NA	NA	NA	NA	NA	NA	NA	NA	NA	NA	NA	NA	NA
145	115.019345455465	73.9875290008209	115.019133318151	115.019492478216	10	3	13.09	4.90918016691213	3762233.04278551	21.7946670279057	NA	NA	NA	NA	NA	NA	NA	NA	NA	NA	NA	NA	NA	NA	NA	NA	NA	NA	NA	NA	NA	NA	NA	NA	NA	NA	NA	NA	NA	NA	NA	NA	NA	NA	NA	NA	NA	NA	NA
146	115.038543324589	113.033758624417	115.038281648465	115.038884352685	486	162	4.453	18.3047538123605	228449381.651261	26.1530599553511	25.6170262687167	26.3341786341186	27.2613908373482	26.1595653337872	25.865586535661	26.6878866812032	27.0267151627066	26.2440920879558	25.8871050545398	26.3358674457143	26.5224256925849	26.9620103541812	26.5162330105053	26.2689008870714	26.6576037279143	26.6068504889497	26.448656928587	27.0894360232158	26.4195339233889	26.24804479443	27.1344168469692	27.3889903811951	25.5276233888561	25.7396592104279	27.0210945485701	26.6799603097474	26.9951825075701	27.0026428732054	25.9189328146236	26.2552754369859	26.8281124605465	26.5498426855593	26.4547268645486	26.3462828088051	25.8811225574105	27.0584967891872	26.1122761154291	25.6109419247042	26.6116546592721
147	115.819040046715	62.6337809422344	115.818603676757	115.81953824712	7	3	23.56	2.61620301735415	35976.1821237015	NA	NA	NA	NA	NA	NA	NA	NA	NA	NA	NA	NA	NA	NA	NA	NA	NA	NA	NA	NA	NA	NA	NA	NA	NA	NA	NA	NA	NA	NA	NA	NA	NA	NA	NA	NA	NA	NA	NA	NA
148	115.886033239376	62.905779681428	115.884890892583	115.886653152119	15	3	18.43	2.72306435508759	74118.4283710286	NA	NA	NA	16.0601410788823	NA	NA	NA	NA	NA	NA	NA	NA	NA	NA	5.32520947681675	NA	NA	NA	NA	NA	NA	NA	NA	NA	NA	NA	NA	NA	NA	NA	NA	NA	NA	NA	NA	NA	NA	NA	NA	NA
149	115.892782970478	62.763342462958	115.891782007466	115.893531319473	20	6	11.56	5.72737686139748	150729.314926633	NA	NA	NA	NA	NA	NA	NA	NA	NA	NA	NA	NA	NA	NA	NA	NA	NA	NA	NA	NA	NA	NA	NA	NA	NA	NA	NA	NA	NA	NA	NA	NA	NA	NA	NA	NA	NA	NA	NA	NA
150	115.919177509817	576.87665122596	115.918985080019	115.9194984568	477	162	14.25	6.55305343974629	784960175.631648	28.3641814451692	21.463426426954	20.5337794848331	21.0122641939176	21.4532170433604	21.5430933988503	21.3044737393754	20.8845920877879	20.7034946087874	20.3912490071021	20.3495685572278	20.887058034619	20.5527278296571	20.8267357502009	20.4284829362472	20.2454209483525	20.8570052080796	21.0373131496901	20.5587652335973	22.3857342927393	26.7209280085943	22.8673962707101	21.1669623270358	21.421190399354	23.2398960176338	23.2142358586632	23.0036645102978	23.0007010816555	22.5636680505443	22.8083064838799	22.4559438579111	22.4687145966312	22.6178884515426	22.3974158692215	22.7369236468212	22.5742701018035	22.4077778935909	27.4966586243136	25.7892181792315	22.8208262580332
151	115.919244183766	51.0127979127316	115.919033430841	115.919516462104	486	162	11.62	7.91761767681458	125985489.925103	25.3236462061723	25.9783791985438	26.182962304332	26.2574015739086	26.3188723807595	26.2165794302327	26.1879692130131	26.1000214300503	26.1749897080276	26.0825785274742	26.1715879545627	25.4327713742866	25.6774943928761	25.5778533967708	26.0848435051622	26.1524836777332	25.8348198738734	25.5348561071065	26.0052527457596	25.8684135525792	25.6415347164645	26.1673330656896	26.1548904685092	26.187510401748	26.0585712104384	26.0617380846043	26.265310814589	26.213438158155	26.0937099557076	26.0567472292021	25.8258448289281	25.8602187452599	25.2922995905361	25.7984944894614	25.1895484912754	25.3118761165587	26.2365931884555	25.9173584599063	25.8636542746074	26.2119855358426
152	115.928254250077	534.339107671095	115.927177050105	115.928950135629	25	7	12.97	5.77700751010976	10597980.5040901	20.1545872423704	NA	NA	NA	NA	NA	NA	NA	NA	NA	NA	NA	NA	NA	NA	NA	NA	NA	NA	NA	19.7662850271814	NA	NA	NA	NA	NA	NA	NA	NA	NA	NA	NA	NA	NA	NA	NA	NA	NA	NA	NA
153	115.928276166123	57.6260174549055	115.927150023459	115.929888812439	484	162	21.93	4.36817416611465	1243842.86551711	18.3857677803607	18.1518876594986	18.6864108048116	18.2902742928579	18.5127484384024	18.247056044233	18.6911729878043	18.7642731315661	18.3800995963074	18.376085171654	18.7034715745265	18.5777804774692	18.46117168594	18.072108980404	18.6427345160626	19.0214799928677	19.0174746460113	18.6653843133611	19.051523495065	18.6607889819514	18.540349590728	18.5983706469051	18.7629221437127	18.2958423412957	18.0667573171637	17.8385988629316	18.8355880969715	18.3033369709968	18.2450271739922	18.986670395197	18.6376788089176	18.8062322199946	18.1849086715687	18.3083395472385	18.4384363618488	18.6658080807921	18.68364303081	18.845767232947	19.1120279238692	19.12932720344
154	115.997483014172	177.82800052694	115.997273541607	115.997769468056	38	14	14.14	6.16034497931884	563636.056665013	NA	NA	11.8661648311262	NA	12.6182016713861	11.8609040721845	13.7607535240995	10.3647613311864	12.8658364430892	12.0550435471869	NA	13.1856516886552	15.5409872215147	14.0149576830765	13.868034047813	13.4772769844602	12.282514276353	14.8554750078421	13.4845809699196	10.7707633287414	NA	NA	NA	NA	NA	NA	NA	14.5844246217769	NA	NA	14.3552398811464	NA	14.4601776725925	14.9348895529997	14.9248767146391	NA	NA	14.9409946207131	NA	NA
155	116.002389629323	105.845225391916	116.001405175201	116.002687240784	434	151	10.24	9.23541752038214	12352207.2402844	23.4009381088761	22.3255118840544	21.9990364628996	22.3701236284485	22.4645767713208	22.0909584669596	21.9283138931985	21.9500657613717	22.1411415236683	22.2216213963434	21.8732370542347	22.1526958677434	21.7779086421532	21.7970893917942	22.0001330691323	20.9335632479046	21.990890371675	21.6875272005801	21.4545223729186	21.1141706804167	21.6571855939573	21.8373123207155	21.2746910630353	21.2416980966033	19.2077047283496	22.5836141785269	22.6417387015759	22.1208156439308	22.0421775825391	22.1680839561351	22.1580932052786	22.0378252539385	22.4575656804681	22.1476988149434	21.9728741981573	21.9222097172125	21.9617643975339	21.8602840262997	21.4144128667352	21.4905382841393
156	116.023943351657	227.364746850324	116.023610923093	116.024215238194	474	161	21.71	4.4289050701335	5957693.82667884	22.1190231481817	21.1645583002876	20.0897395458784	21.2843588929791	20.7863616444156	21.2200011496848	20.0057915473851	20.1081324198897	21.3282279039276	20.9010792873322	21.0070595219981	21.1489624360086	21.1363338143033	21.1289879508944	20.9224377348757	20.9539623974146	20.4868901308099	20.8228331743552	21.5691018365102	20.4669873958278	18.7190946141843	21.1563578839268	20.8354844738349	20.460355729099	21.4453624647616	20.8641943540562	21.8232765093364	20.6529777906721	21.810344473254	20.5596862666448	21.0292697894924	21.0157702689929	20.3867954412362	21.4156034198755	21.0437786598693	21.0958353147011	20.7671199339707	21.0262798750492	15.2274645767903	21.026736030938
157	116.041948906308	102.795479782971	116.041626661101	116.042240492189	486	162	6.883	12.6693548639374	8702001.61261667	21.6622724282953	20.3521407019072	21.4695742990466	22.7128180034547	21.5540014060929	21.3505481066959	22.0207307453533	22.3956986942271	21.459115119084	21.1066044766349	21.3778311434637	21.7866881549133	22.4170684132928	21.917310733178	21.45465213296	21.9516941711724	22.0987845721112	21.8023170910707	22.5174203881041	21.6843645453694	21.5537000569866	22.6359805113788	22.9489096221663	21.072247438556	20.8067601465206	22.3989393596548	22.0535074063472	22.3527267744792	22.4423044039495	21.0415241718951	21.4237503401788	22.1596535390887	21.9039184954057	21.7303704774003	21.8013493982546	21.1504469880177	22.4425978930642	21.3883327339276	20.703071644251	21.9314519407464
158	116.070218203453	102.784237648083	116.069939179457	116.070756760217	484	162	15.58	6.04013333035055	26083447.4055506	23.1714357084696	23.2402492321461	22.6082068193147	22.9863754260488	23.2328204536979	21.2839184392074	23.3896058481494	22.9205235351147	22.4582801111044	22.4348582298329	24.0220526458098	21.4077514410397	23.720796954931	22.3162485800977	23.3784756387555	23.7718803429899	21.4603000749266	23.6103110675673	24.0464187385319	22.5433822784826	23.1845467519344	23.4489237181639	23.5225203482419	23.0302185171081	23.6887334496416	22.9115617632753	22.1423102314213	23.5854814661216	23.5969583765792	21.7273356310163	23.922187987795	23.9383546703797	23.9721669669794	23.0190712427095	22.297844394614	21.8994564134718	22.9512707309992	23.9855824530123	22.7829420553507	21.780655506028
159	116.893162552705	393.26326038674	116.891699685766	116.893900241086	23	7	28.29	3.11605062840354	1894692.89105119	19.8299783305519	NA	NA	NA	NA	NA	NA	NA	NA	NA	NA	NA	NA	NA	NA	NA	NA	NA	NA	NA	20.5747105546116	19.5985797873418	NA	NA	NA	NA	NA	NA	NA	NA	NA	NA	NA	NA	NA	NA	NA	20.0787307062819	20.1504019618105	NA
160	116.893352666278	60.1060949853998	116.892335903329	116.893995633443	19	10	18.6	5.09917903217582	61860.7453074149	NA	NA	NA	NA	NA	NA	NA	NA	NA	NA	NA	NA	NA	NA	NA	NA	NA	NA	NA	NA	NA	NA	NA	NA	NA	NA	NA	NA	NA	NA	NA	NA	NA	NA	NA	NA	NA	NA	NA	NA
161	116.919354480378	579.756507063662	116.918943377649	116.92008403631	465	162	15.36	6.12130769269524	72168871.8402262	23.1250766273083	20.7837818545335	20.3340414987777	20.4428416791405	20.4372592952173	20.5179361815565	20.4512086599687	20.3392443384649	20.3559701691135	20.3820398130861	20.3279428459296	20.3770672069334	20.2843649940733	20.303651174163	20.2809656836015	20.3463966262227	20.3645353210806	20.3296073619557	20.3404275088703	21.1987988919806	20.7144626180867	21.7070860690388	20.3848428171497	20.4437421381555	20.5912048359874	20.5925387563057	20.3871033089582	20.3249892252672	20.0464814023359	20.2356577740617	20.037799327542	19.9593476398503	19.8611873109331	19.8377382437826	19.9342672387263	19.9186523320551	20.0431916741283	22.7069739661459	23.0725314339795	20.2177336790362
162	116.919421549047	51.0934213893983	116.919122654446	116.919885384733	485	162	10.93	8.37516608161134	19355278.3985751	22.5858998284436	22.8502446297061	23.1625570186733	23.245181737588	23.5089475893925	23.4358718614372	23.2265848595278	23.1990080638938	23.1508013353441	23.0537244627247	23.1384508051612	23.0166359484333	23.2487411673246	23.0649410256663	23.2441223856474	23.741727621047	23.4944171348315	22.8855171264532	23.3506153604579	23.7012304255092	23.4033692718868	23.6222150723747	23.4169003280721	22.8809426818751	22.244794846481	23.3182678375343	23.4624423252313	23.3430073430181	23.1612081567129	22.6340806243826	23.5663774308624	23.0354114469527	23.1656855646368	23.3028135731072	22.91496025425	23.2406484866928	23.4321885573392	23.3846933867929	23.2735210686755	23.3038835334867
163	116.927029562107	579.287613328723	116.926779365541	116.927284845693	473	161	4.252	19.0039566001568	2327393834.71753	24.0485592889641	25.6882336199542	24.6102718427812	24.5191509279726	24.7326518659906	24.8246193142776	24.7666435399088	24.5868725092476	24.7462246551664	24.5372849721349	24.6026211293571	24.7296397471871	24.5764243420898	24.6005052860912	24.5767561664898	24.5071842140703	24.8126392195627	24.7139494969362	24.7175368468018	26.108413017216	26.0184714782019	26.4816456764829	24.7137457985058	24.8610739866128	25.2177720200558	25.2010862697496	24.9631628817868	25.2611250034573	24.7838017940174	25.3679038345892	24.5184184280355	24.7057902974277	24.8416205770523	24.5284582687377	24.6127633033773	24.6846174230401	25.6100262852585	28.1418365954352	25.8546263885319	25.170148729589
164	116.927067025052	56.1496271721362	116.926871435646	116.927292935447	486	162	15.68	5.99158958351055	292498686.525753	26.2637569816734	26.6057185201807	27.6650031692825	27.7061288809476	27.4512764469657	27.1352709654442	27.0623194877696	27.2317968109128	27.0624166303477	27.2875096742991	27.3066835669879	27.3812239131145	27.3333094019172	27.4497431587368	27.8081486711814	27.7464053317697	27.2340148657401	27.2465838753022	27.2774211270142	27.5733434615294	26.9317486937404	27.5489786893899	27.4377432377368	27.2703926853005	27.4281300343006	27.646173515448	27.5687817989688	27.6114934209941	27.4578372479675	27.1864994823867	27.3691101504654	27.020921358908	27.2600809417376	27.5546715048885	27.124359984568	27.4362694908773	27.5091231139907	26.8627828239032	26.85914730206	26.4852699478145
165	116.960940955589	390.607916039028	116.960370629521	116.961757608491	19	4	12.07	4.82800241400121	1793889.2880847	NA	NA	NA	NA	NA	NA	NA	NA	NA	NA	NA	NA	NA	NA	NA	NA	NA	NA	NA	NA	19.9661910768992	NA	NA	NA	NA	NA	NA	NA	NA	NA	NA	NA	NA	NA	NA	NA	NA	20.1403512352376	19.9315443380042	NA
166	117.008032485117	54.6044466030459	117.008003903127	117.008052231665	6	5	6.359	14.5354471103531	358095.721809131	NA	NA	NA	NA	NA	NA	NA	NA	NA	NA	NA	NA	NA	NA	NA	NA	NA	NA	NA	NA	NA	NA	NA	NA	NA	NA	NA	NA	NA	NA	NA	NA	NA	NA	NA	NA	NA	NA	NA	NA
167	117.027508283637	58.0465876154735	117.027268852067	117.028783167506	9	8	21.99	5.21705106188727	421242.81602158	NA	NA	NA	NA	NA	NA	NA	NA	NA	NA	NA	NA	NA	NA	NA	NA	NA	NA	NA	NA	NA	NA	NA	NA	NA	NA	NA	NA	NA	NA	NA	NA	NA	NA	NA	NA	NA	NA	NA	NA
168	117.044426941466	58.7409904477334	117.044354855058	117.044735416883	7	6	24.8	3.87421708529735	853292.46016592	NA	NA	NA	NA	NA	NA	NA	NA	NA	NA	NA	NA	NA	NA	NA	NA	NA	NA	NA	NA	NA	NA	NA	NA	NA	NA	NA	NA	NA	NA	NA	NA	NA	NA	NA	NA	NA	NA	NA	NA
169	117.054224888622	143.988446976345	117.053967728315	117.054507137611	486	162	8.705	10.2932953794541	149639081.654731	26.1528088027048	25.9793954698987	24.9932038855647	24.928479651315	25.6567458679854	25.082291266235	24.9189381424253	25.6295439344627	25.5080210251352	24.5372477180012	24.6908838183849	24.7052922763285	26.2507884282136	24.8417297591932	25.8957772587104	26.9569656866454	24.9998335585706	25.6887365646045	26.2260879256481	25.3910617213911	25.9627926459643	26.2972735980239	25.9588840650247	25.0080097088418	25.53243004335	25.7345066135351	24.8340122134182	25.5034603281336	26.1087813278747	24.4981366175341	26.2540162360249	26.2121092034976	25.4841262200212	25.690321682082	25.4806532562488	24.402670961301	24.9249064736125	25.935991648535	25.3478610515409	26.9270300652135
170	117.917605510715	49.8391891051493	117.917383433419	117.91783591117	485	162	21.68	4.40721586380071	4000796.2930851	20.2337599497231	20.0359727075993	20.5188614186239	20.4800040089873	20.6676712102353	20.6269773731956	20.6532486485334	20.6278566170356	20.5308793254002	20.5935678768063	20.57956094216	20.7934577595346	20.5981229677637	20.5103113707425	20.5740188290411	20.7539575217557	20.5191074241185	20.6708821744473	21.0320690798415	21.1972553935128	21.062016186584	20.9626222783608	20.9050290708978	20.6532257445675	20.6985619619812	20.7078050916678	20.2860469152724	20.8719731932523	20.5057775832902	20.4099075635356	20.9309953649259	20.5315861524997	20.3962354851511	20.6932905417704	20.664092669572	20.4816724513289	20.3762313053789	21.004589779599	21.1626407635366	20.3152993069528
171	117.923610604765	58.0237386858053	117.923344154968	117.924054709814	472	159	10.88	8.48150782361309	1224952.12609319	17.978136581834	18.1457374693631	18.2540103642227	18.493944281265	18.3892755224006	19.0423825260235	18.5120489929666	18.381405056037	18.5022055842489	18.6509276691308	18.5810268812278	18.378822989727	18.681032590752	18.7218344574248	18.7245757334037	18.80877554879	18.6948142065902	18.6679684107997	18.7875334518978	18.8540844025346	18.5837044970924	18.6309888208528	18.6283482413371	18.5039292509049	18.3300112688067	18.4714755792178	18.8357970182422	18.5435516558689	18.4721377848091	18.4073836739998	18.6669000329405	18.5274131942234	18.5991826621272	18.4924178039966	18.5042754600773	18.6566685313478	18.5928070891017	18.6357005773215	18.3519586361854	18.5016049237557
172	117.923693721497	551.965419823326	117.923420771713	117.924616418973	34	9	21.38	3.44528378930176	17612553.1848175	22.7228332651873	NA	NA	NA	NA	NA	NA	NA	NA	NA	NA	NA	NA	NA	NA	NA	NA	NA	NA	NA	NA	NA	NA	NA	NA	NA	NA	NA	NA	NA	NA	NA	NA	NA	NA	NA	NA	NA	21.1337858251486	NA
173	117.927148868369	576.038515521644	117.926863370102	117.92749008317	476	162	4.713	17.4731646705553	297929538.697131	22.0435640412268	21.522505654562	20.2708994716457	19.8109011557946	20.2487124661809	20.628805469748	20.4169712988584	20.0730894390591	20.4236774402592	20.0610856365387	20.2054864204968	20.5536653656307	19.9277775061314	20.0820287084113	19.9506783783971	20.4230334909667	20.8932481422467	20.4447185856461	20.4746889863635	22.4938026876308	26.9124727498849	22.5506423008793	20.381879834008	20.763616868696	21.9837880893149	21.9963320003037	21.8791093287956	22.0565330430868	21.7927249709877	22.1426410565131	21.6035550873614	21.7645385640837	21.7998662175385	21.6484952152204	21.7305571197756	21.8616255972153	22.2484912042903	26.7077023961142	22.7860855416247	21.8773244671496
174	117.942260405869	368.638199824262	117.940671937896	117.944171546019	12	4	8.859	9.35111083404116	2109263.90046638	NA	NA	NA	NA	NA	NA	NA	NA	NA	NA	NA	NA	NA	NA	NA	NA	NA	NA	NA	NA	NA	NA	NA	NA	20.683664572407	NA	NA	NA	NA	NA	NA	NA	NA	NA	NA	NA	NA	NA	NA	NA
175	117.999495599277	92.2150247326275	117.998629131644	118.000581446017	483	162	29.74	3.25202599211886	7728941.04148051	22.6859867992369	20.6834524622832	20.7549487603775	21.9504212149969	21.3400271467906	20.9923793649044	21.1919693298143	21.4555541675298	21.4433831665484	21.0330455476124	21.3849926585088	21.5234677749619	21.2548823279453	21.122754137393	21.0970712211032	21.4133902525231	21.6798126341704	20.8710684132938	21.2667629719324	21.1802555449493	20.9543369206642	20.7244933137056	20.2948016933317	20.0896550794084	20.1648119518354	21.9115826244667	21.8821540176703	21.0698288458814	21.6960412145136	20.847140994205	21.3584831380497	21.1511916703582	20.6305798090695	21.5773008743245	21.6424257787624	21.4649263294323	21.378464246012	21.1975943293651	21.0982019502122	21.3543904934581
176	118.014518181535	56.941080521022	118.014467662066	118.014637880733	15	15	12.12	7.96996209840247	2194892.48685437	NA	NA	NA	NA	NA	NA	NA	NA	NA	NA	NA	NA	NA	NA	NA	NA	NA	NA	NA	NA	NA	NA	NA	NA	NA	NA	NA	NA	NA	NA	NA	NA	NA	NA	NA	NA	NA	NA	NA	NA
177	118.039708485005	100.48845435546	118.039462466905	118.040005194516	482	162	6.867	12.6950890380257	35694344.4695561	24.3296990848512	23.6049126032934	24.6238650527295	23.8215547294522	24.5836195438721	24.6515354475189	24.1364202355807	24.2413918282564	24.2331237858053	23.8930465432994	24.3403938976066	23.91834470783	24.3579229385492	24.3874643860958	23.8581778885909	24.0950013179633	23.8465904685569	24.4535869499125	24.911099362295	23.7525057743266	23.7885870110075	24.345551263766	24.462462318118	23.3802618270614	24.524968365027	23.6058223790189	24.3776768488656	24.1461391434198	23.6926435301062	24.2989812167977	24.3052571591241	24.530584235805	24.4122236356235	23.5726360986983	23.9720330054041	23.8202700854482	24.4652790718172	24.752015509884	23.8855736746129	24.3316340132666
178	118.049475516848	104.789335382544	118.049172817633	118.049749743686	486	162	3.883	20.4371016657499	38012433.719663	24.6559011627612	24.2357444516586	23.2455322501141	23.9570112553359	23.4737761058256	23.7776111742975	24.6574199208608	23.7831915580478	23.434674958492	24.0706463807237	24.1287964789487	24.6509681783293	23.9783041719946	18.9938412618831	23.8890646483708	24.393343712689	23.804211226376	24.4519426103476	23.8186035942205	23.5012550008959	23.9053042276365	24.2982017523479	23.593238866544	24.0029260832739	24.5422892515552	23.13653647239	23.9460559372107	25.0808417373118	24.2656866682686	22.9776093257845	24.3459799633716	23.9059016174837	24.5390492641004	23.7181013858666	23.977088900439	22.5236774567742	24.0063642393146	24.1364087319894	24.1111452256443	23.6885678579002
179	118.057574200627	138.273784101956	118.057216063051	118.058042800029	473	160	12.21	7.6762048843052	6910749.70777871	21.4494903517548	20.5558584952583	20.2458936998635	20.3880188102719	21.0801890403916	19.8301486268849	20.3513715272154	21.1138489712173	20.6911970466769	20.3758951143217	20.2485234462233	20.2740373544349	21.8864594133816	19.6641545753326	21.5878437872487	22.6774943764055	19.8475645339964	21.3664025896089	21.9433514091059	20.1655518607589	21.6956536879362	22.0201307108105	21.4782539083685	20.8110775715131	20.8393332422976	21.3997384226906	19.5318856727794	20.6288809128626	21.904114210157	20.1165068462093	21.8537654907081	21.8268349828498	20.9888942449377	20.2649382372591	20.1590425940518	18.4767620575568	19.8613321647072	21.7359570301453	20.8924589646431	22.5984868999634
180	118.898207042505	111.848220477274	118.897775168123	118.899188773741	471	162	11.35	8.19170615035321	12549739.9501196	22.9514746948182	22.4940166247084	21.5770419153498	21.9011410923791	21.6307044981246	21.0234695303839	21.1467265453958	21.0436107997478	21.3442019078196	21.4080955887366	21.2268494744945	21.3942009963327	21.0572408794726	20.9149063172149	21.2467611877384	21.1944742059769	21.2554557677839	21.2387538386364	20.9702234703668	20.7965958711705	18.4789248055239	21.1695284134336	20.8203827107035	21.4643620508554	20.6551541318986	21.4806532627654	21.5849643382963	22.0252709195721	21.6041804549702	21.5097139925445	21.6880283648761	20.8119133568801	21.5446609743818	20.929231290166	21.2687711648497	20.9487698367428	21.4155501554434	20.957070440079	21.915981285996	21.0978476804437
181	118.925388975879	577.666601113815	118.925083232379	118.925705214677	406	160	9.789	9.39710338203709	72169791.805372	25.0542681377508	19.9443786847225	17.8032844882007	17.2362058294228	18.0751571535396	18.2639480189535	17.8472173064337	17.8092855817366	18.0250953396776	16.9624592223475	16.8962213682923	18.2667208198187	17.1625607288956	17.8182140358767	17.1893650397059	18.3060113915193	18.3921368259557	18.1013553732576	17.8141337135725	20.1750122401293	16.8133824204746	20.406432208876	17.2271832614591	18.3630287874418	19.0254644710374	19.4157524488392	19.182963685305	19.5501395506099	19.1498383782491	19.6023451939933	18.9145769989186	19.0687505363557	19.0871645304681	19.004851272636	19.2308317053457	18.9666027488018	19.0310933850489	24.7169234881406	20.5191816626514	19.2522783551787
182	118.925433729895	51.7807708685369	118.925179696194	118.925709802988	473	160	13.04	7.20749940312896	6201863.80070961	20.7894328566249	20.8691427953108	20.8847655529421	20.975362750296	21.3432972309662	20.9998754806198	20.9868451192213	20.8761230676634	20.8995067489839	20.9915096123359	21.0516327083712	21.2211517432767	21.2463771467524	21.5424290840525	21.3520768403634	20.9094538069604	21.7382378242824	21.3490216273473	21.3247879918133	21.7237198335978	21.2910999424024	21.6241140408016	21.1286053799327	21.191892248724	20.5923115502427	21.2531439526637	21.0973568197053	21.0776082323134	21.0199603391565	21.3086999558243	21.1242550754052	21.0793575837249	21.0924794149697	20.9329292430169	20.9886615822579	21.0978970723543	20.4593955869998	21.3243126392136	21.150007276255	21.2222940995085
183	118.929322378393	129.618935699829	118.929025877075	118.931344972079	486	162	9.233	9.76270598104348	129441643.258951	24.5348685219171	26.5368849976032	24.2649567589128	24.3013631889029	24.1858953447805	24.3391174086616	23.8841472703429	23.992343585325	23.9503301021124	24.0742127621356	23.9564587603486	24.0634127313215	23.8341763806894	24.1405876368668	25.2698919606875	24.3690214671698	24.2953213748083	24.5386474830182	23.8496978442325	24.4895861000514	25.0482164990449	24.0886769316932	24.1661445600662	26.7630238622496	26.4808895866819	24.2192897141219	23.7295594637806	25.1977609681118	24.5962044380871	22.4806258838835	25.392020362201	24.1526826093596	23.634319888649	24.3947839338042	24.0591985774862	23.4138799304225	23.9466822687377	24.1654660969297	25.2407662716147	23.7598392766132
184	118.991010029821	291.711773192272	118.990756288975	118.991270067462	25	3	26.94	1.23842417403988	590785.556589829	NA	NA	NA	NA	NA	NA	NA	NA	NA	NA	NA	NA	17.7911143487418	NA	NA	NA	NA	NA	NA	NA	NA	NA	NA	NA	NA	NA	NA	NA	NA	NA	NA	NA	NA	NA	NA	NA	NA	NA	NA	NA
185	118.997062302504	171.736991857839	118.996880128249	118.997270874582	28	7	24.61	2.64400377714825	2030103.68569285	NA	NA	NA	NA	NA	NA	NA	NA	NA	NA	NA	NA	NA	NA	NA	NA	NA	NA	NA	NA	NA	NA	NA	NA	19.7667898711074	NA	NA	NA	NA	NA	NA	NA	NA	NA	NA	NA	NA	NA	NA	NA
186	119.002947832525	38.6166182152151	119.002846915836	119.003105015327	16	12	23.23	4.36792487169221	236940.202778446	NA	NA	NA	NA	NA	NA	NA	NA	NA	NA	NA	NA	NA	NA	NA	NA	NA	NA	NA	NA	NA	NA	NA	NA	NA	NA	NA	NA	NA	NA	NA	NA	NA	NA	NA	NA	NA	NA	NA	NA
187	119.033523158193	91.5753812380448	119.033207489362	119.033794508636	484	162	5.054	16.4905973057214	43435403.4771092	24.3268184068704	23.1305814351448	24.1395069666597	23.8636214851169	24.8567261940842	24.5150041387868	24.5105736379819	24.5756348973917	24.0948441923657	23.9088513604811	24.7762731374257	24.349973820095	24.4807391920451	24.211743853141	23.4866938606498	25.1142876036479	24.2932666439364	24.3006513139987	25.3537709839888	23.7486308373136	23.4834232482944	24.621441317604	24.5782699211697	23.1693858042837	23.5950671582187	24.8207345814507	24.7327804787213	24.1439111188677	24.395767442468	23.9964093728299	24.1763309575245	24.7349781822299	25.0242117427736	23.3624326263197	24.0586401215037	23.9409185340004	24.0741842954931	24.894878944415	23.9371437329544	24.9074857993158
188	119.043138722463	60.4904807790001	119.0428243359	119.044171939601	68	21	26.87	3.3230126538212	898973.764246208	18.3052768751927	18.2990883608153	NA	18.2881050106815	18.3839666828955	NA	NA	18.304221431515	NA	NA	NA	NA	NA	NA	NA	NA	NA	NA	NA	NA	NA	NA	NA	NA	NA	NA	NA	18.2993445544295	NA	NA	NA	NA	NA	NA	NA	NA	NA	NA	NA	NA
189	119.048743391207	86.2965480161434	119.048436409676	119.049209065187	397	161	14.82	6.30404281006298	59095509.7046612	21.625501488961	20.5637620186805	22.4745809707543	19.7707499873305	20.3560658236177	NA	25.0102421541885	21.4126439769808	20.2955719723122	20.4471224557452	19.180087265365	20.6151814871337	20.3936446341443	20.3175631245491	24.8716275480201	24.36811045775	15.9619271815878	20.0043645594847	21.3828685291668	21.8966658609961	20.7099800950855	21.0674825565806	17.8253876342409	20.491847577382	21.5766471800326	21.2967203497133	21.2025937092185	24.1252269596643	22.0143730491122	23.2906889649493	21.6028104538327	23.2415031978949	18.5554225295696	21.984882418399	20.8502309000447	20.4587209844492	22.2859963847872	20.5614859555458	22.445765442196	24.336459788149
190	119.052870828044	121.844886277523	119.052671318244	119.053989837158	478	161	28.61	3.39719067101901	1501229.38205571	19.100872229873	18.8760868908864	16.523488205036	18.5963031068213	16.0536526284801	17.1738724072325	18.737218092171	18.03095134189	17.1325775119328	18.6678520954	17.6973675763541	18.8282100213251	17.857260881928	20.1971071074911	17.7379093522146	18.2805176784107	17.7321490472232	18.2480944962577	17.5906529371725	17.0997627111171	16.7184626672539	18.1458886525248	17.6036099196731	18.7976973188026	18.8810638382487	18.1978604200498	17.6477686022875	19.1034689917636	18.345809295081	18.8608229741914	18.4613671568569	18.0344172215731	17.9186685762067	17.7503213611805	18.2084345209472	19.1133094459141	17.6246373183961	18.0489621533535	17.9395162986274	17.1070122328137
191	119.060108728302	57.0713040581489	119.060006712415	119.06020386223	20	17	20.57	5.25161409903926	485707.55964621	NA	NA	NA	NA	NA	NA	NA	NA	NA	NA	NA	NA	NA	NA	NA	NA	NA	NA	NA	NA	NA	NA	NA	NA	NA	NA	NA	NA	NA	NA	NA	NA	NA	NA	NA	NA	NA	NA	NA	NA
192	119.087844591729	238.505179103592	119.086186650167	119.089408533643	10	1	5.046	3.53715188530196	3056816.65886763	NA	NA	NA	NA	NA	NA	NA	NA	NA	NA	NA	NA	NA	NA	NA	NA	19.4873550255553	NA	NA	NA	NA	NA	NA	NA	NA	NA	NA	NA	NA	NA	19.4824576188968	NA	NA	NA	NA	NA	NA	NA	NA	NA
193	119.913565213744	17.7056731260242	119.913269970122	119.913827268357	308	115	11.38	9.04052513659054	593444.9932481	19.0492426269295	18.386915585344	18.672512401691	18.1873834717462	18.538818112763	18.1729927725844	18.564813174308	18.3643951297221	18.566856240374	18.356587662521	18.2796984508471	18.3944205224157	18.5052933883186	18.2115312073661	18.2338271244628	NA	18.4923672269063	18.1437878575498	18.6444650211638	18.4860155196212	18.2353454564728	17.7121882871922	16.7091412518948	18.3156933464158	18.2678528590896	18.1720241408812	18.2262094326224	18.1891078836158	18.5222159839342	18.3764501570026	18.1900242973535	18.1628539432161	18.4166816352235	18.1750693778698	18.5499966911135	18.2048292813571	18.55021193791	18.5466257502531	NA	18.648644932528
194	119.913624080922	485.763534103085	119.913272196509	119.914826315632	478	162	19.4	4.94020421543763	10924925.1131731	20.5987616358138	21.7367658840378	20.7686518549084	20.3124398913674	19.7121737269042	19.7240578638108	20.0066516101643	20.2157872723712	20.6161484560802	20.3281402138523	20.7639448871765	20.8553589649117	20.5220198293925	20.9573541093511	20.8910189109807	20.9793375034793	21.3059817529719	20.5156318365592	20.2236179587459	21.5932906406775	22.5500163806628	21.041534217645	19.6629989957144	20.1593808742383	20.0409917920991	20.0870805762103	19.6528063908838	20.5604390176438	20.8919887178728	21.1449443111632	20.8245603459586	20.860285977946	20.9654177281764	20.661338762865	20.726370874619	20.9365889988577	21.534058170624	22.4548943036223	23.0105290892816	19.833024704785
195	119.93605845322	182.295033545117	119.93541981541	119.936469011894	6	7	11.32	6.08219654183682	2228880.91686121	NA	NA	NA	NA	NA	NA	NA	NA	NA	NA	NA	NA	NA	NA	NA	NA	NA	NA	NA	NA	NA	NA	NA	NA	NA	NA	NA	NA	NA	NA	NA	NA	NA	NA	NA	NA	NA	NA	NA	NA
196	119.94548585681	191.499478047842	119.945197749238	119.945802599841	480	162	28.37	3.41068667789994	47921443.0325751	23.4058350169519	21.0133331333673	23.1133245580017	23.3809829453121	23.7286380569431	22.8504538425529	23.7158461053079	24.0935228512408	23.7003848039408	23.060828852774	22.980840342978	23.8615403442527	23.1691671261863	23.8490198565498	23.0803865549658	23.4417671633306	24.2192966266648	23.9700815019731	23.4521761647545	23.0816465454407	22.5459383152209	21.1116078695202	23.2752347606691	22.9972615986439	22.0465194517553	23.1255724411538	23.2155266384416	23.4938511741981	23.3491556175316	22.8830536335484	23.1820630297386	23.349156381511	23.7103727762729	22.9329561946201	23.5720454731438	22.9978247987417	22.9482275072694	23.198883166439	25.1755644988872	23.5655847054313
197	119.955259684876	182.393247814471	119.954475982959	119.955840057922	30	14	17.27	5.47024577032782	150190.798578723	NA	NA	NA	NA	NA	NA	NA	NA	NA	NA	NA	NA	NA	NA	NA	NA	NA	NA	NA	NA	NA	NA	NA	NA	NA	NA	NA	NA	NA	NA	NA	NA	NA	NA	15.0745162049825	NA	NA	NA	NA	NA
198	119.974503223428	357.228937926547	119.974324945153	119.974654284834	32	11	24.33	3.25562582007241	410161.675070704	NA	17.8719150541071	16.2539913316721	17.950467991237	18.5009866482579	17.4358128306269	NA	17.3915847407281	18.0028137384349	NA	16.9316117132306	NA	NA	16.9348732086412	17.2843300637075	17.7639020097808	17.7879633232656	NA	17.2224098878086	17.3177208085028	NA	17.5094285528436	NA	NA	13.8938886857013	NA	18.3660646609925	15.9514099767737	18.3335427217479	NA	NA	NA	NA	NA	NA	NA	NA	NA	NA	NA
199	119.984324282615	74.5822469513939	119.983873384175	119.984908912178	482	162	9.37	9.65371757512916	2645395.18863234	NA	18.4557283600716	18.2515200888466	19.4724279865799	19.4169978205389	19.3962704295796	19.5166827590798	19.4759511282797	19.5333933240666	19.6620404130756	19.7013498911411	20.0264690555713	19.7686429409524	19.8359503462513	19.5874688852704	19.9855144884403	20.1188152825303	19.9107669835768	19.9616651220252	20.0609838212898	16.3109162896281	18.4853424454213	18.5276832911551	17.6633994133751	20.1655183426461	19.9281900549509	18.0538012936241	19.6615305231662	19.5400939303995	20.0289020951474	19.7937701595497	19.8353163112934	19.825339829758	19.4587482710711	19.380926172065	17.8445059958936	17.4498259828969	19.2141294180775	18.5121735573411	18.3969544617408
200	120.896832114685	117.129824364673	120.894823765604	120.897648117805	449	162	27.34	3.66299538055583	5847824.17410701	21.9615609101325	20.5841276361721	20.018226387986	20.0181024601015	20.0430553479439	20.0291089527522	19.6175755410988	19.6181268521122	19.6013417119394	19.6781373314921	19.2447598890301	19.9250776353191	19.5961438164748	19.1886881693405	19.9274127292205	20.0499520396489	19.8863309352786	19.5273832801725	19.5615240757806	18.5741562218658	19.9881444763471	19.6207447469342	19.1994119792928	19.3997434425402	18.0316480953678	19.4527086530111	21.0128421175843	20.1628416743565	19.8444967173677	19.5740365329662	20.1277273422065	19.7172815029015	20.3621351454513	20.1169003647141	20.9018828608152	20.3046734967702	20.3328215326283	18.5785391634978	20.0843129308624	20.3641451690217
201	120.926255827712	177.544360333537	120.92582167488	120.926678464345	478	162	22.64	4.22831877347435	45353255.6057417	22.3367527205065	25.0210017834936	21.8416682928686	21.9643743939494	22.5023159135522	22.231868569149	22.6302235085919	22.1952322876214	22.7142932877939	22.6513534150902	22.8324285217447	22.3500389099399	23.069422549252	22.723572479979	22.9014748018857	23.0525647516314	22.761975013391	23.1256323957365	22.6739624646094	23.0507331253709	23.3196302397623	22.6981935976906	22.7621065405064	24.3976777798316	24.8112736941912	22.0454547430813	22.8347586308584	23.068920660342	23.4496519953167	20.8648114857089	23.9888566134811	22.9108454886624	22.1330690151087	23.446169917654	23.0344621212271	22.0840296521916	23.0538391056686	22.6139063646294	23.1220425048959	22.5573636977673
202	120.935707208015	347.870083742096	120.935197631201	120.93611737677	13	12	16.52	5.70423539478062	1614184.0026092	NA	NA	NA	NA	NA	NA	NA	NA	NA	NA	NA	NA	NA	NA	NA	NA	NA	NA	NA	NA	NA	NA	NA	NA	NA	NA	NA	NA	NA	NA	NA	NA	NA	NA	NA	NA	NA	NA	NA	NA
203	120.953392841445	134.146192476643	120.952941872148	120.954539286014	484	162	7.132	12.3072247967789	5359014.54748603	19.8213243480919	21.6622978281583	21.5220339673608	21.1265858569286	21.2444876776787	21.1451632438059	21.5400025810801	21.3961454650902	21.5180225545642	21.3798806111406	21.3011865936464	20.9785366673037	21.6335694815056	21.7285464878418	21.5585584490721	21.3796282440762	21.3746438720599	21.3976033267815	21.6374409462609	21.4115292682937	21.5577508668973	21.5858904459479	21.7797534032963	21.3736786609716	22.3025821719264	21.6566262588433	21.4721563536322	21.2901070959536	21.2286015273586	20.8826541772704	21.3700450572549	21.5279013707667	21.2691446403232	21.2969745112391	21.3275210749687	21.2104415697774	21.1486388784628	21.2776198355869	21.3022797890574	21.4527356893224
204	121.002911872041	55.4971013874185	121.001995696711	121.00314757944	21	20	18.58	5.56854883617329	1700233.79572499	NA	NA	NA	NA	NA	NA	NA	NA	NA	NA	NA	NA	NA	NA	NA	NA	NA	NA	NA	NA	NA	NA	NA	NA	NA	NA	NA	NA	NA	NA	NA	NA	NA	NA	NA	NA	NA	NA	NA	NA
205	121.059089110764	107.777036971708	121.058024195629	121.061208569857	41	9	6.557	8.701901848993	1332765.03609094	NA	NA	NA	NA	NA	NA	NA	NA	NA	NA	NA	NA	NA	NA	NA	NA	NA	NA	19.2566743010873	NA	18.3318035280105	NA	NA	NA	NA	NA	NA	NA	NA	NA	NA	NA	NA	NA	NA	NA	NA	NA	NA	NA
206	121.942551287232	213.113370776171	121.942181427801	121.942819484737	479	162	26.03	3.71349826053934	13838721.4604557	21.5146124395716	21.2121834412257	21.4639710521626	21.4449583019184	21.7806933733415	21.1947259196697	21.4169725195627	22.3735654805731	21.6729715317319	21.2427675044806	22.4493502512515	21.7930378371868	22.011644742158	22.2927942442574	21.7078723187042	21.7678863501731	22.4421064794476	21.5478623915168	21.9576200938491	21.3876940068065	20.8785311495869	20.1636271342355	20.3980138862574	19.4843822267044	19.9858459770838	21.8365010644003	21.5766554803595	21.4807744003353	21.2654267874743	21.4794747467204	21.6442412626371	21.5697268855344	21.4757905919937	21.2534113227762	21.6604575719802	21.554597331368	20.9123325817517	21.565265390938	23.5013269493881	20.8993782053522
207	121.949557818259	18.9719535556415	121.949440388516	121.949800090383	26	5	22.13	2.49306098027158	144598.353559388	NA	NA	NA	NA	NA	NA	NA	NA	NA	NA	NA	NA	NA	NA	NA	NA	NA	15.4359258709978	NA	NA	NA	NA	NA	NA	NA	NA	NA	NA	NA	NA	NA	NA	NA	NA	NA	NA	NA	NA	NA	15.6240841910356
208	121.954396512653	127.723609766458	121.954004720299	121.957608432935	445	155	28.24	3.43356386207263	1307433.47113321	16.8406910337401	18.3020801141725	18.6515027239563	17.5386409175898	17.9025941608851	15.8926823502691	18.4406203048575	17.9358081235274	17.2802054883572	17.6120523377303	17.4621517724903	17.7264203035209	18.3057862789086	18.4950950881867	18.4145357702429	17.3047724972885	17.0365265528439	18.1268938750961	18.5878648067063	17.053125499795	17.1911552531738	17.7791487206923	18.7021031549142	18.2691861426462	19.510905275604	18.5357151525349	17.897765053758	17.557463673398	18.0136769145196	18.3065756965329	16.8086738649303	17.0039287047784	17.812634369482	15.5188512140155	18.0788600204348	16.7175457480486	18.4221266923164	18.0159225358395	18.1117006687382	17.3475531195404
209	122.023266156313	236.176584973162	122.022990552792	122.023518727808	480	161	27.07	3.56124568392507	20067596.2379375	21.8544933412465	23.0960682080834	22.973239612287	22.5187702384655	22.2689394120498	22.5236037803121	22.498018482052	22.2889642129265	22.0861076200632	22.501256403116	22.2632419569651	22.221830952672	21.7849738744429	21.2205994183705	21.2334253903532	22.2141779591506	22.1210658633926	21.0648612664267	22.7753406564779	22.3990894511509	21.8927075704122	21.9972090569236	20.8486814917914	22.2496711288534	22.0483889292957	21.3330101146022	22.3460538076896	22.0853624196101	22.0418840604118	22.2816209283729	22.6715899842407	21.9198021462353	22.2578758258616	22.3003241484389	21.7294645090754	22.3238627330339	21.3361883480334	22.4558949055395	21.7564408726658	22.4874477151045
210	122.034517147911	235.737375152006	122.033794412204	122.034789731439	316	125	25.9	4.00439522419808	12942731.936774	NA	NA	NA	NA	20.4224903396203	20.6907051421808	21.470610647293	21.2003024672282	20.8260315948761	20.6612227946728	20.1119996422489	20.9408747647211	21.1078389135563	19.8851664360305	21.3177204760206	20.0074587237314	21.0616529264744	20.4221223515225	20.3581697531423	21.1378342066329	21.8455197486614	20.138323373023	20.7392171854837	NA	20.5627108997931	19.3798102423668	19.8586976367354	NA	21.5716737459969	20.2328375018815	20.1488300394628	20.6570783277509	20.4308232973237	20.615458358487	20.9241750869518	20.7961939164457	20.3803584557372	20.1213048884716	21.154388823704	21.1941355553386
211	122.053899662254	56.2454288196761	122.053783141399	122.054068484509	15	12	18.2	5.35411523245784	699645.391803414	NA	NA	NA	NA	NA	NA	NA	NA	NA	NA	NA	NA	NA	NA	NA	NA	NA	NA	NA	NA	NA	NA	NA	NA	NA	NA	NA	NA	NA	NA	NA	NA	NA	NA	NA	NA	NA	NA	NA	NA
212	122.89263651957	500.171957680276	122.892428500658	122.893086574322	463	162	11.37	8.09415871546034	50272016.2682806	22.3476466946814	24.5532197378135	22.1801050323937	21.9874262543973	21.7851079402517	21.6119890233844	21.8858341177702	21.866215236501	22.2073112368579	22.2066554857419	22.5549917258168	22.6344913893217	22.2367948034478	22.3563025316752	22.3892155905825	22.615155296188	22.6875611326524	21.6794068034989	21.842385073921	22.8391173648644	24.0848055303274	22.0534459521397	21.5224496184285	20.7210915478099	20.8208358352638	21.4663990794742	21.7953589199918	22.3296557634811	22.303320671738	22.7114537396766	22.2862892238925	22.1034722957948	22.4698410460061	21.641771385395	21.3082396935815	22.1787029795899	20.9428592828531	23.2414879947158	24.7574110398131	22.1265730126518
213	122.924482808458	99.3470709483619	122.924139013041	122.924711233327	30	10	13.11	7.08165144111607	2524844.99517174	NA	20.7449918124692	NA	NA	NA	NA	NA	NA	NA	NA	NA	NA	NA	NA	NA	NA	NA	NA	NA	NA	NA	NA	NA	21.0716092920545	20.9622255299703	NA	NA	NA	NA	NA	NA	NA	NA	NA	NA	NA	NA	NA	NA	NA
214	122.950587282227	129.568296303112	122.950306208911	122.952227539554	486	162	10.29	8.84950918000011	2308638.30933385	16.522555670863	19.8730272014821	19.9706734062736	19.2190088960799	19.4977744969499	19.6164192000463	20.0589066164118	19.8206981372498	19.8122419467661	19.6651343324127	19.9116112458792	19.4088090373593	20.1244153846885	20.3180295758262	19.8320640510141	19.5814610917631	19.7962039499502	19.8072305548103	19.9063701551948	19.6932034760612	19.8138644461792	20.0563070755393	20.1770130915915	19.9113904773358	20.7161325641949	19.9025708862947	19.770477756424	19.6291713888636	20.053718096145	18.8048221191496	19.7652289133834	19.9082279275323	19.7221738808477	19.5661272607204	19.755996532866	19.5369200912518	19.5308959494334	19.637622149889	19.7726923661568	19.8145402881833
215	122.974079629116	429.209569261684	122.973735070873	122.975241673843	434	155	19.97	5.02582626204982	2669590.43566005	20.5786171563927	20.0985830494673	20.2559765325865	19.7846397444128	19.7235320027702	20.1549603538288	20.7993829219227	20.7003869213706	20.9219528096231	20.9402199759625	21.1458230536965	20.1300987514889	20.4712237201532	20.7057705783578	20.0965511984243	20.3397418301214	20.4165947798305	20.8151916040765	20.2968022792504	20.0504140490962	20.1872256878813	19.86959544765	20.0121043728466	19.8441754507251	18.945801813432	20.3807928389681	19.6944686167881	21.102387671555	20.7746967314986	21.0205834980604	20.5352442173644	20.6909549237916	20.3733176206938	20.5630451709344	20.7832958843743	20.8084900275526	20.0153368052665	20.7686665277889	19.30106360937	20.5888944925205
216	123.007269177631	251.148269194866	123.006890805843	123.007653609174	481	162	29.93	3.23871962617445	5918935.62913607	21.5939812892755	20.4818242672328	20.6418217017897	20.2483900696418	20.025500406389	19.7961846540671	20.512502198542	20.4476399721165	20.7676819408186	20.2187853535349	21.248754484366	20.2559223059287	20.4377342312627	20.4266987175865	20.1656135409862	20.8105524093866	20.8194450026463	20.3971791749325	20.2119431915433	19.0370204395333	19.9409310240145	20.1349659518072	20.1277436812767	19.7873669999984	19.8452428445922	20.6526183053403	20.2410482244058	20.4838921289591	20.9188552550481	20.669034447514	20.5145480008956	19.9697468232037	20.1500355306349	20.4708491496153	21.1698306462245	20.8164748967925	20.3265828675441	21.271819506154	20.3728176478684	21.0646563477014
217	123.029981066015	57.0225884189652	123.029688541583	123.030963285332	19	23	16.04	6.52710641075365	4372419.26874285	NA	NA	NA	NA	NA	NA	NA	NA	NA	NA	NA	NA	NA	NA	NA	NA	NA	NA	NA	NA	NA	NA	NA	NA	NA	NA	NA	NA	NA	NA	NA	NA	NA	NA	NA	NA	NA	NA	NA	NA
218	123.037967046922	55.1219863373634	123.037421271067	123.03817232177	20	21	13.43	7.79056970086686	1235713.14737845	NA	NA	NA	NA	NA	NA	NA	NA	NA	NA	NA	NA	NA	NA	NA	NA	NA	NA	NA	NA	NA	NA	NA	NA	NA	NA	NA	NA	NA	NA	NA	NA	NA	NA	NA	NA	NA	NA	NA	NA
219	123.043638981469	108.536752857573	123.043356977854	123.043961407816	430	151	13.08	7.16042513641163	20224139.466147	21.6008038639058	21.4595711318137	NA	NA	22.6234179359213	20.4163367397962	21.9762787269658	21.202987893374	22.0237619551444	20.4074173508078	21.0838237533958	23.67659149778	20.8359931210412	22.4664213181887	22.4473239955415	20.5885794093492	21.0570167133817	NA	21.616773496328	22.3924695571291	23.6826759899167	21.0367075568485	20.1195032552717	21.2624455323654	21.3071458712386	23.329806349798	22.668747414644	23.0568264419388	22.0132515786164	20.9523195498213	20.4670468246826	21.938351181824	21.0353775819275	20.5377246504228	20.4339326283592	20.4477526212417	21.9323879546376	24.2550464957586	21.8587059326544	21.9334549629268
220	123.046976510195	94.0792912779806	123.046660169114	123.047245160114	484	162	5.97	14.3265208663123	28456818.7471475	24.2341870161184	23.6806418310175	24.3942837697208	23.4862584257838	24.195932929067	24.3687122640103	23.9606688975097	24.003107806357	23.8355589486449	23.6337035690412	24.0150351501932	23.3809838524739	24.1592804578347	23.9615227605437	23.2755461420021	23.8367049206691	23.4513132583727	24.1126915229125	24.5398353629279	23.3240978644538	23.2471040384611	24.0318471532893	23.977628990694	23.2254386760957	24.0061299156153	23.6166030019966	24.1148850803987	23.7095591079207	23.3510912242294	24.0105879036722	24.0611121400611	24.2196838199404	24.3624140887033	23.0321449965093	23.8164026473272	23.7604517776183	23.8610108756352	24.4054452500313	23.6787352597547	23.9506872528072
221	123.065796734965	77.3027546456279	123.06372175548	123.067068225512	30	8	14.34	4.73765249318962	764534.126900681	NA	NA	18.0677625426482	12.4960223975803	18.6639772252529	NA	NA	18.2863243973948	NA	NA	NA	NA	NA	NA	NA	NA	NA	NA	NA	NA	NA	NA	NA	NA	NA	NA	NA	NA	NA	NA	NA	NA	NA	NA	NA	NA	NA	NA	NA	NA
222	123.944906751518	18.8146093583491	123.944727848038	123.945132800046	290	102	15.48	6.39882228212115	3542969.07786778	NA	20.4562932724599	20.9578254620639	20.591424246409	20.6357798490298	20.6655808991617	20.6452304631545	20.79361788642	21.1794782512134	20.5668901026079	20.6007556486986	20.9516559943465	20.9516158319316	20.9440609566103	20.5709652668189	NA	21.0235470204946	20.9074739394886	20.5522134812806	21.1413540295361	NA	20.5464844119775	20.3958453375898	21.0739641500762	20.8370501890486	20.7101218895427	20.3638877871961	20.8250616763189	20.6607587690796	20.7007120138845	20.3293641098946	20.7192384209044	20.759848752989	20.3836068785751	20.8957841992904	20.8017220497109	21.0169322807734	20.7584228798076	NA	21.066578744014
223	123.944961347314	458.88691592627	123.944744355622	123.945321712229	484	162	26.98	3.58745983484398	106527069.14175	25.885370077987	24.8168884507286	25.3778383722787	25.1916155521676	23.9455657543674	24.6663715753852	25.1128568101375	25.233869965796	25.2962309682877	25.0510452088791	24.6831329450566	24.0491122259	25.0430116075346	24.5627957041048	25.3547692016416	24.8381163183761	24.5186693888026	24.7404188642446	25.080349776705	25.1880118621252	25.5624048495135	25.2596850809508	24.8390782485791	24.6195072157034	24.2523818284503	24.3196536808184	24.2574871387913	25.4239641347154	25.0093013860148	25.2828928733101	25.2815006627155	25.1673789661536	25.6050476933744	24.7950478856913	25.1552748059569	24.6974624269476	25.3628005222237	25.6626307396758	26.2831646914549	24.8413422822007
224	123.979286627734	53.4926881671242	123.979140630566	123.979489499595	16	15	24.55	4.0011736776121	1513835.25799159	NA	NA	NA	NA	NA	NA	NA	NA	NA	NA	NA	NA	NA	NA	NA	NA	NA	NA	NA	NA	NA	NA	NA	NA	NA	NA	NA	NA	NA	NA	NA	NA	NA	NA	NA	NA	NA	NA	NA	NA
225	124.005931524191	84.091918518067	124.005643485624	124.00623580618	486	162	6.571	13.1907645106552	192882768.882716	24.2747317234916	26.7579884596155	24.3672265366786	24.7255850321033	24.5590303269286	24.6448957389842	24.7365058285227	24.8993412626821	24.5431388329152	26.7523403014244	24.9843798242813	25.3121314922034	24.9863936673822	24.2802490350229	25.4813793620732	24.4388397922126	23.5947450158434	24.8330651244821	25.2721817524586	23.6313188991888	25.38592987976	24.3211566140546	24.5656433630557	26.5542731855143	26.6307160648447	24.8337058611024	24.3869024646766	24.9849951740198	23.7955486164321	23.6199399352171	25.7121867380308	24.5345993045369	24.7080462329329	26.7603698925486	23.8084849932304	22.9739840457483	24.1000602225836	24.1411513364768	25.5979628443943	23.9479949009553
226	124.078078138582	86.7333227812447	124.076304397091	124.079681135448	20	1	6.913	1.89286390308537	1292317.79435453	NA	NA	19.8970965795228	NA	NA	NA	NA	NA	NA	NA	NA	NA	NA	NA	NA	NA	NA	NA	NA	NA	NA	NA	NA	17.7575693125324	NA	NA	NA	NA	NA	NA	NA	17.9277230793271	NA	NA	NA	19.9003489487158	NA	NA	NA	19.1144977906485
227	124.085074715889	80.7682257538122	124.083657282338	124.08714917959	13	1	20.37	1.07925315681548	1014141.90658679	NA	NA	NA	NA	NA	NA	NA	NA	NA	NA	NA	NA	NA	NA	NA	NA	NA	NA	18.9131923344364	18.7076185018457	NA	NA	NA	NA	NA	NA	NA	NA	NA	NA	NA	NA	17.4450190393282	NA	NA	NA	NA	19.5059934577802	NA	NA
228	124.884176134949	502.889053100364	124.883919216734	124.884683902168	428	162	28.83	3.35810917724252	10176193.23759	22.6835213396334	20.3115371128566	18.8851687484469	18.9025528574555	18.8256212147391	18.823490891752	19.3081490696508	19.0641701632461	19.1784448741312	18.7321941314301	18.9111541323535	19.4722294794138	19.4926141595745	19.5391469510485	17.9984859609212	19.6006127036501	19.9228397067028	19.1199474459694	19.2657029961349	20.5736278703744	22.2473642321762	21.3277218041174	18.628300566439	19.1929142604342	NA	16.9898093166273	20.0242035663769	20.0495881716098	19.7411079650691	18.6921988894287	19.9394865951559	19.8988958756097	20.056434429711	20.0667609956503	19.1407696145269	20.14179796251	19.9713171642804	21.8348970663252	21.084262136362	19.4697214544981
229	124.889684726042	497.30978909701	124.889462167722	124.890209154128	459	162	12.91	7.30410788437868	15806114.2635011	20.5872718939125	20.5715441005896	19.6292273913049	19.1298819362133	18.8822556203911	18.7928241304842	19.0188463508766	19.1272022327848	19.2729682944952	19.5013745351919	20.0027254203434	20.0840465925115	19.5447204761427	19.5697509806665	19.7136419515134	20.0339643695359	20.8206751230766	18.9246296894207	18.8450291141673	21.1411861974532	22.8062224600719	21.6850910715305	19.2028150177695	18.5409201023771	19.6894373662756	19.6529655401886	19.8235266525556	19.8800228968616	19.9379792288601	20.2923824102059	20.2038085056736	20.1206483108405	20.3266517764194	20.3495317421804	19.5752831598326	20.3140925171002	20.9514533882465	22.331073582392	22.7319377265451	19.9928782783668
230	124.908271696011	235.839671453653	124.907885270104	124.908673925742	68	18	12.66	5.80901257543648	1027344.24323148	19.8406498425251	19.8972598491458	18.916731895255	18.8960325582292	NA	18.8434401980027	NA	19.0289070004325	18.4741834826832	19.7601700589319	18.222628432863	18.8469519047951	18.7562622482759	18.854731737273	19.5295366642597	19.2065508308635	19.0725518979573	19.0170930898795	19.7303506665424	18.5262857893565	18.8135173999368	19.5709629251587	18.8449577811847	NA	NA	18.6364784487945	19.5330225529631	NA	19.6828989120319	NA	NA	19.0206965775621	NA	19.3345798127513	18.6453474404421	19.2108680406062	NA	19.5213504104125	NA	NA
231	124.908303241077	14.890864537052	124.908090647016	124.908620730147	483	162	12.83	7.24029896773598	4321741.25213252	20.8464334952075	20.3848527541373	20.9305902030839	20.9543794966526	21.078437605007	21.1806094605303	20.527779782829	20.2059314212764	20.7143903493705	20.688145227985	20.8551675933992	21.0059829352246	20.7960498451479	20.8532559720107	21.0654453141455	20.7265332582417	21.1231068861798	20.83432072843	20.7276277399994	19.8826950478326	20.4470051660327	20.6413251422293	20.8598562938546	20.5737177719664	20.6778704362377	20.7635342646047	21.1326619214543	21.1245497737917	20.9696006050167	20.8857315881913	20.7173245026801	21.0991059146004	21.0977056401696	20.798423792928	20.6406376438894	21.0673066925052	21.0433943713394	21.0408329225464	20.709020992435	20.867096194447
232	124.922861731086	80.7272660635952	124.922632689109	124.922952713968	23	3	27.53	1.37101073958413	3366070.13328877	NA	NA	NA	19.4453917139308	NA	NA	19.5241011095586	NA	NA	19.4295241252971	20.9428576471588	19.5193641333707	19.9913211698106	NA	NA	NA	NA	19.5543197237412	NA	20.937250005011	NA	NA	19.4939919156271	NA	NA	NA	NA	NA	NA	19.9651174290072	NA	NA	NA	NA	NA	NA	20.0081171047427	19.5278900253336	NA	20.1610928880804
233	124.989956631487	163.327284142698	124.989716800831	124.99037007186	476	162	13	7.13772729475729	6271303.85689061	20.6310402178805	19.5657171130888	19.774501637763	19.4169985210649	19.7669509207532	18.9864564418014	19.8563961711846	19.0368951839448	19.7202276932577	19.684451344988	19.1687712350117	19.2286193383993	19.843221687137	19.3450987619479	19.9610054624465	21.1340704033246	20.1213641439911	19.9401107791369	19.980320575389	20.0494557723092	20.2057023269457	19.97223978248	19.7769490545445	20.3065443138909	18.63039741583	20.4655192803447	19.6789057893921	19.976717351418	20.2666850660503	20.4834041900233	20.3515045116494	20.0639380636409	19.7022971632022	19.563644361952	19.0704402741655	20.4015854009112	19.7267037164702	20.19440828864	19.7363331975768	20.2149467670165
234	124.999618073968	75.4639111150683	124.999209771561	124.999905894159	465	162	8.165	10.8991092332948	177415748.688067	23.3761155526619	26.2874077751752	23.8192203937262	21.7221106114494	19.6343510402489	25.0584861581333	22.0126650994446	22.6101415979119	NA	24.6638889113612	20.142936418565	23.4714578364125	23.1834501545685	19.844676004717	25.2996058411652	23.6582638108359	20.3368776709115	24.2160034166318	22.3815289976826	23.8749150453452	26.2188945409101	22.778015599328	22.3578748941467	25.9451367717761	26.8381713455118	23.9939950236674	22.4540172655643	24.9978836331974	24.5076151099038	17.9375864759383	24.2819810494199	23.1074946944912	22.0210732270069	26.1140030627451	23.7410225771425	15.591371695655	23.5646879924492	NA	23.9470342346622	21.2813092038617
235	125.00932775181	74.5427113770453	125.009131932496	125.009656163624	30	11	20.47	5.12080443182347	1726572.97110591	NA	20.1169881063669	NA	NA	NA	NA	NA	NA	NA	NA	NA	NA	NA	NA	NA	NA	NA	NA	NA	NA	NA	NA	NA	20.1778207345975	20.1706705573412	NA	NA	NA	NA	NA	NA	NA	NA	20.5415266085469	NA	NA	NA	NA	NA	NA
236	125.022941112426	453.868200736851	125.022560896084	125.023193045193	479	162	27.27	3.56540500726653	12683103.0750553	22.2259364772014	19.8477153913304	23.2443239894795	23.1042795129338	22.5762165536957	22.4019703729115	23.1743876729541	22.784907994137	23.0882960399862	20.5350494592472	23.0035938131658	22.9857122983159	23.0598515538005	21.0787816450782	21.9293975742716	21.0797855093156	22.87497684966	22.9697760859369	22.7649172058479	22.914463315797	21.7839474806014	22.9291619095167	22.5778277446617	23.0468303631454	22.4110669564322	21.6164586210751	23.1741631777282	23.203513851799	22.8441809087711	22.9797510011255	22.0713231752409	22.539354774174	23.0829475664263	21.155807069514	23.0837811494259	21.7398956110515	23.0696616821438	22.4433723980505	21.9183258472862	22.1543130079578
237	125.871490237406	103.107557834587	125.870917613161	125.871874298362	309	113	13.02	7.32192495350902	9265941.50091167	22.8954454545594	21.2561572471011	15.8451990902506	21.5442108728924	21.0107287535058	21.1437434539609	20.9802164732896	21.3865391196069	21.4814281292578	20.9794904578571	20.7973868036941	20.2287666155344	18.180912619249	20.8476160027285	21.5796839240958	20.6253618292948	20.9018874030216	20.6545777809602	21.2737339156524	20.7559301276106	20.2038033746397	21.2005734379566	20.7754570911609	21.0220303661711	20.9859551236519	21.6196939565704	21.5926325898862	21.5361637764492	21.029794463959	22.4142101163936	NA	NA	21.5109187325104	20.8493973758143	21.5434318524965	21.8051298394367	NA	NA	21.313885461441	21.9019371210655
238	125.882734824904	428.182690892462	125.882665074012	125.882853174982	6	5	16.46	4.76962701516741	1860965.60776122	NA	NA	NA	NA	NA	NA	NA	NA	NA	NA	NA	NA	NA	NA	NA	NA	NA	NA	NA	NA	NA	NA	NA	NA	NA	NA	NA	NA	NA	NA	NA	NA	NA	NA	NA	NA	NA	NA	NA	NA
239	125.88280881745	37.3957303292533	125.882302194398	125.885847010095	461	161	18.42	5.28901800565695	1888885.27781976	19.4962554650909	19.6751066006491	19.0699576639557	19.0426723507049	18.7901152496786	18.7751747380041	18.4834409223929	18.8447930532236	18.2145881893034	17.511482957597	18.0191563102018	18.8094874566137	18.2105057645836	18.6296116492527	18.2916614644278	18.2545144158101	19.0168012131842	18.2859468826519	18.1865215992856	17.6329080490773	19.1235073373853	18.0371798139184	18.0305421813092	18.7734162578881	19.0943284121328	19.1632004544815	18.7861158837329	19.3844914692815	18.9297552865998	18.4947282377547	18.5209985313737	18.8557786844972	18.945650153071	18.0834589491506	18.7527763160005	18.804026573495	19.1151710297965	18.4829145490086	18.3898794855262	18.5988451467683
240	125.911601079091	120.832841397124	125.909526282099	125.911969023079	37	8	19.72	3.12891113892365	529616.952913589	NA	12.0017759703122	17.6247495942545	NA	NA	NA	13.3746911087747	NA	NA	NA	NA	NA	NA	18.2855654539266	NA	NA	NA	NA	NA	NA	NA	NA	NA	NA	16.0569958057581	NA	NA	NA	NA	NA	NA	NA	NA	NA	NA	NA	NA	NA	NA	NA
241	125.949287167614	520.810242239131	125.949118323632	125.949527069727	35	9	24.73	2.99690320002664	680252.953168156	NA	17.477419846022	NA	NA	NA	NA	NA	NA	NA	NA	NA	NA	NA	NA	NA	NA	18.1809007906164	NA	NA	18.3433482698015	18.8121085121018	18.2453210849391	NA	NA	NA	NA	NA	NA	NA	NA	NA	NA	NA	NA	NA	NA	NA	15.9014455701645	18.8264652271069	16.567373045116
242	125.9616890353	117.801196843426	125.961395151134	125.961917875329	46	8	28.3	1.74216027874564	4695369.19579165	NA	NA	NA	20.9803923023985	NA	NA	NA	NA	NA	NA	NA	NA	NA	NA	NA	17.9418935977998	NA	NA	NA	20.1369530677769	NA	NA	NA	NA	20.5769658019172	NA	NA	NA	NA	NA	NA	NA	NA	NA	18.4018423272486	NA	NA	NA	NA	NA
243	126.002143099828	79.9573824827161	126.001407983171	126.00368415607	436	149	22.54	4.34344082134757	4288361.37609815	20.2745181892691	21.456444847929	20.6410172480302	20.654220302039	20.4233640613129	19.6214676696279	20.332658875925	20.432027730041	20.3823316572549	21.2940920083936	20.5906091108728	20.2880313604184	20.2168313760758	20.3353274748334	19.9882383008808	20.1582237203211	20.5370752190692	20.714646566061	20.9316637840996	19.8789874235085	20.6330670010997	20.925153454604	19.3368079717709	21.455345712463	21.7687363791516	20.3691061569337	20.1917168641696	19.8572249350569	20.2851074872966	NA	20.8108290251981	20.3798548661193	20.4030819454002	21.2625400715814	19.8201126089482	NA	19.885195321493	19.6917983120195	20.9254955717572	20.6677413547157
244	126.02630589495	80.4612372253979	126.026049664601	126.026396592207	14	6	26.53	3.84442878195681	2736535.26255292	NA	NA	NA	NA	NA	NA	NA	NA	NA	NA	19.4347108180144	NA	NA	NA	NA	NA	20.1901603938656	NA	NA	NA	NA	NA	NA	NA	NA	NA	NA	NA	NA	NA	NA	NA	NA	NA	NA	NA	NA	NA	NA	NA
245	126.879529337019	501.849283174626	126.879285972138	126.87989830748	375	162	28.98	3.39024432779338	168483179.877484	26.728318184004	23.6630634459765	24.0213317431096	24.0090742053732	23.6000100759189	23.790941510985	NA	23.8760408010549	21.3781283524275	20.8753657455014	21.5263012437726	21.5593946312498	21.6444564534405	22.2562482312415	22.5909234959999	24.322078141254	23.5332220677383	21.0302510685738	21.4948580612134	24.0235326105938	26.3744869707911	24.3410971405001	23.7930875705775	23.5212676480344	23.278532552922	23.9246518159983	23.9074029370076	23.9384769348063	20.8111990281168	20.0726460315053	20.8274502227641	21.5475674690221	22.020689704171	20.7407792435244	NA	22.0040305333126	23.982559345597	25.8103790773545	26.6217352224162	22.4044489491849
246	126.902610953612	152.921279959358	126.901591879314	126.903991067864	480	161	7.827	11.3394549173323	108375476.189998	24.3771898428209	24.6964767548489	24.8500840567816	25.2167479262894	23.6866680589219	22.82208223286	25.0514552559448	24.453948211557	24.2050135543383	24.7064436272293	24.0156005288818	25.0344175202146	24.6817994788455	24.9891246178564	24.4966529907494	24.8394831460305	24.2682731340984	24.4604892273648	24.1898888442259	24.7151124614172	24.4170783908462	24.4670384014883	24.2365620097843	25.0659999250395	25.7002972654051	24.4983812372639	25.0033902135844	24.1319343687904	24.6062162460347	23.4275317099242	24.7206224901229	24.8630781294478	24.3760791679494	24.0753849690534	24.3590524803336	24.216062714136	24.5626049906093	24.6555069081986	24.3162809278696	24.8138946502157
247	126.934375396281	78.3960670949226	126.934013277446	126.934706595722	481	162	19.44	4.88996078975885	5039484.80328252	19.6967384774099	19.9263842246123	19.7993681418663	20.1036245258979	19.9437485533594	20.6852683243779	20.2580074509033	20.3268442142121	20.6177528490924	20.051878159764	20.3112900001566	20.5150503634549	20.702150369854	20.3786172756807	20.4062116450811	20.0340430369983	20.7553429308001	20.417354471858	19.5504771254247	20.0148019206483	19.9098425606837	19.9072909454715	19.7332082828098	19.5839337180143	20.0854944969517	20.0733610501775	20.5646403882243	20.5124844878805	20.5438293311591	20.2364257445172	20.2171987684621	20.063941977171	20.4379452365837	20.7061023171579	20.2394580195951	19.8481887324753	20.0283142392405	20.0116604879629	20.3030032361187	20.2038570212432
248	126.978721086872	19.2024856586234	126.977479665056	126.980014273958	380	159	18.09	5.25762934925539	30671949.5899874	NA	NA	NA	16.7894194387691	18.44217780632	18.4396723027861	18.2534016825589	18.6728187023253	18.9973216710577	19.2005597891246	19.3299404964538	20.3184198164195	19.7434099958975	20.1354510444985	20.1209578372748	19.4281816427461	20.0963384057941	19.9756071109232	20.2325544482008	20.2607373153129	19.8809773911125	20.0688010165616	20.3453676604622	19.5666770140879	19.9038937800949	19.7845245644802	20.2489494954268	20.5251501185394	19.3760157268896	19.3889176026478	18.7167594544639	18.2776942435584	19.1872595438872	19.3917071156339	19.9641172205597	19.5831317265442	17.6295787741106	19.2877869288594	17.981415461507	20.012090033235
249	126.987266961673	134.180006357728	126.98667750311	126.987571657791	442	147	11.58	7.92479887004228	1191503.96538729	NA	NA	19.3545300905507	19.1695079376319	19.4670045323205	19.8142941545477	19.5688664378884	19.5618572904323	19.4438526929509	18.8070481768222	19.2975329680724	18.6289333027437	19.6629389143002	19.6116109832379	19.3219412849736	19.2844357799179	19.0882569815099	18.9181705704879	19.5057195355222	19.2849567595334	19.4836528573566	19.6772996031083	19.8466003972395	NA	NA	19.4904153186056	19.4892087923331	18.5521132363455	19.0141204133965	20.0972414438819	18.8237290784697	19.6566792523968	19.1188357590443	19.0476438782195	19.150520144132	19.4775528636711	19.4533536332861	19.5067524690589	19.2798535379865	19.5831143987763
250	126.996719655154	75.2098895776677	126.996473456266	126.997833471135	431	162	8.269	10.7769516926467	54982884.2768643	21.844071456762	24.7526727773116	22.3585906809717	19.5613188110063	NA	23.2675544968612	19.9143184690661	20.0279484468184	NA	22.9587926977074	NA	21.9550394093423	22.0680902905458	NA	24.3365331665205	22.3951418734042	NA	22.5109490823199	NA	22.8074174397866	24.4380159661076	20.3045211694823	20.232316655769	24.5077384178918	25.3309392885039	22.6042710768615	20.5937926452004	23.4968014312003	23.1781600935935	NA	22.5143477820031	21.2430435510253	19.7887032137043	23.7509589971321	22.1602181791306	NA	22.2335120383061	18.8987253770305	22.5106808122028	16.3698643960225
251	127.049837770028	122.465723140952	127.049620814255	127.050627162208	484	162	3.74	21.0523579940482	53659656.9541727	25.4950614160992	23.8069052161077	24.1107945824545	24.4990518699506	24.5258411529954	23.7269884271861	24.3260206855094	24.4542511858219	24.2821280108568	24.6323438737597	24.7532234439345	24.0617955089853	24.5211041178731	24.3048046510214	24.7467277365452	24.8463572771659	24.0392485553725	24.691515092297	24.9951407793821	24.5501544814385	24.6869419612401	24.7360170768309	24.6866897549024	23.6948341865499	24.0878721315932	23.9604069119442	24.9109836135709	24.6141780721253	24.7247045010298	21.9181479337916	24.877666736935	24.6063812512231	24.9495365415159	24.4113253488589	24.5363879246476	24.4645470092117	24.5015076620892	24.8187923386563	24.7729753121067	24.9367605627425
252	127.111337939388	94.7885909050729	127.111210225582	127.11148373794	33	14	1.969	42.7102718203728	2527248.87340559	NA	20.7563075344258	NA	NA	NA	NA	NA	NA	NA	NA	NA	NA	NA	NA	NA	NA	NA	NA	NA	NA	NA	NA	NA	20.8862047689143	20.7604294599361	NA	NA	NA	NA	NA	NA	NA	NA	NA	NA	NA	NA	NA	NA	NA
253	127.908873328548	122.740487000603	127.908602580506	127.909084134052	36	12	17.48	5.26192703461179	354915.804971735	NA	15.8715098028334	NA	NA	NA	NA	NA	NA	NA	NA	NA	NA	NA	NA	NA	NA	NA	NA	NA	NA	NA	NA	NA	NA	15.8668318061977	NA	NA	NA	NA	NA	NA	NA	NA	NA	NA	NA	NA	NA	NA	NA
254	127.942066726585	78.4664765887478	127.941562710651	127.942768601786	18	12	22.03	4.59541224677364	787312.001360053	19.2345589500055	NA	NA	15.465759852134	NA	NA	NA	NA	NA	NA	NA	NA	NA	NA	NA	NA	NA	NA	NA	NA	NA	NA	NA	NA	NA	NA	NA	NA	NA	NA	NA	NA	NA	NA	NA	NA	NA	NA	NA	NA
255	127.997601233809	51.3154625266559	127.997321665968	127.997719460262	7	4	9.539	8.74845990653729	177791.888448991	NA	NA	NA	NA	NA	NA	NA	NA	NA	NA	NA	NA	NA	NA	NA	NA	NA	NA	NA	NA	NA	NA	NA	NA	NA	NA	NA	NA	NA	NA	NA	NA	NA	NA	NA	NA	NA	NA	NA	NA
256	128.000077294694	73.8090787535651	127.999867069878	128.000271605303	20	4	29.68	1.95493866379942	990595.773982573	NA	19.4373841371783	NA	NA	NA	NA	NA	NA	NA	NA	NA	NA	NA	NA	NA	NA	NA	NA	NA	NA	18.3554204728505	NA	NA	18.3702798095244	19.0353328846342	NA	NA	NA	NA	NA	NA	NA	NA	NA	NA	NA	NA	NA	NA	NA
257	128.033899540875	74.4916853552313	128.033602364161	128.034312960815	486	162	2.759	26.5318021317157	147292252.89	25.4864526570609	26.4260300808841	24.6796749539472	24.2024148881292	24.1683948919727	24.4945065719755	24.0167464297106	24.0556960283842	23.5797667285247	24.8183891374435	24.1586564841893	23.7419968806159	24.6672225940927	24.0600682346377	26.3252376923498	24.9076191256436	23.9914785091662	25.1159965807181	24.7427496228354	25.128021049733	26.2975684998772	24.2631527066991	24.3915149025957	26.683304326341	27.0381849582575	24.4226203491	24.1103611913754	25.4842321551535	25.2015146056939	23.8867510634788	25.1728082525416	24.6307435020749	24.4310766145287	25.4852966381831	24.7063318775627	23.8670027340747	24.7507977877129	24.0546118036134	25.0962824487454	24.3604158516721
258	128.05330110766	122.957919666071	128.053018986139	128.055806103296	477	160	24.88	3.87864683708471	983299.596908728	19.1383867775229	16.7969888968513	17.3376159035716	17.6062027309368	17.7639352235114	16.8751846297316	18.8766672270703	18.1086895923169	17.447950557094	17.8993551556754	17.9746091724143	17.5248616765168	18.1303108222248	18.1625792883049	18.0129205827997	18.3117714961459	17.0829388042867	18.0439619054488	18.3254051735237	17.8522171520804	17.4452112818822	18.519101309926	17.4582947655872	17.7746074392258	17.594949667119	17.743284804449	18.1604607739955	17.9040178480895	18.0686129383893	17.8545138195534	18.2471738166693	18.0614264457351	18.3246501908111	17.6902509518544	17.5747868959262	17.9976810647198	18.1187522647784	17.7809893132606	17.866814716708	18.3050749011171
259	128.876630618219	501.699149713466	128.876297871036	128.876952284442	375	162	28.66	3.41965499480719	107797349.186244	26.067939604358	23.5828399964238	23.8217956847305	22.8599659547541	23.2906437287038	23.1222856923952	22.8811228112287	NA	23.7875738272655	19.6176163209691	20.1025816064236	19.7530081672827	20.5414206123875	21.4605836938479	21.7752640136262	22.5487418737083	23.2580764686326	19.239277329996	20.5852774943213	23.5830998950515	25.7248850405652	23.5276906540974	23.0503626604594	22.4967055455654	22.7927232540782	23.1854065200337	23.1922737356991	23.2595228341232	19.5392645801232	19.1164929299245	19.9627900618127	20.9320983816557	21.1925310512066	18.7234026272004	NA	21.260423255632	23.0095728816292	25.1596901053926	25.9718402045224	21.3677825008841
260	128.880059710426	516.32840736371	128.879814015268	128.880286455569	22	5	11.91	5.0472761533026	3296330.21143433	NA	NA	NA	NA	NA	NA	NA	NA	NA	NA	NA	NA	NA	NA	NA	NA	NA	NA	NA	NA	20.6552730044061	17.2653991500936	NA	NA	NA	NA	NA	NA	NA	NA	NA	NA	NA	NA	NA	NA	NA	NA	19.4180208831739	NA
261	128.885742373395	23.8977467163795	128.885387949762	128.886169766199	31	4	14.78	2.45138094459879	117413.255315821	16.4171528376968	16.5422634468836	16.8412480517512	NA	15.8650461545706	15.3120979961375	NA	15.0757215381067	16.5559150132538	NA	15.3476096276162	15.6157496426973	NA	NA	15.6723376819503	NA	16.1851522110228	15.724402064242	NA	16.6518887118959	16.0041544671632	NA	NA	15.512599079092	15.098707035192	NA	16.4341756931733	NA	NA	NA	NA	NA	NA	NA	NA	NA	16.0283691553338	NA	16.5152884568377	NA
262	128.890627112674	149.170913238095	128.890359522158	128.890935959727	486	162	4.616	17.7744228249922	18613928.7854966	23.7388550801269	23.0886735037337	23.2121738675475	23.1207693642569	23.1018597385957	22.7802815070477	23.3324132525816	23.1015539851853	23.1472735314312	22.7440998516258	23.0213735389969	22.6317617390334	23.3764839958816	23.5921935571355	23.1477050860409	22.9754427173187	23.0104240014949	22.9799079864364	23.538005735692	22.6178634067196	22.7599221291868	22.9586731916948	23.2639893754226	22.779819502262	23.6447255997639	23.2279422795	23.1817778592076	23.36115224488	23.0698836322224	22.3811336366533	23.0373041816003	23.4186056697472	23.2173158870864	22.5866584164417	22.8441790384835	23.0072128801092	23.1295714697536	22.7825965353031	23.0071956991738	23.2739049255179
263	128.899143103645	152.254369451965	128.898799643005	128.899907292758	486	162	2.455	28.8595147326041	24253476.7408221	23.6322878827826	24.1584315323337	23.6843539576997	23.4214564982304	23.3844873632872	23.4710966407135	23.7695297227415	23.6974147842037	23.6587242549773	23.6205749447842	23.6988628699611	23.7835177836626	23.6936761851385	23.8930860293308	23.7712976565716	23.7720282553172	23.8015904580878	23.851458405809	23.6967164982454	23.7625259107019	23.7153444788818	23.5123046124119	23.7907234971436	24.3191892548473	24.499104076552	23.8474088271023	23.6526821110821	23.6103184763752	23.4915078539399	23.2796675134523	23.6662737804175	23.8181176035681	23.7145664769882	23.5676607459421	23.6579321879812	23.6358028963981	23.8377904377118	23.631187676001	23.6455835330352	23.7692583577972
264	128.903099270524	168.033407880161	128.902651604835	128.905043138989	454	156	8.172	11.1529372737836	6243212.17554957	22.2897303898998	20.9813660979929	21.2016687252679	21.6178245850508	21.4572820724307	21.1425959800557	21.0566940575832	21.1449747246347	21.1524477115207	21.1556146806377	21.0908771686731	21.2954465205649	20.9779296804415	21.1498335848855	20.8341521032506	21.1100104089378	21.2829175411791	20.8148113616072	20.9119695944744	20.9610246531736	20.3753290097425	20.6531663171374	20.7317795584701	21.046260524809	15.0369800210562	21.8155532226151	21.5310609438916	21.5394793530938	21.2973438961271	21.2272495640769	21.4091080485895	21.2530342274543	21.4348198525104	21.3414095131939	21.22893889958	21.3193324669915	21.2839443271893	20.9353608970102	20.3095780738183	20.9382634677086
265	128.941231553624	24.0709942052823	128.940741720921	128.941308709786	21	9	23.13	3.99437828241734	378724.260233833	NA	NA	NA	NA	NA	NA	NA	NA	NA	NA	NA	NA	NA	NA	NA	NA	NA	NA	NA	NA	NA	NA	NA	NA	NA	NA	NA	NA	NA	NA	NA	NA	NA	NA	NA	NA	NA	NA	NA	NA
266	128.95814124891	219.13007382996	128.957260847097	128.960045308129	485	162	20.96	4.55164856777601	141008349.810598	24.6930105806825	26.4504946165589	24.9082386359212	24.4560845814483	24.5070346720919	24.5017237102847	24.2251102790442	24.3213978588084	24.2881420869811	24.3928400241101	24.3127122458344	24.5000432929093	24.4468993331124	24.1469986554815	25.3505415041502	24.4961299566908	24.7364060347169	24.8419580404589	24.400758427964	25.0737015262992	25.4860727556063	24.0880560872219	24.309701569686	26.7068509444791	26.1424350473005	23.3707346085233	24.1325675677836	25.3548829941813	24.2928905192478	23.8421595695147	25.5386282200349	24.1318601627692	23.7011952326251	24.7049445962943	24.5667933553623	23.4311699869343	24.8938653228302	24.967326601121	25.974546724706	23.7286880264025
267	128.984703281022	338.24537024849	128.983956448465	128.985210274773	39	5	28.66	1.14897626215042	536559.605815029	18.4970297596008	NA	NA	17.2729947598527	NA	15.9811339513102	14.4433246293077	NA	NA	18.4323607182797	NA	16.8476788618909	NA	18.6558178045417	18.5232865320615	NA	NA	18.3257022346304	NA	NA	NA	NA	17.8162743087983	16.2378620475642	NA	NA	NA	NA	NA	NA	NA	NA	NA	17.3809396123222	NA	17.6603178495626	NA	NA	18.7071171548698	NA
268	128.988296875907	329.454509084754	128.987216189328	128.989662929304	23	5	22.85	2.73318634864525	869830.534010568	NA	NA	NA	NA	NA	NA	NA	NA	NA	NA	NA	NA	NA	NA	NA	NA	NA	NA	NA	NA	NA	NA	NA	18.657899679048	NA	NA	NA	NA	NA	NA	NA	NA	NA	NA	NA	NA	NA	NA	NA	NA
269	129.017834888844	86.4316522788912	129.01748671471	129.018147426494	462	162	5.948	14.371818460867	127883875.34336	23.0873247371703	22.6473566998164	25.9915114756472	25.9365634100825	25.998891084212	26.438904668004	25.400964349226	26.0364007101398	26.1230335238443	25.4784146210735	25.7303221082886	25.5445528982314	26.1542663436091	26.2242271684242	26.099021949829	26.1234403350942	25.8790235883178	26.2186278272309	26.2232291352838	26.1138195712147	26.2593574927634	25.9025585775753	25.928995848984	22.7361561207041	22.0508199414834	25.9351862930719	25.5635941872317	25.7633147096023	25.7989793848713	26.8757494037448	25.935982836347	26.0722363351329	26.0688801677264	25.0917418002546	25.6731766446225	25.9879757607775	26.0373636225667	26.1133505893919	26.0401355093905	26.1224825921099
270	129.043622322847	100.857926771047	129.041255972288	129.04496000703	484	162	15.64	6.01836716497756	15401780.9776823	21.9885537993945	22.1800716607379	22.0290722117631	22.7499330603849	21.9091441506036	21.7475054659957	22.0924925969367	21.9564203707819	21.7862640638506	21.9042463020253	22.6770505872388	23.0028630503493	22.983886108132	21.9385577428183	22.7488191531395	22.8735174873799	22.1591210626648	23.2893033129331	22.3754348459507	22.2496196320253	21.8118344846266	23.54928124924	23.2644745868059	22.5568625832117	21.739763058709	22.5296593019391	22.2620311355296	22.9536737488247	22.8677504812338	21.8090938684926	22.6353342182492	23.1059611715666	22.8398325196707	22.0583448329983	21.8895480198754	22.0274375110005	22.8129148842534	21.9329505577365	22.023267613964	21.0986470397013
271	129.054242290431	69.9797235081185	129.054006553447	129.054584069154	486	162	1.279	43.6860215517706	2058216169.34482	29.2875259892918	29.2052128413944	29.6367237819953	30.3017415950369	29.5179349742959	29.1584448104396	29.8337269135172	30.1219428594856	29.3859253371861	29.7519582393362	30.2176619386904	30.1638978279778	30.2804812771405	29.8992848011134	29.9450512766577	30.4319242013377	29.8784080118669	29.9772894856368	30.4496242646137	29.7283614890211	29.9402177546066	30.7185508880276	30.9230882887238	29.4230775439116	29.3448601401673	29.7489996782317	30.1418211937284	30.2747305441056	30.8691061803185	29.2578541380879	29.8498725612365	30.4409777726734	30.2831031120533	29.545161559956	29.6425642888725	29.3495023644818	30.2639408167581	29.8731265858439	29.3922736356963	29.6807459510905
272	129.064836997426	97.7646564964274	129.06387793642	129.066173239047	480	161	13.55	6.9110280261503	15220249.0798977	22.0117238163048	21.9523739769301	22.1312244950437	22.5838705841682	21.8199352273048	21.3526584089867	22.1325557962748	22.4292241466532	21.3140198447576	21.9778211067779	22.3549396184441	22.8361529066043	22.8782508210361	22.2354738204338	22.3792036815702	22.9481117101464	22.2339720929938	22.6763277731479	22.1552596470372	21.9548355867934	22.3430510340008	23.3527334015754	23.7492112956281	22.235615575488	21.8849132191054	22.2449875170061	22.3845660770735	22.3889234732002	23.0999248127982	21.3481660476604	22.340528741199	22.9860307785495	23.0173118652516	21.7843438402105	22.4562121405005	21.9284720020278	22.7979090518342	22.2848679520004	21.9470129622503	21.4359318805819
273	129.958234328779	495.494741516339	129.957822799499	129.958624020743	482	162	20.76	4.61244544074953	5623667.4304384	20.3546902579149	20.7110415519372	18.454310411253	17.8784171670752	19.0533678224905	19.3283839827575	19.1540586491345	19.2932625665217	19.6953614636131	19.7818988510937	19.9145647159558	19.9007831885478	19.7114886146323	19.5289319853807	19.6831665594902	20.0355397299807	20.5908104526542	19.5426975631598	18.5750971426497	20.6954998154939	21.3810006705516	20.364637681335	19.2728521154192	18.966314016865	17.8809199185915	19.2526659167961	19.4253830558451	19.8756892339704	19.808520434155	20.2591714599267	19.9377536643134	19.4511296827492	20.0899792816206	19.7399038916484	19.6978354752187	20.013823409075	20.0545964847752	21.4413405411322	21.9898733594724	20.0119315594535
274	130.013115685958	316.723567621333	130.012162146848	130.013247614413	19	3	9.213	3.66775069075971	274157.332399084	NA	NA	NA	NA	NA	NA	NA	NA	NA	NA	NA	NA	NA	NA	NA	NA	NA	NA	NA	NA	NA	NA	NA	NA	NA	NA	NA	NA	NA	NA	NA	NA	NA	NA	NA	NA	NA	NA	NA	NA
275	130.057625274933	103.032953134186	130.057330006683	130.057884080071	486	162	1.753	36.1917357735202	111936643.321095	25.2729573453436	25.2476704040487	25.547825666467	26.2272697724085	25.3438373695307	25.0821221366324	25.7366457127207	25.9469500114449	25.2186337594282	25.5437418992946	26.1877849490868	26.0230332552327	26.0954542204249	25.6713954280525	25.7186607704953	26.2672585302054	25.7428333701654	25.8302647293507	26.3069364300916	25.5188864008472	25.793947249106	26.5226228860951	26.726733731998	25.396982209026	25.3834345838422	25.4957183710427	25.879707941074	26.1910099701349	26.6762060946081	25.1330094030491	25.702371994285	26.2794496162633	26.1651597777332	25.4425767107794	25.4835384226965	25.254011179971	26.1282649058536	25.775041881903	25.19203695879	25.555982835947
276	130.060762900832	110.800470371475	130.060412018439	130.061074580933	13	4	3.452	20.6768212833414	6790192.57588121	NA	NA	NA	NA	NA	NA	22.316870685784	NA	NA	NA	NA	NA	NA	NA	NA	NA	NA	NA	NA	NA	NA	NA	NA	NA	NA	NA	NA	NA	NA	NA	NA	NA	NA	NA	NA	NA	NA	NA	NA	NA
277	130.085909374108	92.6927905012496	130.085583549857	130.086347085287	484	162	11.46	8.03574085893141	78650711.8407534	23.2302847276171	23.7956985915066	22.9754079259282	23.4537521033692	23.8578482733608	22.4167531121958	23.8984205520349	23.6772087060526	22.8902882701537	24.7333650775583	25.1553742840105	23.3025589844383	24.1724085138723	22.8837933743167	23.6196559426335	24.6458943844469	22.9130928433175	24.1760141540275	24.6267803434209	22.1839778784208	23.7595528600554	24.5230815096605	24.7649810974456	23.1488794836595	24.0237540587176	16.4460543518691	23.5278653617718	23.3327757195267	24.6986763669244	22.0984285551542	24.6185466662531	24.5772283416222	25.0900132176314	23.0827193055537	23.385298221185	22.270292222195	23.6429140705572	24.7128715070663	23.6784151160324	23.2742475441053
278	130.873653194411	503.030649527726	130.873359131715	130.874023673541	453	162	20.42	4.69532554257095	15427140.6138527	22.736789948171	20.8843268037655	19.2076836961934	17.9508946467749	18.8611745039036	18.4265603080782	19.2981592442722	17.7874747641445	19.9502807361796	19.381750574432	20.0951134445262	20.0666634392768	20.0522951386156	20.1063750123407	20.1751293466957	20.5385151131729	20.9082080057368	19.0739662173839	19.2140689388618	21.2544027532742	23.0735058946877	20.8992986637476	18.4208368206739	19.0690449403578	19.2696669053906	19.9821057363355	19.9171383218969	19.8047144236358	20.2427308381921	19.5717551566733	19.9108167650113	20.0940820083539	20.4833017033027	20.5239639384474	19.4456408978655	19.9463705476612	20.6982523403394	22.5041796575198	23.2550854490811	19.6983365709746
279	130.887733610307	149.306695734965	130.887397411604	130.888029710047	486	162	4.745	17.376008237515	18858523.7543354	23.7447740797551	22.9735996745971	23.1857763217136	22.9433129102798	23.011910391947	22.7432451012895	23.4438761897518	23.3173083162921	23.1067081121695	22.6526092007597	23.0354516067838	22.7265027116022	23.3831220954195	23.5412789472387	23.1095521527732	22.8797658090108	22.9941326731603	22.9127172641858	23.5578020287533	22.7151965356868	22.6978587500483	23.0001544523165	23.2960281072429	22.8125261918049	23.8256637507797	23.3982089303205	23.1696548889429	23.1226218006226	22.9368935052493	22.5380412557054	22.9322908985293	23.3591026606604	22.9935343647457	22.7360774789837	22.8984744314472	22.7647465352615	23.223708872617	22.9097702629352	22.9377724766194	23.2864816408444
280	130.89620284071	166.274222790218	130.895934529758	130.896640528254	477	162	17.69	5.35860182390929	3138063.80834051	20.0726276453297	19.7313590102362	19.2031257997101	19.8629969876159	19.9801381427654	20.4213023389458	20.788834173732	20.9612593836879	20.5685290168541	20.4115350665233	20.2534580657724	19.7004673280295	20.6704955860742	20.9272856406412	20.8598198190412	20.8051437259916	20.7528344575706	18.7270851432948	20.0849931924848	20.8618276060046	20.9652188096726	20.9166250784242	20.5084486809238	20.0976716930411	20.6486637374928	20.0047136215953	20.6021191744654	20.4804952983585	19.9542654009292	19.3603576329935	20.2729396624462	20.9554524410027	20.3032733825933	19.8817813424368	20.2402686147391	20.2335784813862	19.3743976059454	21.0457595725763	20.7802294239083	20.8339906523101
281	130.900181322566	169.244209030368	130.899938652205	130.900570632849	483	161	7.311	11.9928668513684	5906487.01603685	22.2338571131793	21.0429994643287	21.1971362292744	21.663759271567	21.4847680296514	21.2044041665802	21.0989519055975	21.2222358609504	21.1775141393257	21.2597659327195	21.1751152295383	21.3310250310349	20.9942453001805	21.1832383374203	20.8891726360761	21.1059800091633	21.2882854568539	20.9316732438274	20.9696184996789	20.937091565623	20.5215631587724	20.8328592895454	20.8112952153171	20.4355300278563	17.8029559553077	21.6870428738928	21.6403068744081	21.5048333778061	21.4664318274028	21.2776470421892	21.2737800503961	21.0080963555491	21.4771551386094	21.3646767994786	21.1741422840061	21.3283743216498	21.3035718228779	20.9996780341994	20.5737688682697	20.8302830096135
282	130.92379722696	165.582205320155	130.923534802442	130.924142807931	246	80	10.8	7.96923873846951	7933700.29444054	20.1391219881124	NA	NA	NA	NA	NA	NA	NA	NA	20.261471599392	19.9468079274966	21.4719341060616	NA	20.5999851365838	NA	21.2897099725052	19.9689099145651	NA	NA	NA	NA	NA	NA	NA	NA	NA	NA	NA	NA	NA	NA	19.0853019127707	NA	20.5534981209365	21.063064675061	NA	20.0601236196951	NA	NA	NA
283	130.955858795199	229.024101793492	130.955413584849	130.956245808049	486	162	14.52	6.43912443806715	25600812.8731588	22.3277057745118	24.0719318021084	22.6566441427916	23.1046676870457	23.1142135084335	22.7541693519859	23.0871987332795	22.9135700174278	22.7508165864873	23.29801082422	22.8576962970424	23.2282068459445	23.1067786277148	22.8008216848469	23.208517306373	22.966044008757	23.1159197673812	23.1105669313201	22.8443110375216	22.8399996779503	23.4239867218549	23.1288794970705	23.0482769802968	24.1707998953905	23.8804639071528	23.0083552442036	22.8640596257877	23.4434883111602	22.9765267581409	22.6440571567831	23.2826899116182	23.2067950504297	23.0984994274656	23.226156152272	23.1460653832667	22.9618343991928	22.9296255672006	22.5165269014056	23.4498679457701	22.8824192168661
284	130.982234153901	209.165732948935	130.980671741762	130.983615094203	481	162	15.54	6.1050827954747	5321040.75536829	20.5376706165033	20.8904760608771	20.8586181095189	20.5045585402607	20.7105569704857	20.5603474690477	20.8738904505484	20.7995931790405	20.9182120076502	20.4706076525795	20.7824290658375	20.6076096091025	20.8370042302766	21.0678787433903	20.7420297830273	20.6956646501925	20.8447310947557	20.795858756957	20.6768328639824	20.6857025446298	20.6389072194693	20.729599519421	20.8434994167898	21.7548388671037	21.8522230280989	20.8920456087143	20.8645316127911	20.6221354508215	20.5664595052234	20.3030828101213	20.7719976612842	20.7641319472531	20.5227108347284	20.5202327779722	20.7879224866163	20.3811315977763	20.7993223110263	20.8790029321624	21.0398279383633	20.7778233936617
285	130.991093013913	470.146979941716	130.989820436393	130.992608127961	451	162	19.99	4.77170906713088	26922522.3441607	23.287119232919	20.8983789971373	21.2814140933611	21.1370740303918	21.2963720428485	20.0737663473257	21.3441009246434	21.2146314686857	21.3060815165845	20.1820957911491	21.4686687683879	20.8292489909557	21.248977018706	21.1671361133885	20.9919621943193	21.1320011970091	21.1488064110135	20.900433591091	20.4071285160397	20.5251412980188	20.6254106294638	20.7148365265545	21.0538654809182	21.1128440835329	22.3829980918072	21.1580509368347	21.5991397735465	21.838591598492	19.9251053146731	22.3488583998341	21.4019931607156	21.6426206117086	21.1658776130993	21.5348172928092	21.324861579675	20.7539694533615	20.721949592751	20.744586045144	20.617067921041	21.4557731302715
286	130.991147944187	42.8936550656533	130.990196428858	130.992209773812	475	162	15.75	5.96656513684428	5503295.46406401	21.3949459156751	18.3478146665242	18.1226491625561	18.1778734210037	18.2655739646453	17.1725473954302	18.1783707988476	17.9344152948391	17.4470495495024	17.9713950807434	18.1715405493693	18.3213834443042	17.790342833144	17.9412989138139	18.1213198158642	18.107657388023	18.1028133310447	17.477042492952	17.8897822876201	18.2215364537034	18.1784655437584	18.0365829224298	17.8083088163818	17.9901683496327	18.6509048575642	18.6659021922399	18.9174584818768	18.1117190114156	18.358677917333	19.2117816524995	18.9161503286339	18.4966630419	18.9353643454664	19.0486038781151	17.5142356234201	18.0664665325709	17.1583827343948	18.325194620738	18.4014429797217	18.8127590632313
287	131.044788339527	123.198195362772	131.04421288333	131.045097221624	486	162	12.03	7.66867535467623	57619995.7851313	23.9700531810017	22.3937458973771	23.5430223518298	22.9643521102735	23.8672640867422	22.8283379048909	24.7821433973278	23.1543531331288	23.5820679695597	23.6259969010312	24.8308588423633	24.4373246297069	23.4389971646845	23.5689881548156	23.967417633184	24.4590132326022	23.3837687657843	23.7265271890148	23.5245929920991	23.172490690492	24.5353368406041	23.5583180635525	23.4787209993962	22.2989918814163	23.205764858738	23.2251170994225	23.5776190919227	24.8355879066595	24.1328759884721	22.442637298508	24.4431630476717	23.411279329075	24.7645958595796	23.7444525065323	24.0071752299684	22.2967010320905	23.2515583212893	24.6560622126625	23.6623061126897	23.4035324788947
288	131.058544005106	100.544841885242	131.058227431002	131.058870959693	486	162	4.749	17.3639395992146	10466848.5441984	21.526350560504	21.4347461342466	21.8104378337513	22.8162145411655	21.6790789451035	21.2156175589523	22.0861870581131	22.4940810771116	21.5595033658899	21.871399916671	22.5756894337499	22.3650254240554	22.5368929956809	22.1329920548735	22.1278208233414	22.7035955875855	22.1496577510994	22.2647286373405	22.7167622449876	21.8769260394234	22.324527408579	23.0681095084185	23.2671636520334	21.7206935474745	21.4571551327052	21.9439901577536	22.3719980832805	22.5791154672894	23.2363681874226	21.308357125603	22.1278167579545	22.6949150879056	22.5739900496363	21.7667307877218	21.9081779249043	21.50724833636	22.5992914804149	22.1307859662812	21.4592303772371	21.9191480414268
289	131.08115406282	123.244517603188	131.080726795404	131.082329528674	486	162	6.393	13.5079246491275	51986852.9415965	24.824862860934	23.5566286980193	22.8028689516977	23.1865682225413	23.0151572284692	23.6751793130593	23.8470832185316	23.0627386421367	23.6662069456861	23.6736616546003	23.9961284687723	23.3187689368177	23.292745251242	22.773283767489	23.3036134234939	23.4929796083391	23.0452862052304	23.2127882817063	23.2779860230586	23.4479393857514	23.1024648348663	24.0132891208747	23.58443797519	23.5479552779905	24.4818657226052	22.7559458776739	23.7111636643269	24.156662966331	24.0249410540496	20.647079286593	23.1652800970775	22.9434709129612	23.8170944605738	23.1369335668598	23.4572573642753	22.2984217521266	23.0051953075177	23.4798782540332	23.5436132119519	24.0222209732926
290	131.089188177521	94.1746544772709	131.089085426693	131.08942459229	13	3	21.02	2.55311906045219	2415980.95440182	NA	NA	NA	NA	NA	NA	NA	NA	NA	NA	19.9599855324181	NA	NA	NA	NA	NA	NA	NA	NA	NA	NA	NA	19.7423891042759	NA	NA	NA	NA	NA	NA	NA	NA	NA	NA	NA	NA	NA	NA	NA	NA	NA
291	131.914243448558	46.5729402724578	131.913487954999	131.915716204922	482	161	26.63	3.61046181768439	4075956.42263724	18.8710279294208	19.6982007756781	19.7674826917859	18.736073036378	20.4013928715465	19.7774327839122	19.0359708654144	19.1541320034546	19.0049831861672	19.3541478762994	19.2779317295379	19.5313332235277	19.2897342184793	19.4998402920276	19.4902392057372	20.0711352248015	20.0010897021585	19.5132049578674	18.4323001072764	20.051903978448	20.455411823696	19.3689423883207	20.3575203569848	19.5579819476603	20.3233991076096	19.9391459871563	19.7155998267512	19.7495285972798	19.5921126000127	19.3920532862451	19.1176067011574	18.9484087366161	18.6157093591002	19.7693934717009	19.1255751453872	19.0422806040781	19.2140544233977	19.8744792857342	19.8876173840642	19.2595461842817
292	131.955537323109	436.229201238132	131.955204488511	131.95581584422	16	5	17.96	3.16268870709286	835079.567861859	NA	NA	NA	NA	NA	NA	NA	NA	NA	NA	NA	NA	NA	NA	NA	NA	NA	NA	NA	NA	NA	NA	NA	NA	NA	NA	NA	NA	NA	NA	NA	NA	NA	NA	NA	16.8938948309142	NA	NA	NA	NA
293	131.982548861157	125.346135554893	131.982008966286	131.983140128577	37	7	23.29	2.27413014521945	285023.158671607	NA	16.4021863778042	NA	NA	NA	NA	NA	NA	NA	NA	NA	NA	NA	17.4212936547723	NA	NA	NA	NA	NA	NA	17.1568970593071	NA	NA	NA	NA	NA	NA	NA	16.6323055335945	NA	NA	NA	NA	NA	NA	NA	NA	NA	17.6335726980849	14.8968864809038
294	132.048180522471	124.596908966031	132.046922130958	132.050717365214	471	161	22.82	4.20508632615625	1447598.42739399	18.9258068634457	NA	17.0704173429643	17.3127087654861	18.0951266381873	16.985238407688	18.2865066344283	16.891385850505	17.0255283710467	18.0810884785539	19.4941060293594	18.8673437724554	17.6837373588407	18.2353530473576	18.3325518501446	18.7044081318808	17.4558426682125	18.0458426918517	16.6856570566945	17.331177843582	18.6288423166332	17.0640170464128	17.3654852013746	17.3904454463996	18.0550455169335	17.3059534845583	17.808967945391	18.8272467309423	17.7420897929417	16.984224200527	18.4686279325236	17.7106987280579	18.6906568952607	17.3486134526474	18.0426515160393	17.8573014358217	17.5558641554669	17.9638222905574	19.1326850973486	17.7157223083049
295	132.061871281598	104.29698135852	132.061801998845	132.061923176909	13	3	13.38	4.81026189203634	297554.573108157	NA	NA	NA	NA	NA	NA	NA	NA	NA	NA	NA	NA	NA	NA	NA	NA	NA	NA	NA	NA	NA	17.5143874874094	17.5657869550508	NA	NA	NA	NA	NA	17.570115056022	NA	NA	NA	NA	NA	NA	NA	NA	NA	NA	NA
296	132.065173828865	122.335341960401	132.065034647603	132.065339013521	34	11	15.15	5.83420257058501	360065.261736728	10.1108353823004	NA	NA	NA	NA	NA	NA	NA	NA	NA	18.2556616986721	NA	NA	NA	16.2958716310005	NA	NA	NA	NA	17.448848199452	15.1490038021017	NA	NA	16.3752452661725	NA	NA	NA	NA	NA	NA	NA	NA	NA	NA	NA	NA	NA	NA	NA	NA
297	132.084604399932	123.438820447654	132.084373879142	132.08636725342	474	162	16.07	5.99036364958591	949274.002280641	19.7101540483926	18.504936390055	17.7736163379541	17.5283930501735	17.4478515614125	18.1745075179963	17.6184547571528	17.5578598730152	17.8012063381743	18.106786707563	18.4968960665277	17.5136206018596	17.275375527027	17.4340529122132	17.8753506372575	18.1077364870836	17.1052591720182	17.6145746921067	17.7040290474468	18.1224530184722	17.6535333775043	18.1964985681177	17.369836910052	18.4988115572251	19.1733164290257	17.2671763010441	17.7167396586123	18.3011506619393	18.7118271995824	16.977797387948	17.1392753440714	17.6356164902926	18.4890081112495	17.8845929379021	17.2345482039459	16.8724519641511	17.3531343587568	17.9004500927946	17.9897762366026	18.6345608066604
298	132.8663870634	513.536406471482	132.866142854823	132.866765720721	474	158	15.1	6.16826078469647	499945394.108713	26.2549792441099	27.400064176229	26.4475059156991	27.2124158205285	25.8049897157176	26.3438774042573	27.4166849927277	27.4981443935724	27.576941327409	27.45903374424	27.7116682555073	27.7470648498154	27.2862311559722	27.9697377358542	27.0683757175871	27.2091430204654	27.8282979536275	26.5221459588625	26.6434088809311	27.4760978441966	27.8497941950649	26.8493207000164	26.7104620475816	26.350203054309	26.3891090206015	26.7629486662037	27.3784675041117	27.6007142562204	26.5996051947	27.8362843941967	26.6717849401822	27.1366722911401	26.96742243423	27.1746862593661	27.6468850989124	27.3501341901853	27.3803475194817	27.995524182534	28.1043229158929	25.6750608445965
299	132.884915384205	146.386999886537	132.884037438538	132.886036693185	485	162	7.48	11.7784773773257	8014696.59997902	22.3827883967889	21.6436576513504	21.9056351163953	21.8209065552154	21.6021365817281	21.351403813991	21.9710664742713	21.8690667946585	21.8895583650642	21.5020651804862	21.6441742350779	21.3415586710364	21.9285918369953	22.1396590500172	21.5958768600904	21.7306334412723	21.7364839593618	21.7503046734336	22.1159308109147	21.5290375629743	21.2252126137225	21.9258927066015	21.9630023209104	21.181788216475	22.3803519244008	21.8755626523128	21.9570095443667	22.0082755787718	21.9328544906604	21.5379425062451	21.8470102611355	21.8432415625272	21.9581278937045	21.2033186230887	21.556249681593	21.6195595637408	21.8696089576557	21.7329802599282	21.6487338162004	21.903448752295
300	132.916203162629	272.29513369433	132.915510169865	132.916508375892	400	138	26.99	3.57141932862493	2303659.62247588	NA	NA	20.1444371658326	19.8563500238236	20.0306806307378	20.1153038206866	19.8035220143224	19.8003677867626	19.9287461696782	19.8790045205697	20.1503424555501	20.3275111110417	20.148481514913	20.0728112115036	19.1386167712354	20.344238545812	19.44727420714	19.8256642936782	19.6461066279335	19.6745639986706	NA	19.7251529761789	19.3137692005306	NA	NA	19.2837668634587	19.4515327960887	20.0081767616287	20.1701468680139	19.8023682637196	19.6591309618205	19.000989883145	19.8155661689072	19.2659100189641	19.3012635896051	20.0470113979186	18.9960156879627	19.463594846566	19.6968894069673	19.7172207923315
301	132.922011901871	573.805738429595	132.921719500723	132.92232474809	379	162	15.74	5.9701272521568	119191722.72756	25.4949695694484	21.5223549942032	NA	NA	NA	NA	NA	NA	NA	NA	NA	NA	NA	NA	NA	NA	NA	NA	NA	23.3812213363375	25.6096594964342	24.8200299752717	NA	NA	20.7258734362069	20.7458009576101	20.6232523009347	20.5791517484605	20.4311364398849	20.4629726955012	20.1236045529003	20.272523934209	20.1190820634767	20.1232156986576	20.246073424075	20.1302823700752	20.208978727588	24.7504194149593	23.2158044542621	20.4706751095546
302	132.922040576148	71.1740875280647	132.921858875346	132.922372292624	486	162	7.046	12.413013128677	41550108.1333946	22.7824528365193	23.4794480195877	22.8426526774996	23.2277213209568	23.5166685479421	22.9466844663743	23.5390093657312	23.5309287347158	23.5353876108221	23.2185769349658	23.5637843787972	23.5444950192219	23.5631952961501	23.6179539561879	23.3592215155894	24.2809293558075	23.7554817274665	23.9058164600996	23.6291626339035	23.9946820115104	23.8591663855142	23.6249235919083	23.7023458583108	23.4078951913218	23.3730965389443	23.7601969140222	23.6669269234291	23.5322371541479	23.150785383713	23.4739144505326	23.046193859533	23.77205320694	23.3964002483459	23.4587647243271	23.5839059422819	23.7724456938991	23.2987368546268	23.5447010164899	23.2104744903358	23.3641068335206
303	132.927920019155	158.171909991867	132.927446430271	132.928701122903	15	4	21.98	3.4794711203897	343885.537025942	NA	NA	NA	NA	NA	NA	NA	NA	NA	NA	NA	NA	NA	NA	NA	NA	NA	NA	NA	NA	NA	NA	NA	NA	17.4029167028373	NA	NA	NA	NA	NA	NA	NA	NA	NA	NA	NA	NA	NA	NA	NA
304	132.933835070075	163.075212715937	132.933112026724	132.935597308649	274	93	19.47	4.79682274966259	4296224.94693106	NA	19.661422638557	NA	NA	20.7334966673667	NA	NA	22.0009367575573	NA	NA	NA	NA	NA	NA	NA	19.6760756820955	NA	19.5202317201813	19.5762673097609	NA	NA	19.6536733924983	19.9513232408617	19.4921333284522	19.4007078820154	19.1878366679476	20.6407767417222	NA	NA	NA	19.63144630457	19.8365309295641	NA	NA	19.6594330596443	NA	NA	19.6835097934021	19.6310411410971	19.7419842498528
305	132.944784634805	134.511669429057	132.944537177844	132.945109148539	486	162	3.494	22.2021823922989	225109005.721452	25.0134379287757	26.8030667401835	27.0440663057674	26.7660158714926	26.8756347751559	26.7832560088058	27.0866696600691	27.0155306961786	27.0250699183	27.1382781799031	27.0887930810594	26.7631085683586	27.1287760629358	26.8475583562719	26.7671078340018	27.0582862867113	26.8402863067482	27.1369788151755	27.269947929913	27.0966685181046	26.8321563230882	27.3922818701532	27.284633474414	26.92843280987	26.7461766365002	26.7993516391536	27.1625935802095	26.9735319323616	27.2663059868986	26.3866298069625	27.2959584107233	26.8865817867291	27.0818496788079	26.9736370462224	26.8981924144807	26.65044060887	26.4734864370868	27.2886410014918	27.1502261707525	27.1607129196833
306	132.96162809858	159.506972684979	132.960345812266	132.962284536891	17	3	20.6	2.19180751059374	1533532.9622051	NA	NA	NA	NA	NA	NA	NA	NA	NA	NA	NA	NA	NA	NA	NA	NA	NA	NA	NA	NA	NA	NA	NA	19.2483812946356	NA	NA	NA	NA	NA	NA	NA	NA	NA	NA	NA	NA	NA	NA	20.2666485079981	NA
307	132.979805099272	164.547942409908	132.979531454213	132.980140080583	25	4	17.73	2.28680323963792	1196979.44336924	NA	18.3085632149653	17.2386240940466	NA	NA	NA	NA	NA	NA	NA	NA	20.1449530282671	NA	NA	NA	NA	14.7240421187314	NA	NA	NA	16.1203949583088	NA	NA	NA	19.0914450830112	14.0910877020519	NA	NA	NA	NA	NA	17.0188593976782	NA	NA	NA	NA	NA	NA	NA	NA
308	132.987671514998	232.618016103662	132.986740043051	132.988689616842	31	19	23.35	3.71405672732959	1162034.92174866	15.0089698647335	15.8493280603072	14.0514690572768	NA	16.5268982487369	NA	NA	16.4262522727409	NA	NA	NA	15.4112285678266	NA	NA	NA	16.1245138937929	NA	15.6601260621248	NA	NA	NA	NA	NA	NA	NA	NA	NA	NA	NA	NA	NA	NA	NA	NA	NA	NA	NA	NA	NA	NA
309	132.990334408903	457.497831526086	132.989843305764	132.991749840183	477	162	5.919	14.5517347104983	29567666.5711193	21.2981437469809	18.7855578603413	18.7070449373886	18.6592529006738	18.3998270851918	18.7780457753064	18.8063489066868	18.5990745868659	18.4553521111918	18.5581575346725	18.7019735968514	18.6225058649476	18.5020305367338	18.2139493953632	18.6572832130351	18.4988839071288	18.5368809003008	18.4688243039212	18.2633023388201	18.2914878395092	18.0403437084211	17.9524646066974	17.9140741203629	17.9296512911155	20.0727043730563	20.4736138589736	20.129096612474	20.0685786368635	19.8774129502465	20.1386623739793	19.8428527655941	19.4934165303348	19.5559748972308	19.2700033636993	19.2625187541449	19.4953747909611	19.6419871322938	19.1451796422455	18.8815955275629	19.2090502595767
310	132.997517522806	53.6924332658972	132.997401050141	132.997861878743	18	8	21.61	3.65848081584122	168977.963971679	NA	NA	NA	NA	NA	NA	NA	NA	NA	NA	NA	NA	NA	NA	NA	NA	NA	NA	NA	NA	NA	NA	NA	NA	NA	NA	NA	NA	NA	NA	NA	NA	NA	NA	NA	NA	NA	NA	NA	NA
311	133.012836775078	101.471998468768	133.012378828473	133.014441899249	474	162	28.77	3.3579514009083	55706918.6443529	22.424224321956	25.3586987186373	21.1400673609954	18.9144808857369	21.5516455042314	21.9216526464972	19.3460969052849	20.5438173016235	19.0997157756835	20.7243073842167	20.7116839883132	20.4800879864573	19.7069831232805	19.7869373093006	20.2673628367979	21.6166206912398	21.4011817566036	19.9713889981333	20.2758148263685	20.3506355033488	20.6148227788296	21.3120803900553	20.8048334294617	25.1299637781494	25.5843828313882	20.9414132483862	20.572365403193	20.03162425378	20.6021341461243	22.4569080912726	20.2754770789506	21.1555010935115	21.1078047017779	21.1408715088234	20.4184215404704	21.2000097565705	20.5051010610335	20.763490061261	21.0222338021473	20.1338966169981
312	133.024071058698	351.712779380672	133.023872397196	133.024420023424	35	10	26.95	2.68233148252461	1237316.72131172	17.8916616381045	NA	NA	NA	NA	NA	17.2635813765197	NA	NA	NA	NA	NA	NA	NA	20.1630761010959	NA	NA	NA	NA	NA	NA	NA	NA	NA	NA	NA	NA	NA	NA	NA	NA	NA	NA	NA	NA	NA	NA	NA	NA	NA
313	133.032215310622	137.920212795717	133.032047976371	133.032601370331	15	5	9.752	9.29022668153103	805491.90640672	NA	NA	NA	NA	NA	NA	NA	NA	NA	NA	NA	NA	NA	NA	NA	NA	NA	NA	NA	NA	NA	NA	NA	18.9216251177335	NA	NA	NA	NA	NA	NA	NA	NA	NA	NA	NA	NA	NA	NA	NA	NA
314	133.04944247701	132.159860081668	133.048850141748	133.05182303426	463	162	13.98	6.68484136568833	18457719.1059423	22.42614288307	19.6085631874903	19.0843422829139	NA	22.3082179021996	21.56363322399	20.2849517374642	23.6189591646453	21.305624720286	22.1841402223559	21.5415974381701	19.7095789615638	19.0066389702198	21.1892123572824	22.494353958549	22.7471996280175	NA	18.9856290947647	22.7025050298652	22.7704674187574	22.5392470599677	22.861358558894	22.1253351830654	19.1811346450414	21.3050981257147	22.897304852516	23.7250465154442	22.2115734311989	21.6182594028014	19.8894010283469	20.5249904653931	19.6515407643808	23.5712538682925	20.060546484419	21.6135785831243	20.4982888661194	19.585056046813	20.4360407994422	20.4908459909028	22.5911192780815
315	133.058779246117	142.305098125071	133.05856029196	133.059096077747	19	10	17.61	4.88209734902114	1378893.19840482	18.0998783672384	19.8290661729946	NA	NA	NA	NA	NA	14.3266700607523	NA	NA	NA	NA	NA	NA	NA	NA	NA	NA	NA	NA	NA	NA	NA	NA	NA	NA	NA	NA	NA	NA	NA	NA	NA	NA	NA	NA	NA	NA	NA	NA
316	133.074978912815	84.640910704528	133.073311932918	133.076380924141	24	6	8.984	7.50356419299167	2399088.39687564	NA	NA	NA	NA	NA	NA	NA	NA	NA	NA	NA	NA	NA	NA	NA	NA	NA	NA	NA	20.3367673294013	NA	NA	NA	NA	NA	NA	NA	NA	NA	NA	NA	NA	NA	NA	NA	20.3316116742784	NA	NA	NA	NA
317	133.079652611976	78.3040685858209	133.077751269228	133.08157452895	13	1	6.972	2.89028478939458	1754457.51344612	NA	NA	NA	NA	NA	NA	NA	NA	NA	NA	NA	NA	NA	NA	NA	NA	NA	NA	NA	NA	20.4209763465459	NA	NA	NA	NA	NA	NA	NA	NA	NA	NA	NA	NA	NA	NA	20.4134831225803	NA	NA	NA	NA
318	133.885698010678	124.728992047244	133.885457213613	133.885810488644	22	6	16.76	4.22029964127453	674471.32796627	NA	17.5063745656667	NA	NA	NA	NA	NA	NA	NA	NA	NA	NA	NA	NA	NA	NA	NA	NA	NA	NA	NA	NA	NA	NA	17.5094179719788	NA	NA	NA	NA	NA	NA	NA	NA	NA	NA	NA	NA	NA	NA	NA
319	133.994871461955	128.480223761975	133.99358197851	133.996436732932	13	1	5.118	3.76439882550757	2189901.70728176	21.0624353447031	NA	NA	NA	NA	NA	NA	NA	NA	NA	20.4848996861378	20.4892574408264	20.4831712038964	NA	NA	NA	20.4852073803888	NA	NA	NA	20.4792542540472	NA	NA	NA	NA	20.8289320792492	NA	NA	NA	NA	NA	NA	NA	NA	NA	NA	NA	NA	NA	NA
320	133.998268320811	55.8068813739336	133.997384640195	133.998484332455	17	16	18.07	5.46877670301125	828932.110696918	NA	NA	NA	NA	NA	NA	NA	NA	NA	NA	NA	NA	NA	NA	NA	NA	NA	NA	NA	NA	NA	NA	NA	NA	NA	NA	NA	NA	NA	NA	NA	NA	NA	NA	NA	NA	NA	NA	NA	NA
321	134.054035272678	56.632292317614	134.053941422046	134.054182741474	15	11	15.45	5.89633176693409	544399.915185634	NA	NA	NA	NA	NA	NA	NA	NA	NA	NA	NA	NA	NA	NA	NA	NA	NA	NA	NA	NA	NA	NA	NA	NA	NA	NA	NA	NA	NA	NA	NA	NA	NA	NA	NA	NA	NA	NA	NA	NA
322	134.86359274749	514.173890831022	134.863065313163	134.864206020156	477	161	19.46	4.87508970467857	489860477.327871	25.8050624903087	26.6344973820828	25.8704506372994	26.7216647828204	25.0059445385875	26.2457718218024	26.9449575350622	27.055682597679	27.137092584375	26.6363462325166	27.2048952834912	27.3365888595673	26.0114969199032	27.5738249102883	26.546117118309	26.6270515177908	27.4398781297592	26.3143465401492	26.4858402532124	27.1033548957698	27.6111739986394	26.2300008931965	25.5766682596864	25.6287728272675	25.92682781316	25.5407508833116	26.9916955589942	27.237930517798	26.9866268755965	27.5207820413167	26.0299798771543	26.1461521922656	26.5315552865839	26.7695285751459	25.9282122184193	26.9984595538399	27.0823723315679	27.8270592399528	27.8536264244607	26.2485178556298
323	134.873989704341	484.404429275008	134.873412120928	134.877211710639	401	162	28.54	3.40510681946208	108471758.731808	24.9723500653637	24.3320693605096	22.9239003296902	21.3024411398085	20.361801834148	17.952613333106	19.6805065890279	17.1375631942645	17.7166078228369	19.211946307012	19.7554795081695	19.2109958487706	NA	17.5195616486838	17.1627536802061	18.321869618473	17.802051299811	14.425622470431	NA	19.2386280382769	20.7551269724194	18.5311984072657	NA	NA	19.8161158733593	21.9442547284314	21.9402744228755	22.0214278010947	21.903119290867	22.2217682132917	22.0610140028795	21.8996462452258	22.0880064838299	20.9657561484971	20.9886955014508	21.6238428943885	22.0526559589266	21.8518463337201	21.6592049273426	22.1572352391796
324	134.881084842734	459.675364706206	134.879514331894	134.882300614143	15	1	17.38	1.08742931709439	1011246.33812789	NA	NA	NA	NA	NA	NA	NA	NA	NA	NA	NA	NA	NA	NA	NA	NA	NA	NA	NA	NA	NA	NA	NA	NA	NA	NA	NA	NA	NA	NA	NA	NA	NA	NA	NA	NA	NA	NA	NA	NA
325	134.893239871088	582.864294522658	134.892991827323	134.893526369473	328	162	18	5.28210919184816	397270958.420324	25.6121307933156	NA	NA	NA	NA	NA	NA	NA	NA	NA	NA	NA	NA	NA	NA	NA	NA	NA	NA	NA	28.0855122883311	26.631080017388	NA	NA	20.5041370106637	20.3358405640046	19.3818218912451	18.5547843607762	17.3445631534378	NA	NA	NA	NA	NA	NA	NA	NA	28.2083324121324	27.944051237484	19.3295135375006
326	134.904689750519	54.6297220149099	134.903764526178	134.905362220533	99	34	22.12	4.04569252736792	1714853.19488915	NA	NA	NA	NA	NA	NA	NA	NA	NA	NA	NA	NA	NA	NA	NA	NA	NA	NA	NA	NA	NA	NA	NA	NA	NA	NA	NA	NA	NA	NA	NA	NA	NA	NA	NA	NA	NA	17.3417508314853	16.1771975929121	NA
327	134.941875436793	156.845743808818	134.941556119303	134.942212068323	486	162	3.625	21.5746857021095	74367789.3362102	23.4776150507978	25.1780911103765	25.4869473468149	25.1769050003439	25.4188730536816	25.2596586188886	25.5596545418846	25.4485847161104	25.4181732547445	25.5358626340174	25.5223090456878	25.2473025484298	25.5202633185603	25.3065874282025	25.1982486115967	25.5137259194414	25.2654147282776	25.5850125240165	25.7451769262921	25.5628498495248	25.3086410631684	25.8347528905781	25.6900073251206	25.4286153454323	25.682107297789	25.2273883711712	25.5564369875876	25.3363299522818	25.6086690725249	24.9536277065076	25.6762422724308	25.2428897625829	25.5228159005397	25.383562430425	25.2968975335637	25.0737854963571	24.9182818759264	25.7558163283198	25.586614381783	25.5982626109225
328	134.949012018237	155.388027307989	134.948575985611	134.95080111671	435	156	27.7	3.59843329750278	3273799.98305193	NA	19.1955891483799	19.8625542633315	19.6555892901294	19.0539467544055	19.4704886686604	20.208141184793	19.609019638942	20.0036476189609	20.1485248295398	20.0985822961359	16.4174666454424	19.5132593638089	20.0178026883699	18.5486245333757	19.7152585375503	17.0086367203166	19.373264366063	20.1389817182629	18.7683755181428	17.5325520757421	20.2895652846399	20.2801808522098	19.5633987909261	20.4701573178317	19.229023606305	19.8300040422513	18.4272944576724	20.0003678152946	19.0946071586252	19.7830406594856	20.3028851347787	20.139384207113	18.9003300641933	19.317047723568	19.4433268056806	18.8458205294962	20.164727401478	20.1879048234647	20.0080738100797
329	134.953682657214	159.483373159095	134.952344613182	134.955437864228	14	2	19.25	2.11513378221172	1364150.73521359	NA	NA	NA	NA	NA	NA	NA	NA	NA	NA	NA	NA	NA	NA	NA	NA	NA	NA	NA	NA	19.5944362812717	NA	NA	NA	NA	NA	NA	NA	NA	NA	NA	NA	NA	NA	NA	NA	NA	NA	NA	NA
330	135.028488820613	119.737259636267	135.027961586937	135.030331597311	452	162	3.342	22.9776152639447	233350138.154606	22.4157863181581	26.2803958284162	23.0103954319792	NA	14.7584277200076	23.1286938676556	NA	22.1404674335916	23.8477875887731	22.731300073307	24.3454810382815	24.661443961158	25.0471254648919	26.3234195376922	26.4148713029503	25.5612419178535	25.3850962407683	25.1363173766925	26.3423960107975	25.9228482105603	26.1187687849317	26.0359048116011	25.8800785311139	26.5571726510194	27.1284035892401	19.1176605394026	24.647170873646	25.9413673882046	23.834682726085	NA	25.0905109392456	24.5622488243043	23.2783515523749	24.940580545815	24.648188958049	NA	25.1821029892932	24.5688583150064	25.4576844143735	25.7596239680472
331	135.038119582196	64.1517537327264	135.037931309444	135.039606073197	14	8	15.6	5.35117056856187	855679.711089472	NA	NA	NA	NA	NA	NA	NA	NA	NA	NA	NA	NA	NA	NA	NA	NA	NA	NA	NA	NA	NA	NA	NA	NA	NA	NA	NA	NA	NA	NA	NA	NA	NA	NA	NA	NA	NA	NA	NA	NA
332	135.043842858805	175.420989821817	135.043379136928	135.047002850457	479	162	23.85	4.03080998546088	12950213.8723965	21.7690551696787	20.599586854535	18.7172701389472	21.8293334700473	21.404189586835	20.9674873378486	21.5633460528511	21.464303981157	21.1034306568835	22.0351781800869	20.9224750470317	22.4583895745889	20.2476698204995	21.2689223532074	20.9427047270648	20.1705210669428	18.8528024753347	19.3862392340452	21.0893531715328	20.8233580364854	20.7953010722323	21.0274278300267	20.7983050962804	20.3796607295977	20.5730664525028	22.0481612099045	21.9702783567548	23.1045989699785	20.5904570624133	20.0313659810647	20.7008006082067	20.6041904903589	21.0273859682141	19.3692233384983	20.7576595688982	20.9103913863977	21.6966847972467	19.1605698461526	21.2141610449067	21.218564998678
333	135.043862483304	412.405971208489	135.043455192339	135.0467705897	472	161	26.49	3.62884230914581	5928769.45060987	21.871468172817	19.1925578279656	22.3107501830836	22.0908278134798	21.8975944706461	19.4937152075907	20.8520606395298	20.9780981613583	21.8760262718277	21.4575596877512	21.6142597560589	20.3459144015748	21.6038053743068	21.5466965728207	21.3735206133432	20.3683753055323	20.7783370348038	21.4959980849591	21.3028293637309	21.4260693636791	17.3422951942738	20.2085282441719	21.4263301869917	21.7197026771112	21.9596015883018	20.2619076831623	21.8750592453792	22.2251353997599	21.9119203750999	21.8831694645041	20.3228883484823	21.7918472428763	21.6807655276579	21.1208921077762	21.5244962676576	21.3218787482917	21.6908603148356	21.3446488288489	19.8216007844413	21.9340126035673
334	135.066321244657	56.6855658080107	135.066135702163	135.066940673696	60	23	22.87	4.12770768650957	6283328.17759329	NA	NA	NA	NA	NA	NA	NA	NA	NA	NA	NA	NA	NA	NA	NA	NA	NA	NA	NA	NA	NA	NA	NA	NA	NA	NA	NA	NA	NA	NA	NA	NA	NA	NA	NA	NA	NA	NA	NA	NA
335	135.881982303218	52.8357097125009	135.881379829195	135.882512592038	7	3	27.5	2.25467845779994	73882.935164578	NA	NA	NA	NA	NA	NA	NA	NA	NA	NA	NA	NA	NA	NA	NA	NA	NA	NA	NA	NA	NA	NA	NA	NA	NA	NA	NA	NA	NA	NA	NA	NA	NA	NA	NA	NA	NA	NA	NA	NA
336	135.893370445196	62.9396360546967	135.893149878191	135.893734858109	325	112	11.52	8.20044223813499	17770939.8485136	NA	21.5039402694217	22.1760104683288	22.7528090770975	22.9102267897306	23.2463452917436	22.2370803855327	21.9193812931546	22.0811183835868	22.4923382286918	22.893585210777	22.7645655461204	22.0020618848947	22.1729317004234	23.0869352544059	22.8572292082815	22.8899881529576	22.810358738944	22.4739304233289	23.3705274592568	22.4499348145577	22.9712199051066	23.04018599198	21.6208443295487	NA	22.3702443780057	23.131583124199	22.1440350905044	22.6737818595861	23.6341113684362	22.1140044074188	22.7177958389013	21.8578170061882	22.5027117547481	22.5186271337861	22.4323879968401	22.6654120448422	22.5788010822345	22.7851711879525	23.0665616714699
337	135.901139317787	557.1103059834	135.90079841802	135.901311132755	46	15	16.74	5.51112635175683	1219198.90832309	18.4171829919001	NA	NA	NA	NA	NA	NA	NA	NA	NA	NA	NA	NA	NA	NA	NA	NA	NA	NA	NA	NA	NA	NA	NA	NA	NA	NA	NA	NA	NA	NA	NA	NA	NA	NA	NA	NA	18.7259737822278	18.2499980520835	NA
338	135.911480696753	19.3560994732317	135.911167072699	135.914030490708	446	148	18.15	5.16106834114662	1085785.28245762	18.4988111983238	18.5306267328382	17.9650691873763	18.3512968032925	18.6094050601858	18.3978300687352	17.7683287659485	17.7682035945957	17.9734248176316	17.3660600474517	17.7692931264194	18.2793215347401	17.3261945061107	18.1453873368435	17.8201950271249	17.7222019884906	18.1692141155595	17.519411032677	17.087078680023	17.3424024004565	18.0027968940792	17.5729549485047	18.2600049900034	18.0992850527092	17.8844722399897	17.7814435214612	17.8436339728583	18.6348473491752	18.1230134341903	18.1352119728654	18.1659346164296	18.1410000719911	18.218441694958	17.9928609143265	18.1740053095203	17.9031853671094	17.6731182199261	17.8950397262004	16.7248670443077	17.781220327515
339	135.943782147358	60.9767785655593	135.943592484675	135.944006670303	21	18	12.02	8.45732184808144	6004093.56504928	NA	NA	NA	NA	NA	NA	NA	NA	NA	NA	NA	NA	NA	NA	NA	NA	NA	NA	NA	NA	NA	NA	NA	NA	NA	NA	NA	NA	NA	NA	NA	NA	NA	NA	NA	NA	NA	NA	NA	NA
340	136.025202271651	54.4350544286842	136.024956550467	136.025313957703	7	6	17.17	5.50004583371528	442322.232540763	NA	NA	NA	NA	NA	NA	NA	NA	NA	NA	NA	NA	NA	NA	NA	NA	NA	NA	NA	NA	NA	NA	NA	NA	NA	NA	NA	NA	NA	NA	NA	NA	NA	NA	NA	NA	NA	NA	NA	NA
341	136.031925344462	182.226045858044	136.03109615365	136.033474042703	414	162	21.79	4.38595303781395	10090361.9267367	18.3086144917325	19.8320349743968	NA	NA	16.488059861169	18.7094233596832	16.9643907016507	18.2513253703815	18.4656410532648	18.8419451791664	NA	18.3206317436801	19.7074388690818	21.8267396171945	21.029038523335	19.6664504173084	20.8671756405304	18.9448711399958	21.8551969383985	20.694872337636	19.2165220273334	21.071919622627	20.73101506839	20.7481171577558	21.6715091805467	19.9913931771604	19.8874866407092	16.1778446864348	19.7871246241637	NA	17.9380294531725	18.8092945483155	15.7316560511288	16.8014656434758	18.7476541331101	17.4213683635523	19.3515865344342	19.406343384432	18.7421711079386	20.1687601013642
342	136.050344366364	88.9540261107761	136.050037109355	136.051171804802	486	162	4.499	18.1519113290336	24443415.1080813	23.4567066392806	22.8109187084098	23.8476795645633	23.4946446108216	24.0491198258859	23.9077053916924	23.8078105562029	23.8571716026917	23.6754622041133	23.5232766649864	23.8374929221917	23.6501968917119	23.8401386904042	23.8934330819571	23.639673152666	23.864939602777	23.5617497904792	23.7886530940564	24.4568680238965	23.6300089796979	23.5586575935189	23.9515240724693	23.9551626243637	23.5351222426413	24.2568268332903	23.7723968512775	23.9151895612922	23.8387960069564	23.0793498238146	23.3997772000974	23.7571363808196	24.0025826954135	23.9989285040001	22.8489395007968	23.4931532656184	23.3216353167415	23.7262666592854	24.1096690722991	23.7648182885947	23.9313871976004
343	136.861783934391	513.679576840658	136.861475337376	136.862047908441	475	161	15.17	6.21907362842387	158666770.114407	24.5314324005307	25.6392585297224	24.7193135280851	25.0738102933623	24.1321972153322	24.6504023362266	25.6559042063315	25.7515973923407	25.8236354436985	25.6790125891097	25.9726260600113	25.9966608853419	24.9086530027145	26.2863706725057	25.357520595152	24.8010502347407	25.9531391838284	25.1102387542517	25.2702175785532	25.7418325716643	26.1550050878119	25.1309701579913	25.4220141205773	24.6049197123534	24.6576937618233	24.6377076901789	25.6514845629339	25.8842565937002	24.6526843294204	26.133600051346	24.9920495623669	25.0426178706277	25.2464135753837	25.045960304914	24.6361160217863	25.6429264109998	25.7258510949371	26.3492292656656	26.4537029997635	25.0778405990946
344	136.870783537196	235.199026400817	136.870453561166	136.871190391535	387	160	26	3.73343579540461	57236122.4169579	24.7467975177177	22.4826262805099	21.7537397286312	20.7246979162639	19.2900214015364	16.0047185696156	19.8387517680293	18.4898191153429	15.4415094894543	19.9552432143159	NA	18.9158422882209	14.3918660225509	16.9234228405796	16.0087226688118	17.4229402828912	16.0458857717656	18.8732839575815	21.069027725093	15.8996774081672	20.4855514048769	21.2579224530393	17.2535893916243	20.2288126656014	17.4617584935431	20.0025738125984	19.7009424439094	18.4402804453156	19.9386092348228	19.7835917168526	21.0959680896101	20.6959339923817	20.5681698544793	20.5986836514077	20.7205765375114	21.600562816296	20.8351319421303	20.9788535646119	20.7361596662307	20.8154244022061
345	136.876069029819	115.954705056683	136.875617627573	136.877012700877	484	162	24.34	3.94476356986493	18897989.7840674	22.7327562863899	20.3125197958985	21.5786800032255	22.986655830617	22.2634815741761	23.1767058334958	22.564919267025	22.8918335765247	22.8234035442221	22.4881185912289	23.2685711487552	22.8615083668886	21.9601663969129	23.5488791970766	23.1550437622382	23.5194315372355	23.568355289199	22.6716394701983	22.2600759124669	23.6695743983108	22.0968243017344	22.816978195745	22.6859803373965	22.1363596798624	21.9173342346567	22.9634510891847	22.778350666209	22.7001991683271	22.5816287044901	24.0722618275811	22.2475121549878	22.483195747281	22.584651250162	22.7227212411479	22.8832649017912	22.7277303205599	22.3751756332942	22.6971587216443	22.7956333568794	23.186288498047
346	136.890289727167	71.2839899443383	136.88990074987	136.89062995118	336	120	17.21	5.82843987235717	29555073.7024147	NA	23.2446386589763	23.8756268938642	23.5996557534985	24.2023555420781	24.28173031272	23.3899097976118	23.9094272759793	24.0504098562163	23.0434500306474	22.1519623867865	23.5050630515579	23.9755414186545	23.5953021620663	23.6603717113658	23.3530454157952	23.3393228567688	23.3644617146103	24.1036094703927	23.6299567427029	22.8947168275952	23.6997650031743	24.2983199109639	24.3812593493653	23.6776078298145	22.9787672674501	24.1926588917468	23.9382499573227	23.6769648979112	23.9872216897874	23.8284503394276	23.9146329953088	23.3617045660674	22.9051044632866	23.9262773406922	23.1583156106104	23.2055981021614	22.5641380039619	21.6973946444888	22.8170840236553
347	136.901896757286	52.7721351969236	136.901462680278	136.902551505647	13	8	14.89	7.18713502829934	195994.097807868	NA	NA	NA	NA	NA	NA	NA	NA	NA	NA	NA	NA	NA	NA	NA	NA	NA	NA	NA	NA	NA	NA	NA	NA	NA	NA	NA	NA	NA	NA	NA	NA	NA	NA	NA	NA	NA	NA	NA	NA
348	136.908403532609	459.807751620134	136.908136423972	136.908767791754	478	162	25.58	3.7608036047999	66660875.2244507	23.7883760298966	23.786356230649	22.4817477999379	23.1906364100519	23.5390010452762	23.225149596645	23.3808660805459	24.2291880199751	23.6644458336414	23.5181280274617	23.680688552025	23.7099683014078	23.9531173975957	23.5120160633453	24.029467754954	23.8630244601192	24.5756305731975	23.6519998531342	23.633292660094	23.927607735662	24.8883097141316	24.298569237089	24.5938502523128	22.0427147055185	23.6218049197815	23.288373741489	23.7029753608253	23.6544015182452	23.2615945636302	23.608810893243	23.7084278719565	23.9925480401743	23.6430295202389	23.2797686241111	23.4528586035723	23.5007234918742	23.8787598671321	24.8740403271743	25.4927424622561	23.8505660322281
349	136.916213834046	156.114573726218	136.916024983033	136.916588346027	486	162	3.665	21.3900918981726	10657928.76163	20.5220380449645	21.884436824006	22.7672504856325	22.4853148810166	22.5850672980894	22.5321074374161	22.843199547741	22.7258222243563	22.6663954484591	22.7482474124953	22.7860785758612	22.3874824743902	22.8435443517391	22.5157863799888	22.4999523072967	22.7214699179861	22.418089066355	22.7901613948059	22.9988990605936	22.8299572532855	22.6148255019319	23.0634564013383	22.9322733621882	22.323429803195	22.7866774741723	22.4696460957625	22.8397484045017	22.6090902831734	23.0052431543282	21.889226996075	22.9086558410263	22.5773718856475	22.8240422066445	22.6415678668182	22.5184267506677	22.2751450872972	22.1074151246865	22.9937310297906	22.7621430518912	22.965980969628
350	136.931002351777	179.018623114683	136.930602161289	136.931414345921	480	162	4.677	17.5837725658415	39918582.503605	22.6031934540717	25.022464862633	24.0070566300828	22.6392268545744	22.5405873604638	22.877543800054	23.6996790277377	23.392736413096	23.2435325766546	23.15587638946	23.2760468168773	23.1989980066658	23.177392662862	23.6591871657324	23.3527061899262	23.1367349110402	22.8840510509189	23.5346009962417	22.9360558814505	23.6344909757748	21.7992329072341	22.8848227656602	23.4111614146364	24.5263020406802	25.1454555460442	23.3537220005836	22.9152558383992	22.5911073504792	22.6645823742243	21.6946454180924	23.2647192801623	23.742889663242	23.3237285167337	23.193200286732	23.1724952474843	23.077645396338	23.5873738290583	22.7997367468873	22.3110768243221	23.491009426027
351	136.946096613332	157.454806482893	136.94581966142	136.946306679633	38	4	29.43	1.03738923708667	235442.99599304	NA	NA	NA	NA	NA	NA	NA	17.6053114190971	17.4305169785065	NA	NA	NA	16.7594877271478	NA	NA	NA	NA	16.715331915992	17.1784892891632	16.0260971281307	NA	NA	17.6824089555557	14.8782817014636	17.8021697885988	NA	NA	NA	16.8363630720791	NA	16.5729570361709	NA	NA	NA	NA	NA	NA	NA	17.1079676082698	16.7537450130069
352	136.998593655735	110.277614057891	136.997826881326	137.001320783418	110	34	18.89	4.61762029579932	15922342.7673756	20.6942110160356	NA	NA	NA	NA	NA	NA	NA	NA	NA	22.0891038983104	NA	22.8121984177053	NA	NA	NA	NA	NA	NA	NA	NA	NA	NA	NA	NA	21.281814059318	NA	NA	NA	NA	NA	NA	22.4611338262152	NA	NA	22.2746621017965	NA	NA	NA	NA
353	137.007810617653	128.411140823516	137.006620139571	137.01001328476	420	162	27.45	3.53551997241421	80442674.562087	22.7634685831924	21.5042047563879	19.3830026847603	20.3210015722519	21.0527477416627	21.3070707276779	20.8363714565121	20.9590024140806	19.5605744976212	21.6259615107963	20.179964997906	21.7107586502516	21.2277029854536	21.5783224789084	21.688292962752	21.2020458641914	21.7981695319052	20.7276905202952	21.8078476027535	20.4554173036693	21.8334257345637	22.3652394283815	22.0832443811161	21.8128340173212	22.5060135570121	23.6197081949269	22.4140418729869	19.4359730175445	21.456116401799	21.0139683895047	19.637800115789	18.7403802188992	21.1107281900882	21.2191457145854	NA	21.9793477102081	20.1530828105948	20.5633020935336	20.8243097163089	19.6159361750623
354	137.011751030832	83.1561164863797	137.011095719455	137.012286170703	38	14	28.47	3.65296803652968	6708590.7345925	21.5046950744583	NA	NA	NA	NA	NA	NA	NA	20.8751325389285	NA	NA	18.6292873960054	NA	NA	NA	NA	NA	NA	NA	NA	NA	NA	NA	NA	NA	21.6716362922563	NA	NA	NA	NA	NA	NA	NA	NA	NA	NA	NA	NA	NA	NA
355	137.022990776394	114.950412707326	137.022679479965	137.023368139439	348	162	12.37	7.47380707428134	703600120.996856	29.0766043493903	20.4720814533692	22.5370655770819	22.3673159808105	21.1372475667829	NA	25.1462795457387	21.4266169543755	28.5020765551316	NA	22.1022171636895	27.1161889446271	NA	20.9455130518169	22.9779363959131	22.831145069608	19.4262548341755	NA	19.7090628552762	NA	NA	21.9242819379019	21.8188978044594	19.0423056886542	22.9835232668915	29.3781437654916	23.9081986042887	25.7213480684503	23.4721343138088	23.5660730866829	24.7842739435391	23.5138523348205	22.6721848079307	23.3025675339575	23.2266078763861	23.4978494223158	24.0570132516078	23.1003058202068	23.9003732880381	23.2138051300026
356	137.034255262105	164.61100673185	137.033772689439	137.035439252222	471	162	22.46	4.26074720881606	35063640.0033684	23.6230290748295	21.6821259721312	21.6913646282416	21.3807868988972	20.9537773590866	21.3123201527459	22.2581916764388	22.068481449781	23.6415193062259	21.4779399788201	22.077418837175	22.5199256777573	21.0059625911206	20.8587944602537	23.1782232106092	21.7629574881557	21.3549973297416	21.9342761418454	20.4975326728519	21.219342916794	20.2103391442415	21.8884364477332	18.6249824794904	22.6105149198723	21.5062992487342	24.9038915450199	21.7396522491065	23.1846649394397	22.4144855551755	21.8003732558015	22.1505096070159	21.3754741385564	21.6981946863158	21.3724504905043	21.4717745199215	21.4620427146864	21.4870220698166	22.1318195084079	21.6686846665861	20.8865483251526
357	137.053630549584	54.3537248132041	137.053416839612	137.05381301792	10	6	20.13	4.72999605833662	303677.316480138	NA	NA	NA	NA	NA	NA	NA	NA	NA	NA	NA	NA	NA	NA	NA	NA	NA	NA	NA	NA	NA	NA	NA	NA	NA	NA	NA	NA	NA	NA	NA	NA	NA	NA	NA	NA	NA	NA	NA	NA
358	137.067555059274	482.016042559249	137.065720080112	137.069365965097	27	3	24.74	1.29444252675181	720133.776472117	NA	NA	17.7911305925298	18.3583825344239	19.1798850746172	18.7185859985995	18.9364623980128	NA	NA	NA	NA	NA	NA	18.0513090402264	NA	NA	NA	NA	NA	NA	NA	NA	NA	NA	NA	18.5971999404811	NA	NA	NA	NA	NA	NA	NA	NA	NA	NA	NA	NA	NA	NA
359	137.118102241043	69.9538626315807	137.116259835897	137.119778299248	17	2	19.14	1.75141572771323	1214963.81031742	NA	NA	NA	NA	NA	NA	NA	NA	NA	19.9088288970338	NA	NA	19.858501422919	NA	NA	NA	NA	NA	NA	NA	NA	NA	15.9640297883363	NA	NA	NA	NA	NA	18.5249450572575	NA	NA	19.2465158910376	NA	NA	NA	NA	NA	19.6646213004013	NA	NA
360	137.890453808746	471.004213467377	137.890153663862	137.890716196408	32	8	16.99	4.0401999898995	21644909.3765678	20.7067913803022	NA	NA	NA	NA	NA	NA	NA	NA	NA	NA	NA	NA	NA	NA	NA	NA	NA	NA	NA	22.1201248456389	NA	NA	NA	NA	NA	NA	NA	NA	NA	NA	NA	NA	NA	NA	NA	NA	22.3734152901716	22.1165413976884	NA
361	137.890473051666	56.4487826801455	137.890205320047	137.891024730079	477	162	22.22	4.3047668649871	7262119.48418284	19.3919232310144	19.2406704652605	20.9987473697567	21.2198448944622	21.1706793133152	20.7404080932669	20.8827128896083	20.7625610237334	20.3120146498647	20.1125364109886	20.9633178083849	21.0365176233743	21.0829350556338	21.3901251810745	21.2602570631299	21.3858559636111	21.5676931285156	21.2294501465811	21.1246404670319	20.9898702977501	21.3764755108676	21.4942627164203	20.1643318294021	20.5980245340745	19.0849438174806	21.422495451718	20.8087707011142	20.467755393761	20.4439234742509	20.2481441262009	19.9451180878952	21.0601628755836	20.7901616001284	20.9805773512732	21.0438956788705	21.3002314825317	21.02049295151	20.8738258832458	20.8403574520262	21.328504748324
362	137.916669767942	188.341687273493	137.916466162878	137.916910499266	23	6	8.925	5.48972963081568	358518.594874239	NA	NA	NA	15.7014313808564	NA	NA	NA	NA	NA	NA	NA	NA	15.1835413023386	NA	NA	15.0669015423053	NA	NA	NA	NA	NA	NA	NA	NA	NA	NA	NA	14.6426455884281	NA	NA	NA	NA	NA	NA	NA	NA	NA	NA	15.676835840175	NA
363	137.93926987102	56.8604103151029	137.939130921083	137.939455751439	17	18	14.83	7.25309263811097	2523105.93656319	NA	NA	NA	NA	NA	NA	NA	NA	NA	NA	NA	NA	NA	NA	NA	NA	NA	NA	NA	NA	NA	NA	NA	NA	NA	NA	NA	NA	NA	NA	NA	NA	NA	NA	NA	NA	NA	NA	NA	NA
364	138.018303101753	462.479626505643	138.017984280731	138.018615561382	455	158	25.64	3.89191958670113	22868367.782984	22.6532689584312	21.6194385871977	21.9725485305667	21.4540413945447	22.6024481820949	20.8274368005759	20.9980915658954	21.1078358953549	21.890550997476	21.241984714603	21.2741699542152	21.2626635221185	21.7932565945112	22.018338305284	22.7905070008063	20.8078259691061	21.8428535821901	21.7074673790189	22.2848789066155	22.2129742724858	22.0828676282777	22.0668310936246	22.6749835655783	21.3574117735894	21.6128894606112	22.4352117103762	21.5439225673658	21.6304066891816	21.6161583217506	21.5314689508268	21.5821656527458	21.870128306483	22.096801075835	21.8913296291251	22.6981968990044	21.4719313762648	21.0083166959107	21.3429981959728	21.6483950268386	22.608755287437
365	138.054725407416	95.7482997316377	138.054356472183	138.057799222588	383	161	13.98	6.85560506037332	78576301.4483492	20.8883145916824	20.713438202696	20.5432745162629	18.0289517277713	20.8019005087917	20.7456154635184	20.221241794736	19.9935518079721	23.5250721066923	20.4152270095092	20.5667549011415	21.1326089018172	26.1187760590341	20.2591967412622	20.1235338938601	20.8886819708198	19.604017250417	23.5437402228782	22.1921442690413	21.9359260725991	20.5485407183067	20.7716868209856	20.2480175570213	19.4976038436792	NA	25.1809743764526	22.9226663961485	20.8341210815684	20.7475072178029	17.302316924166	25.6450937592832	20.8788574227555	NA	NA	NA	NA	21.4170951338567	24.1229704882566	NA	NA
366	138.858766145831	510.380531292942	138.858374202774	138.859126898739	480	162	19.14	4.98327117915885	23568230.87019	21.1942080211389	22.9736277888722	22.7712695628251	22.4566724670686	20.9707131783014	21.6763429739689	22.2825896810315	22.1294205356393	22.9657858724839	22.8288462261392	22.7030408299022	23.2024957631799	22.5923304403755	22.8120740035748	22.3979971354673	22.6163473163967	23.0069743718037	22.0502080309188	23.0170269151863	22.8942257014365	23.4565122590925	22.1447375971162	22.4311833709547	19.5647338855116	20.4834801708197	22.4083249703352	22.6475428240521	22.9853615818235	23.1644224792969	23.3849087020845	21.8939338694936	22.4331237638612	22.2405812288417	22.2601194779029	21.870003956866	22.2679366248216	22.8573201710526	23.5390466546652	23.7697302472773	21.471734840379
367	138.868216566529	161.998637778346	138.867150706351	138.870627208053	349	154	26.21	3.66582585422867	46431648.2598687	24.3461867829301	22.5815805514052	20.7733339340599	13.5747965152334	NA	NA	NA	18.2294730604169	NA	NA	NA	NA	NA	17.5726955589565	18.2671486423558	NA	NA	NA	NA	17.4681392465644	16.1809379784924	NA	NA	NA	NA	19.217325602725	19.6015620453835	19.3776225095805	19.6424024059347	19.7571387860411	20.1302768529473	20.1567057289689	20.7076528242927	20.0200147095485	20.1251597308493	20.2071786995913	20.3239205929637	19.9746490392126	19.9467662824747	20.5060323992298
368	138.873964391519	122.013750702384	138.873371947087	138.874431171252	484	162	19.09	4.97510909922886	19733055.3758455	22.7940537802678	21.4471498860938	22.6875884090199	22.0651605852352	23.1313002873833	23.3689072162882	22.5117877159973	23.0225610094766	23.4160617313689	22.0447207525745	23.6139496606111	23.1935324412164	22.3422701799515	23.6826878070748	22.4472226057896	23.4979257320525	23.3198451097348	22.7428156131732	22.0674153915451	23.9753221957695	22.2993384878884	23.2045772738802	22.6992071598053	21.4953685721606	21.713905969661	23.3675340200972	22.7697429836638	22.561889755001	23.1167347819499	24.166947785544	22.6195231334967	21.7096018369331	23.1443048918229	22.3769385512157	22.9487121975041	23.4196724916063	22.4603769671455	22.3060010503287	22.5883759751755	23.4576796016872
369	138.894570147528	51.6902414601446	138.894482264813	138.894730743455	32	17	20.32	5.08707881979771	88478.0544514206	NA	NA	NA	NA	NA	NA	NA	NA	NA	NA	NA	NA	NA	NA	NA	NA	NA	NA	NA	NA	NA	NA	NA	NA	NA	NA	NA	NA	NA	NA	NA	NA	NA	NA	NA	NA	NA	NA	NA	NA
370	138.905388066406	18.518417374418	138.905090166203	138.905720601288	406	138	14.66	6.50733647173474	2068952.07430872	20.1089875129835	20.1449822427189	20.0858193340701	19.932851956525	20.1487360432055	20.1275444360676	20.1684728237204	20.2432831729517	20.476094538259	19.9924326913899	20.0195960859688	20.103721521101	20.351987520817	20.1948737173265	19.983857623648	19.3359804865314	20.2386379478168	20.0215860819639	20.1677939163569	20.6607335547663	19.6139185254817	19.6563496505926	19.855088532264	20.2672270181388	20.3597454831379	20.1506450872263	20.027872342574	20.2401087231823	20.2213350942184	20.1900071477867	19.8825766036865	20.1164696972323	20.1927373697582	19.9325562139959	20.2447577804338	20.1467869341125	20.1285090332918	20.2554909293493	20.1030267005684	20.221668197388
371	138.905471697963	477.087330128961	138.90514888054	138.905892478486	482	162	19.4	4.9096463438288	22202742.1293373	23.9119629467123	22.8756313656165	22.2477791747049	21.3326003056509	21.6405433282091	21.7364765501731	21.7848453728296	21.8424465861577	21.0330175825858	21.5118147582183	22.0071930653403	21.8305025353913	21.8173093544028	21.7539116757157	22.1174889067252	21.9682993779082	22.3490944537344	21.4247848921943	21.8138670623414	22.1103353038728	23.2524464764057	22.1769429293219	21.5789727356381	21.4321593262268	21.2231138602351	21.9634357951824	21.0281492381161	22.1785896842581	22.0807400399163	22.1315499038609	22.0481806832686	21.9366466564801	21.7967238602367	21.8510795377198	21.5596094757535	21.507233561632	22.052988813549	23.2987634326409	23.8678326940863	21.9993933394197
372	138.913255207727	155.1613855809	138.91303929092	138.913558832371	483	161	7.04	12.4222644013394	2852879.15811508	NA	19.4629910546998	20.8001226544688	20.4114424641149	20.5250540138082	20.3759887943122	20.9222679881778	20.6391729698148	20.6999655546228	20.7170627096869	20.8246756115377	20.3393439958481	20.8100388217387	20.5211703601385	20.4492308836167	20.6144177723576	20.3668211789231	20.8581096509765	21.1671127316047	20.8307977319321	20.5704595852579	21.2793224023648	20.9623139740291	20.162224763275	21.0706742362728	20.4814981720772	20.8783100624126	20.5084679334472	21.0737214657507	19.7481774740475	20.9398095204963	20.5675585347166	20.7832009219422	20.7233498710595	20.6088663056919	20.3374427727136	20.2159288592992	21.05273051905	20.7179059278816	20.9098857998766
373	138.919546175893	146.477760184695	138.919165342786	138.919914970151	486	162	4.685	17.5590721872968	41018562.5910289	24.1072068736201	24.5209395728609	24.5077313351378	24.3000223019316	24.4427553289961	24.0979805193215	24.6134951358471	24.5509414835327	24.4838128910831	24.392900414501	24.5283363141799	24.319243735188	24.7354308604093	24.8023997147014	24.5998316223672	24.5637590383424	24.6228804493025	24.4258732065507	24.947958765645	24.3604906237402	24.5354530187385	24.7009982133973	24.8012891899637	24.4742276470842	25.0944297255829	24.5800185935316	24.6739460706293	24.5238976036689	24.4716127551064	24.272349733594	24.5220611877654	24.6977790397015	24.5291682148898	24.3934586777432	24.5201556055007	24.5237494243297	24.417264959772	24.4411272137159	24.4587108169619	24.6293590425145
374	138.92803150704	195.079690176656	138.927662438392	138.928439967802	482	162	12.69	7.29923718465718	11893029.966985	21.7042027189502	22.9166090228302	22.0450672477531	20.8189321042003	19.9980661650752	21.0454406434668	21.7142183184939	21.167981051256	21.2326396855168	21.2489015548379	21.2366044467032	21.4747063672395	21.1573041518356	21.7630741969858	21.4422923568388	21.224440425918	20.9212936053612	21.5660301691072	21.0385387291391	21.4721214262776	21.9930599618619	20.7371553717252	21.767110301198	22.802760018166	23.4091802037972	21.7626007964968	20.2027138464357	21.2007696302906	20.6013589766781	20.6968227662591	20.5685358258197	21.5052643686045	21.4155091585785	21.0472520242643	21.3502625861	21.0942754993266	21.6634467109951	21.5501279305516	21.6933607348242	21.1080472280383
375	138.939237763787	184.402569065635	138.93906035361	138.939481299977	39	13	11.42	8.04455445544554	285975.543500057	17.2004893391414	NA	NA	NA	NA	NA	NA	NA	NA	NA	NA	NA	NA	NA	NA	NA	16.9952781558665	NA	NA	NA	NA	NA	NA	NA	NA	NA	NA	NA	NA	NA	NA	NA	NA	NA	NA	NA	NA	NA	NA	NA
376	139.038680102985	147.200361644924	139.03834023737	139.039073824705	464	162	13.78	6.94712466229255	4913804.50128964	19.4742794844303	18.7628660083116	19.5224253026822	19.9068542412583	21.1708690228956	20.4656227984319	20.6623726208289	20.489674581199	20.8372343435463	18.7964515841327	20.5724429303315	20.6262715862857	20.5416656915109	20.6526852192999	19.215726153221	19.7695449300207	20.0365755702404	21.0523568293396	20.7676427773902	20.2757321502879	19.293178395777	20.057897974425	20.6074419340822	19.6008593688311	18.9913600309043	20.344974332174	21.428053590946	21.1775262608361	19.9873990257463	22.1553157032155	20.0408459581676	20.2773857687758	20.6076474304102	19.2832843611905	19.8731131058249	20.3356894627071	20.0828057658506	20.8655278286781	19.8650132218415	20.4118658588388
377	139.061219258505	54.2639221885501	139.06112823655	139.061441088039	7	5	9.275	10.4152201083183	1137253.8645112	NA	NA	NA	NA	NA	NA	NA	NA	NA	NA	NA	NA	NA	NA	NA	NA	NA	NA	NA	NA	NA	NA	NA	NA	NA	NA	NA	NA	NA	NA	NA	NA	NA	NA	NA	NA	NA	NA	NA	NA
378	139.083933629008	443.287705306142	139.082082597091	139.085538496561	15	3	11.45	4.24828888364409	522445.817845591	NA	NA	NA	NA	NA	NA	NA	18.4874502641006	NA	NA	17.5828846307707	NA	17.3194095750385	NA	NA	18.2667004397366	NA	NA	NA	NA	NA	NA	NA	NA	NA	NA	NA	NA	NA	NA	NA	NA	NA	NA	NA	NA	NA	NA	NA	NA
379	139.920380527932	130.947747456506	139.920139436199	139.920902534636	486	162	16.67	5.65608884947472	5069829.67878168	20.0273006095908	21.2647047762982	21.4506811878804	20.9656732146693	21.0464250872447	20.6594955136204	21.430682761213	21.5922575724176	21.438488579415	20.8692334571308	20.9904583064511	20.7234453765033	21.3020602833792	21.7589610803079	21.202216561014	21.4239756980696	21.3154728361826	21.2785398754661	21.7518669879511	21.2074329721268	20.9953949548298	21.405152099868	21.4437803796568	21.3230825151513	22.1424063684912	21.3222733198927	21.4355041091055	21.3580900832465	20.8499855885749	20.8591035805171	21.0036514362917	21.594500688417	21.1253439769834	21.120710960536	20.9193949163434	20.9818629434445	20.7486635183866	21.0297668250404	21.4512982570761	21.4894123403186
380	140.024186644148	55.742181065806	140.024123075403	140.024283973369	6	5	15.98	6.79040289723857	222202.717782902	NA	NA	NA	NA	NA	NA	NA	NA	NA	NA	NA	NA	NA	NA	NA	NA	NA	NA	NA	NA	NA	NA	NA	NA	NA	NA	NA	NA	NA	NA	NA	NA	NA	NA	NA	NA	NA	NA	NA	NA
381	140.866736643829	130.507236371531	140.865431045065	140.867199724922	380	147	20.62	4.69776137289679	6322831.61139226	21.6409253293625	15.548764967709	18.4353438414234	17.8663378426787	18.2656744770489	15.0922405218567	14.0908944385203	15.6191779339246	15.6605585231074	15.1269980819277	14.7548003255953	15.9911815661891	14.9149974610369	15.8684252476098	14.5330684496982	15.7830029555769	15.1867527535703	16.014717294868	10.1576959957119	14.641005620515	16.1190315414009	16.5515153932227	15.3718361633981	NA	NA	14.6308733915321	16.2374954079267	14.3195957039925	17.4459178358921	16.7544786361013	15.7997958462028	17.932818051773	19.3587840825444	17.4777021512513	17.5940792945545	18.5103404453921	17.5362777965165	17.4140771388738	17.6673929799771	18.6496384553343
382	140.916675329968	139.550265129412	140.916210054492	140.917033580747	486	162	4.195	19.212068024952	34054249.0482263	23.8406814955043	24.236015562124	24.1947858911214	24.1438636306041	23.9621924672665	24.2073576640314	24.385376000072	24.0256335997981	23.9339335724449	24.1558914312929	24.2022342717842	23.7576660439009	24.2188790165222	24.42757390447	24.3912180473197	24.3231629908035	23.9699730743534	23.9726839395491	24.3819141200132	24.1293157712941	24.3227571634812	24.2692804584437	24.2361355064229	24.1891727244225	24.7562489223471	24.2067525940169	24.2076400562756	24.2767319036213	24.1103853283814	23.8911821915366	24.2360585334971	24.3576955197243	23.9297198715672	24.0334200883192	23.9542888902423	23.8804106962152	24.2363920316405	24.1586125803352	24.2021197139075	24.2476684643257
383	140.938108580972	58.6883653922388	140.93690749057	140.938457732629	9	6	12.33	5.6216621381055	649780.783499175	NA	NA	NA	NA	NA	NA	NA	NA	NA	NA	NA	NA	NA	NA	NA	NA	NA	NA	NA	NA	NA	NA	NA	NA	NA	NA	NA	NA	NA	NA	NA	NA	NA	NA	NA	NA	NA	NA	NA	NA
384	140.974469921843	143.900029177352	140.973640780072	140.974907081467	456	161	21.66	4.41110392670444	13243548.9146968	23.4171096669253	21.7665221862763	21.3752156473384	21.7923855036338	21.4863788866308	21.1898740567483	20.8893921460329	20.9272895860533	20.9607321081522	20.9308843236145	20.9171317675021	21.0478375487092	20.6832910677549	20.9899977535504	20.7638892301404	20.8301635229907	20.9160107797455	20.6748741772569	20.4914540296139	20.6063929686872	19.8967604888108	20.5298094375113	20.4487528152512	20.480366313917	NA	21.8588245443043	21.8165604005383	21.4035060805274	21.6404327991685	21.6170862409672	21.4994750587224	21.4400396948584	21.4765724934136	21.3727065484578	21.6002547797319	21.2201941478604	20.586220677525	20.3637467205909	18.7830545383117	22.1283564328316
385	140.979133092339	266.108922954595	140.978948217288	140.979357227797	11	5	26.01	3.08394498242151	502432.012835194	NA	18.9385717354197	NA	16.1571982313707	NA	NA	NA	NA	NA	NA	NA	NA	NA	NA	NA	NA	NA	NA	NA	NA	NA	NA	NA	NA	NA	NA	NA	NA	NA	NA	NA	NA	NA	NA	NA	NA	NA	NA	NA	NA
386	140.984683196603	403.489892560576	140.984453372312	140.985052821973	448	153	8.261	10.7627987028365	167602379.710792	25.9436917303723	26.5004498603099	26.9923533406902	26.5973758422327	26.9997354124448	27.0961536366373	26.1791432394797	26.589176238597	26.6824561479975	27.0778565127586	26.2390687142947	26.0827025327847	26.742846922827	26.7624989560974	26.816682780799	26.1355446998646	27.0778549639286	27.0073548935388	26.972497116688	25.9076834810181	26.8590918762169	25.6852688728123	26.4513136778758	25.5184922382768	26.2764967874866	26.0364350134678	26.8320919741074	27.2223539071889	26.9322828861888	27.004593438104	21.5107755527541	26.6172330220351	26.8972628062991	26.8254011276996	26.9692316285096	26.7513475125414	26.9100406646094	24.5052521717478	26.7190177136875	25.3448221743142
387	141.029214944526	233.156931048725	141.028903609698	141.029629325649	235	83	29.29	3.23535029488464	3977553.7225132	19.7190310791533	19.9104912919601	20.612110995825	19.5869730058805	19.6114146679977	20.6029340151385	19.3160149852301	20.6000004878306	18.6051461741735	19.8318270259265	20.7791530562012	20.2645702182445	20.0576106888572	19.9591921226065	20.518363435214	18.3417523596439	19.2527798369234	19.7377371741124	20.0748190656636	18.7377117033483	18.5243892372603	NA	17.9221673815882	NA	14.4884092152343	20.926732988774	19.8115825664543	NA	NA	NA	19.914147817355	20.3615577944638	NA	19.6465462863157	19.9592197010392	20.8835888848857	20.7634027959689	NA	19.6997427389372	NA
388	141.866689533376	519.089967176831	141.866322790097	141.867225196463	446	162	20.86	4.57246080243865	55910611.1666561	25.1734817727596	23.538063846466	20.5848078303638	18.614388669606	18.2721860979727	18.7816100437702	19.1058431452529	20.7497910814255	21.2412269621505	21.2002609076649	21.8095812821573	19.746396925286	21.6300079579729	22.0343693971713	22.0266738475577	22.4270010678613	22.8397737702682	21.4190461403297	21.3130066010805	23.0378848078229	24.6209819501106	23.4434629170504	19.9108564407898	18.2648953371276	20.2532831277929	20.6220997581414	20.5308405258092	20.8863930098998	21.120300873437	21.8948598136261	21.4234064079618	21.6683271773974	22.1475504637287	20.8037658178252	21.2479543918058	21.9847063625629	22.8972655896719	24.3075194647667	24.8664444992357	21.2977211245741
389	141.889235728648	160.439961807457	141.888938847551	141.889696702516	478	162	17.4	5.4430118895091	4257366.05729692	20.5574653983161	21.5275193007565	21.010617707583	20.5507307136652	21.3765270535576	21.3349281342571	20.0569954327608	21.1206362902297	21.1392878410299	20.5261678245139	20.0862392587658	21.0895800467991	20.4835594016856	20.4875653390447	21.0268000322841	20.8096989950131	20.6987179790395	20.8894902098889	20.0008761698627	21.4398482507167	20.3156641235221	20.4695760817374	20.9147964329585	21.4137501007779	21.8294990776463	20.9186602709145	21.1594639633926	20.4893310450421	18.7340341372483	19.6272815004511	21.0566407034969	21.0012454252973	21.2126976423457	21.1142628370011	20.2733822610252	21.0997245809924	20.9781971361134	20.8441224715327	21.1560300017724	20.6958049752635
390	141.911185179702	170.636751639405	141.910792261654	141.911689451917	465	161	18.37	5.17064742286582	10028623.6095471	18.5679756057735	19.6784610883868	20.4526300385108	20.6882716698139	20.0431182286739	21.0807060421123	20.8013738207744	20.8909454008058	20.8764321224838	20.779601200351	21.0329545736727	21.1953914786622	21.0777155735213	21.1299211734584	20.5961064908518	21.4896213996932	21.0027444667243	20.9827227920975	20.6922422809016	21.6650445542642	22.5346283972606	21.38260074876	20.015628109863	17.6933285304359	20.0134555682231	21.2160438420132	20.8799098168742	21.2018879023071	18.3553603316369	20.9982413799679	20.7987375256818	20.8927225980655	20.1978471507363	21.1020790661488	21.0998567747622	21.2888487706388	21.0737798125786	21.8931121141234	22.8268095630775	20.9373152296583
391	141.917521153519	131.96655988163	141.917120255556	141.918267411128	486	162	27.78	3.47342082637398	3058367.81503258	19.4243119506709	20.1781569305199	20.4310875786432	20.1582930949483	20.6823653755599	20.6540514775438	20.0158839485089	20.466276723231	20.0547743729727	19.9437194416046	20.3943460212353	19.0644983311097	20.523899311695	20.9197383268957	20.3714438411136	20.7461093762625	19.7482055075747	19.5787238085395	20.7983649380491	19.2663676782171	19.9329734673545	20.3777964906779	20.936986685592	20.2739954647534	21.1387525989773	20.3639169186395	20.318215162757	19.8104871884434	19.9684114498582	19.7367108760807	20.243847273884	20.3104515181969	19.7876236103808	19.1539015103374	19.6999344710602	20.0974518544557	20.0694499418496	20.6459218200205	20.5554795840781	20.3378826547977
392	141.966332780051	499.062233602178	141.965420397882	141.96751303566	460	162	28.66	3.38432805419939	1428648.73297641	17.1701711702833	19.3357233832376	19.9400257526368	19.27727436059	19.5447388289947	19.3907049321291	19.946799767712	18.6841733857935	19.8217312144015	17.6161416322355	19.8583383448012	19.3354890946938	18.329332919935	19.9645417842495	19.326879947847	19.4483566182513	19.3831795310043	19.1445159428062	18.927073603816	19.9025106877725	17.8376950836498	18.0233844232428	18.5058409816602	18.8918812930574	19.97226631861	19.6700841435542	19.8823951024043	19.8907644932601	18.6776051546581	20.0527117512181	18.2859644796	18.4283555043368	18.8625186982735	18.2047195529567	19.5317751831938	17.9783385508716	19.2748755797653	19.2890103753823	19.321560546805	18.175693256124
393	141.9664235114	55.0051909816726	141.965012272737	141.966777033949	483	162	9.899	9.20456986060191	925290.99073424	18.323677398577	19.2191105626262	18.5821744537303	18.3536822639118	18.0274266987813	17.6903171108316	18.1930798996344	18.1934271431479	18.2909762566181	17.9203125003884	18.1223997800264	17.9021577067032	17.8092887693835	18.097730980667	18.0682639142425	18.3768511673133	17.9364157530872	18.3260831105312	18.1944168264969	18.1525452809966	17.4501118854153	17.2559414382877	17.2315932316225	17.1188834976173	18.1640636408877	18.4072684176986	18.075725524373	18.1747536975878	18.3168998584652	18.3888326163763	18.0118646005661	18.2421558303042	18.1617761555048	18.2290728139928	17.5242145888682	18.0431265599591	18.2292125966258	17.7689541853698	17.9713262361369	17.7586154465597
394	141.984272310106	417.666201275093	141.984019998172	141.985296472153	481	162	13.16	7.08629385373365	7035366.94216005	19.7647319386566	21.406052510661	22.1947753763143	21.4817252313569	22.3194135057006	22.1278167053199	22.0034245073044	21.8238887076875	21.5171294169848	21.313796084993	21.4774167264563	22.3773424344341	22.182350786869	22.2147015653394	21.8811038923619	22.4869801426723	22.4387348679097	22.4858672199833	22.3597502580921	22.4583338773397	20.9545123986011	21.6826675232817	22.1162636586626	21.9929039946721	22.2182719473878	19.2719202836644	19.8345861555361	21.9129363585954	20.4674816883073	22.6798803762143	20.5188512180586	22.1950994531793	22.33383794753	22.2079557167441	22.220573975779	22.2283541342296	22.3666905986683	22.1379559502531	21.3405208754247	22.1542189248627
395	142.874543684994	507.717066141833	142.874315291734	142.875023607735	468	162	16.1	5.9052678391337	11956433.0510817	22.7221255950005	20.7663449011714	19.5779721880191	19.1997861853171	19.1809285840559	19.3473102670207	19.3319879570799	19.3357985221039	19.9529380070591	19.926884989695	19.9920101795201	20.0600293042799	19.898482982461	19.6666955323824	19.9243234289996	20.3161744981935	20.8830148922583	19.4736706763536	19.4008296445368	20.9431974955514	22.4841069297553	21.8808516883174	19.3707210629434	18.6383598035796	19.2778833082066	19.517145350958	19.5412546389138	19.7910570433171	19.8276474953882	20.1050264616923	19.7519713169762	20.0143114928243	20.2602882585733	20.0193630590217	19.6238036767211	20.0222760010466	20.6515024941429	22.2971625100919	22.7279270270725	19.8267410278541
396	142.913923316423	131.304991407539	142.913715752537	142.914251793313	486	162	4.556	17.9660242519147	8060423.25316097	21.1249687769881	21.9285771909847	21.9792032029571	21.8282841991306	21.9860854048185	21.8437205609664	22.3168875602697	22.2182987422908	22.0673882358642	21.8885557450515	22.0478846377922	21.8082845907555	22.399081269566	22.3392500169561	22.2480416806103	22.072426030881	22.0817285622874	22.1563297000904	22.5494955917043	21.930957437123	22.0155186480369	22.3503123600352	22.461299657441	21.9285078134472	22.7253493061405	22.1265052045451	22.2172798030622	22.0825271538894	22.032441781571	21.7128518212102	22.1773016181896	22.2718279706387	22.1817162733369	21.756579800137	21.978370583824	21.8893748467606	22.0480812830621	22.0089467004536	21.9294971976562	22.2720848966788
397	142.927666340365	53.5832757491753	142.927094573991	142.928285463776	486	162	14.87	6.29720474078451	4624849.43010345	20.4421428907066	20.0425611224066	20.485133768091	20.9332437879603	20.8864688125161	21.0383747351201	20.9017231489305	20.6657800757976	20.6851383235411	20.9614577890281	20.6960143529968	20.8494772861223	20.8512821408679	20.9700921344031	21.2346293057684	21.4773022413084	21.1946955368611	21.2361209956998	21.1811267970446	21.1440467596654	21.3122277978163	20.9141760544278	21.2377784716047	21.184777570581	20.6207798641261	21.0698126583176	20.8615670933661	21.5109073964374	20.7357063454279	20.8614310567997	20.9913596331322	20.7398711508064	20.8214315994889	21.1901345214503	20.6613754807161	20.764393839793	20.9256646985322	20.8597212039303	21.5389008483846	21.1085899231141
398	142.951878612483	194.329247424404	142.949965403273	142.953643953621	341	114	14.88	6.31168658600504	1878798.95734423	20.1947532387896	NA	20.16822812854	20.1870866408004	20.1533813489483	19.8193738169046	19.9261479240255	20.171096440434	20.0540654427616	19.9783326009207	20.0064343618113	20.0240502140794	19.7944114950908	19.8113896541595	20.0213654764764	20.2204620791179	20.2169603438397	19.7634795619383	19.9690189978388	20.3245301532999	19.8233363514595	19.8546431749691	19.8294896873758	19.7320228826335	19.9284600798531	20.1813476724999	19.8891356208328	19.9980028282309	19.7872125411476	19.9696036798639	19.6517715192041	19.9039258470989	19.9678078327815	19.9964863709364	20.2005491743538	20.2672657555267	20.0134634240976	NA	19.8971683740212	20.1661354581964
399	142.973680245397	90.5219847185895	142.971093744996	142.974063928401	485	162	25.01	3.84318842298796	107770403.238453	23.6853114821579	24.1508985095355	25.1054975077709	24.9851973605003	25.3558196837491	24.5205528725109	24.912802426541	24.9507032553376	25.1700227982227	25.2888314047078	25.1729015545499	24.6340674959943	25.2468763125943	25.6026904755957	25.0221586684621	24.9504585983996	25.2159157566165	25.1822409309402	24.9975148103198	24.3246566312683	25.1241354807871	25.2238304975364	25.0087283728655	24.5380642823986	25.3361307646219	25.5356766480455	25.1696204826955	24.9843729585293	25.1681657917146	25.0219923596598	25.782885644966	24.6056099773721	25.1716294572401	25.1809037359533	24.8870089291832	25.0231339748813	24.5137954601019	25.1876281963304	25.2632835242594	24.7554187633504
400	142.995720277566	207.649653329957	142.994465386758	142.997703672344	459	157	28.95	3.38084460819887	24597489.4719202	21.4908565607429	20.7694853256471	24.0923179872645	22.9384684872043	23.7245937680093	24.1152309201189	23.4541072216117	22.3386737169356	23.1322856923312	21.9379058513497	22.977594353699	21.5367653152179	23.2795041669424	20.4103863931741	20.9522651448807	22.0449327697997	21.567051732554	23.2420504214828	21.3167225010602	22.9791202664888	23.1104781178028	23.2551249125203	22.0158273938519	21.646465202904	20.614308363527	24.2003230507352	23.8063545574093	22.6166828866137	23.7755393331779	24.2898657591742	23.2876189744109	23.2008634745273	22.4020675506842	22.9250836330031	21.7334253821071	20.8263940792325	23.0274168658753	22.6031480096878	22.6825692865844	21.1958738580709
401	143.033599133011	556.984143700759	143.033299476268	143.034598552931	30	3	5.379	4.26809315824667	4284350.49161856	NA	21.097266647482	NA	NA	NA	NA	NA	NA	NA	NA	NA	NA	NA	NA	NA	NA	NA	NA	NA	NA	NA	NA	NA	19.7785143231739	NA	NA	NA	NA	NA	NA	NA	19.6486802993753	NA	NA	20.8246922720964	NA	21.2770566812412	NA	20.1254039318168	NA
402	143.048898372578	93.8452023835593	143.048608011024	143.050257553699	36	13	17.35	5.446394905526	12152241.9526967	NA	NA	NA	NA	NA	21.151663520423	NA	NA	NA	23.1062821276526	NA	NA	NA	NA	NA	NA	NA	NA	18.331449036716	NA	NA	NA	NA	NA	NA	NA	NA	NA	NA	NA	NA	NA	NA	23.0322115255269	NA	22.4126345553849	NA	NA	NA	NA
403	143.052916913207	330.597544802915	143.052622755974	143.05321727339	15	3	28.44	1.79755532475833	396224.564910375	NA	NA	NA	NA	NA	15.3472431053058	NA	NA	NA	NA	16.9448895540898	18.0452079032372	NA	NA	NA	NA	NA	NA	NA	NA	NA	NA	NA	NA	NA	NA	NA	16.969789271042	NA	NA	NA	NA	NA	NA	NA	NA	NA	17.2467284242007	NA	NA
404	143.069997729871	488.802438772434	143.069747155357	143.071803036583	446	157	6.472	13.5377504914979	28049304.2755821	23.3597068565372	NA	23.3805938625117	23.3349316650859	NA	23.2951195507482	23.5536665772528	23.296524607552	NA	23.2927797445312	23.2905254726928	23.2910954349191	23.3347150466716	23.2935895057588	23.3210717457395	23.2980782022243	23.2910449856448	23.3363019457644	23.3251588363053	23.2937223890176	24.2992922596597	24.3696123890503	23.910469823558	24.6752952927676	23.8062156310263	23.8313672241181	23.8239345644888	24.2396506794727	22.873230703996	24.1758168582022	22.9451087661467	23.7666345145292	23.7575515976062	23.5844198048549	23.7363332857612	23.6665864371082	23.6983810696891	23.4168296044916	23.4811948893363	23.7495533614652
405	143.081120433006	175.206230305191	143.080936644217	143.081454504335	40	13	10.79	8.26218672542	6014226.01017833	NA	21.8151050119431	NA	NA	NA	NA	NA	NA	NA	NA	NA	NA	NA	NA	NA	NA	NA	NA	NA	NA	NA	NA	NA	21.978993491789	22.3798705912444	NA	NA	NA	NA	NA	NA	NA	NA	NA	NA	NA	NA	NA	NA	NA
406	143.863804782068	519.887961196812	143.863435798895	143.864161562366	451	162	26.34	3.65629887760652	35904203.1561423	24.5179270298412	21.4484648892824	20.0374348813953	18.988269906494	19.3151600966862	19.6976688558031	19.7079830989524	20.319733598597	20.6495981722495	19.7467521311192	20.4224231774056	19.7628680344664	20.3924605917029	20.956744717629	21.0311766631354	21.3610103075521	21.8237196010594	20.1327790212941	20.209985139575	22.3444510058005	23.9906148794542	21.6730954661203	19.5045936327762	18.9176069591957	19.6345106531481	19.0185358270855	20.4715069620565	20.5101932855094	20.1912827839753	20.9371547352049	20.9275386848011	20.8414392915712	20.9727270515996	19.7092724809766	19.8343446891065	21.2389911538316	21.9732761552638	23.6877870175316	24.1759692533256	19.1092510111249
407	143.908145075926	17.4119951275883	143.907797940251	143.908382365667	43	4	28.96	0.931142045719074	448440.774226902	18.5033230216414	NA	16.9847855945341	16.9949533066024	16.5640058548241	14.4736281121563	17.0772075563527	NA	NA	NA	NA	NA	NA	NA	NA	17.209315666107	16.2601274964715	NA	18.7745611519174	16.0826894664211	NA	NA	NA	NA	NA	NA	15.0076431649052	NA	NA	NA	18.3492386279596	NA	NA	NA	NA	NA	NA	NA	NA	15.0640550632397
408	143.935387042528	13.2110484697797	143.935152814667	143.935708948329	24	2	17.47	1.24867328463508	487129.38322119	NA	NA	NA	NA	NA	NA	NA	NA	NA	NA	NA	NA	NA	15.9386416969926	16.2733459131141	NA	16.1961874611358	NA	NA	16.20513365587	NA	NA	NA	18.8939484439743	NA	NA	NA	NA	NA	NA	NA	NA	NA	NA	NA	NA	17.2693311442637	NA	NA	NA
409	143.977086521246	20.6671412589186	143.976883427323	143.977825935324	22	3	20.75	1.79816587081177	169258.543473897	NA	NA	16.4022383660453	NA	16.5933188896187	NA	NA	NA	14.2096801524181	NA	NA	17.1578342734439	15.365253789492	16.5881475837004	NA	NA	14.8611008562308	17.1678968889418	NA	NA	NA	NA	NA	NA	17.3688776549686	NA	NA	NA	NA	NA	NA	9.96986295890016	NA	16.0188744477743	16.3294856473699	NA	NA	15.8802413161219	NA	NA
410	143.99008858778	356.084058282401	143.989777172243	143.990388957339	19	5	19.44	3.86020896597869	1364405.21272898	NA	19.5975464084257	19.6989824079648	NA	19.388197447365	19.9167095450709	NA	NA	NA	NA	19.0934167347826	19.4608342357549	NA	NA	NA	NA	NA	NA	NA	NA	NA	NA	NA	NA	NA	NA	NA	NA	NA	NA	NA	NA	NA	NA	NA	NA	NA	NA	NA	NA
411	144.019178444455	55.544435014097	144.018928551896	144.019266038737	13	13	21.8	4.88489190610987	2077572.74660729	NA	NA	NA	NA	NA	NA	NA	NA	NA	NA	NA	NA	NA	NA	NA	NA	NA	NA	NA	NA	NA	NA	NA	NA	NA	NA	NA	NA	NA	NA	NA	NA	NA	NA	NA	NA	NA	NA	NA	NA
412	144.030294899315	56.431845998541	144.029926865336	144.0303739797	12	12	21	4.5432173550903	1264358.43960703	NA	NA	NA	NA	NA	NA	NA	NA	NA	NA	NA	NA	NA	NA	NA	NA	NA	NA	NA	NA	NA	NA	NA	NA	NA	NA	NA	NA	NA	NA	NA	NA	NA	NA	NA	NA	NA	NA	NA	NA
413	144.033990145837	67.2472631560249	144.03347844667	144.035326927289	485	162	19.13	4.96522807867128	2723343.69270039	20.0881623719071	19.4485007869323	19.9723188758074	20.6451512375465	20.8255609339373	19.4171406575549	19.6965154562947	19.7266342420883	20.5046387765333	20.7316453515201	20.1230658700454	20.1176734112362	20.0598542979301	20.0721630905331	19.2209184790609	19.8322608291642	20.4089753442847	19.4486940418658	19.1323213270287	19.4591517064477	19.1029249636161	19.1678471967698	19.0667508812362	18.8449123874472	19.836320826353	21.2113578611979	20.5282255254706	19.9135194628387	19.8097647967727	19.9800217612508	20.3001974360004	19.5106191164036	19.9935141270093	19.6950557919618	19.9099684925487	20.7462975874936	19.6683614458923	19.614863286544	19.5289275449273	19.591160254602
414	144.052221438039	95.9952812233999	144.05201058377	144.052377640971	15	5	14.7	6.36456211812627	322099.093392337	NA	NA	NA	NA	NA	NA	NA	NA	NA	17.6609596123034	NA	NA	NA	NA	NA	NA	NA	NA	NA	NA	NA	NA	NA	NA	NA	NA	NA	NA	NA	NA	NA	NA	NA	18.1019250853561	NA	16.5752581050316	NA	NA	NA	NA
415	144.055432993585	55.1899657179872	144.055241292976	144.05561790476	17	17	22.03	5.14761544284633	5096477.63867416	NA	NA	NA	NA	NA	NA	NA	NA	NA	NA	NA	NA	NA	NA	NA	NA	NA	NA	NA	NA	NA	NA	NA	NA	NA	NA	NA	NA	NA	NA	NA	NA	NA	NA	NA	NA	NA	NA	NA	NA
416	144.868355497602	163.652271492013	144.868121734267	144.868724066792	486	162	1.871	34.7094263945905	144229588.754549	27.076492997337	26.694662714632	26.3334730175949	26.5324163462436	26.442284937499	26.2060518726116	26.4184312482716	26.5154306517368	26.431516836762	26.4716562915797	26.4374583684508	26.6626724756483	26.3326439948612	26.6881980283926	26.3307218539765	26.5688807845271	26.7531010219518	26.4103030232398	26.4408390207723	26.3006060169185	25.9527362801254	26.1207971689795	26.3413414010697	26.5637866604392	26.8712480298036	26.7378861682336	26.5830328713635	26.6429636785086	26.2502643337697	25.7282491625755	26.52092650812	26.5989673862097	26.5526420151223	26.342947582028	26.4439690466802	26.3671671239617	26.6249086514858	26.2849110579827	26.2416377619382	26.441787530125
417	144.877184734679	158.04814243907	144.877000808141	144.877466675626	30	11	20.44	4.96255526481999	2064598.90105959	19.1523560682255	20.4615656495489	NA	NA	NA	NA	NA	NA	NA	NA	NA	NA	NA	NA	NA	NA	NA	NA	NA	NA	19.0905446272698	NA	NA	17.8739215134636	19.3612145178138	NA	NA	NA	NA	NA	NA	NA	NA	NA	NA	NA	NA	NA	20.2722282868058	NA
418	144.922105422048	575.472011673288	144.921839042041	144.922456870247	475	162	9.147	9.84536696478276	415553824.009755	27.5313427642928	21.2069590491113	19.2020407793499	20.2608768254139	20.6144750021367	20.8968337089468	20.5128819318602	19.8549692553708	19.7070077558711	18.555063445038	18.713749108907	18.8447693515846	18.2348549766061	18.1951508191305	17.7788098549466	18.1276840198933	18.5196543204101	19.3920221639316	19.0948504608516	20.8209482257455	26.9580388252274	22.040335904645	20.2264704596874	20.6298151226628	22.9387652937152	22.9219078953638	22.7627402850399	22.7257731030074	22.4559041317416	22.5034845391055	22.2976380085779	22.2943354344525	22.2694391781606	22.2306677292185	22.3632280804828	22.2521789434624	22.2120945922532	26.7335910748017	25.1233104573348	22.6299549318173
419	144.922195841729	55.6917430105144	144.921921276094	144.922447768023	485	162	12.59	7.35290780270605	111627195.581642	24.7099834952493	25.4174768869974	25.2675731923107	25.3391543761356	25.6993321031699	26.1544977150032	25.9917423565322	25.9188077377035	25.4844470982339	26.0336763479655	26.0504104767852	25.7316749683521	25.7152643242508	26.1182098816085	26.287414797288	26.2540380294365	25.9812755772928	25.4485073590049	26.1155074446168	26.333616657322	26.3436273220021	26.2655838082663	25.7590510479575	26.1446241265142	26.0584869240792	26.1978508551297	26.2581997931209	26.1734254595058	25.5764186778556	24.9438073910223	26.0990753161071	26.1297736182325	26.0871020234032	26.264665031668	25.6750999633755	26.0609234443682	25.7740703919099	25.6989427601851	26.1655553806603	25.5942361324239
420	144.934737666204	58.8930188729921	144.93329633206	144.93647986239	326	111	24.96	3.85058348481274	1452250.73269695	16.5219006134529	NA	17.1586741834543	NA	18.1942361639374	NA	17.1996547804933	NA	17.5431142924828	NA	17.3990172150466	17.5137365014484	18.490661117979	17.223585167235	16.2021918582755	18.6832659676718	18.1668030346623	18.4760235401294	18.5604701159125	17.8254348424416	17.8146836101852	18.3561769184079	18.2365485094833	17.8007631749493	18.1784204708609	17.1141904743269	NA	17.5678623992796	NA	NA	16.5832733970106	17.8117306555828	18.1385271326382	18.1218529064889	16.3904535566943	15.8677397475294	18.0296985643885	18.2380904632622	17.7883828169719	17.9896985576949
421	144.934822559554	412.359499588213	144.934004802722	144.936233358302	14	3	25.12	2.15254358900768	3065496.03840702	20.6339244965754	NA	NA	NA	NA	NA	NA	NA	NA	NA	NA	NA	NA	NA	NA	NA	NA	NA	NA	NA	18.6867428513585	NA	NA	NA	NA	NA	NA	NA	NA	NA	NA	NA	NA	NA	NA	NA	NA	20.5842487705424	19.7549282162854	NA
422	144.941857900578	16.5713239232147	144.941406692497	144.942273668025	342	119	14.03	6.94051569781345	785066.934978501	19.3295175017787	18.8309961672899	18.7899509772894	18.5097924176718	18.7689792469862	18.6732098765977	18.589511074384	18.7663882432887	19.1264722225092	18.7218635425354	18.5361444431555	18.5924163612821	18.9055105965728	18.7509196581361	18.5999925597797	18.315853798745	18.8866845485184	18.5633517935747	18.7020391113656	19.2030046367712	NA	18.3526215388135	18.2932446066731	18.9799220006489	18.7490607393895	18.6614000337586	18.1177085595326	18.814935698019	18.7692312886495	18.7984514306977	18.4220433165217	18.5969292413712	18.6836044375329	18.3732852957056	18.8259479760341	18.8556957133001	18.7662208581457	18.9894036003925	NA	18.8787728943358
423	144.941936816572	384.084974584366	144.941543011178	144.942624637346	481	161	29.36	3.30640744797371	14479498.0821662	21.9290787523584	22.2840453957665	22.3056033394759	21.4233589540504	21.6224791137777	21.9509995580453	21.0801958081313	21.5844991736242	22.0413350640791	21.2146529134934	21.2242054246558	21.6492473443987	22.1392341395737	21.5646066887704	21.8702692557754	21.8425118485417	22.3357230654834	19.8616426371699	21.7626131330921	21.9900934798169	23.0621624784827	22.561926313356	21.9249091141007	21.1010259003363	20.7887822977142	21.3062395351288	21.3631666701448	21.7775132951414	22.1398910096392	22.6027448394526	22.0604402081707	22.1635825955756	21.7452397941135	21.2164851695557	21.3152240579261	22.2991073565366	22.3620266767584	22.9508670962933	23.2574469827656	21.5365368345843
424	144.953467720088	136.256991073479	144.95321279317	144.953838591419	442	147	3.373	22.7120681423846	9326640.75299145	NA	NA	22.1670308018647	21.8705918375651	22.0768270790776	22.5307512941795	22.5238697385586	22.2840469714215	22.2965369456924	21.7319669577113	22.1480775038545	21.5962875637259	22.5090630027121	22.5731896679165	22.1504743800304	22.0702881111557	21.848367921115	22.2273832560604	22.5537994651663	22.0980773209045	22.2067091321218	22.4980620853636	22.6406074550031	NA	NA	22.1905973001514	22.3051485986405	21.6234412670366	21.7971042842009	22.7847885444694	22.0686671452491	22.4243583571119	22.3523974946208	21.7490542732293	22.0173740732862	22.258499675111	22.3454469424175	22.3196666873574	22.1685487817875	22.4552131625529
425	144.966151279943	166.195751211739	144.965750805701	144.969883300094	481	160	14.28	6.52659860874673	30017152.4642893	24.1438128398434	22.9857578994851	22.8351814525804	23.1988144985017	23.1850772561916	23.0812611350345	23.4373861409703	23.0039476115484	22.8782183957959	23.5441642023047	24.2007557826653	23.0507301746047	23.1223772486964	23.5017280985141	22.36689974222	23.8063933197241	22.6244488409383	23.9476705680793	23.4846586672591	23.4506729550267	24.2191288048475	23.8958537640688	23.7658504388451	23.7695798473673	23.1670427309563	22.8190160238749	23.3687507436166	23.6683710054084	23.8037460547472	23.3179446665319	23.4472921552402	23.4683666348333	24.2166091557602	24.0069224980548	23.0854550592259	23.362907896191	23.9376417941524	23.3298198930819	22.4906823953628	23.4228280677699
426	144.990440269921	105.966722440435	144.989417838898	144.991222814412	476	162	24.91	3.92258464429179	4422717.87838782	20.1292605701467	20.7572655293129	20.1162049705704	20.4891848985352	19.9214699882101	20.0857377739495	19.9095915956646	19.8383016356617	19.8205172502281	19.8753102742121	19.6873598071498	19.7093193126362	19.8941644115365	19.5958368416381	19.4888019821473	19.541503153607	19.5405648055407	19.4364811825075	19.5549329316833	17.8965416621227	19.0112946747987	19.2522690098026	19.1452960887568	19.1765087648134	20.168148262341	19.9415495425758	19.9341371016933	19.9977811139621	20.2026166536188	20.185677330919	19.5397235348195	19.4518562929484	20.1241637007448	19.6831322300038	19.7444135970476	20.0357372978976	19.7819852952064	19.4900457264863	19.8539546804084	20.2777034430914
427	145.012902279281	67.165974978624	145.011161646594	145.013396110405	486	162	12.7	7.29391318442344	109120713.106652	21.1792599523376	23.2643634520603	24.4651795147026	22.9839354040473	24.7315895867606	25.8898458252392	25.4756467819914	24.0023600679677	24.7480212070073	24.5063648022256	25.0119279945603	24.4513596871214	24.1882926085114	24.2296779134357	23.6826088295135	24.3610879201518	24.9042820946562	24.2791200992818	24.9699277063042	24.4795987180056	24.2253898624168	25.1283199716725	25.4916051481199	24.9586093880347	24.6770036933707	24.473642166357	24.5425095341958	24.3208771499474	25.0214737164658	26.4115357235199	23.9580964060332	24.7991990483055	25.0332382778702	23.6704886705764	24.0351881018497	25.1524097719509	24.1147170580338	24.7185129486367	24.2967662902141	24.7308088266922
428	145.03118613632	383.826649709024	145.030996977821	145.031410844021	13	2	29.08	1.17288294628196	594192.642031348	NA	NA	NA	NA	19.180573642621	NA	NA	18.5774630702002	NA	NA	NA	NA	17.9466897548561	NA	NA	NA	NA	NA	16.7376502753163	NA	NA	15.6932183584357	NA	NA	17.050567806157	NA	NA	NA	NA	17.0635075472286	NA	NA	NA	NA	NA	16.8636613276071	NA	NA	NA	NA
429	145.049342014585	502.020658575395	145.046005900041	145.050342116918	438	156	26.73	3.6596323007905	58312317.8765146	24.0612557391244	23.9306271561092	23.9540902410443	23.9505412128416	23.9503695591974	23.9505698671401	23.9482534585263	23.9874850517258	23.947819127744	24.0000930859358	23.9465722469861	24.1148708825869	23.9363413507114	23.9533028054046	23.9775587605731	23.9729583096339	23.9488223395595	23.944803735079	23.9483379978884	23.9393495065549	24.7736775967432	25.4003070067365	25.0940802254708	25.5592926706177	24.2854130103925	24.2340032718432	24.3666017300071	24.5381939149841	24.2482407676951	24.6063377810112	23.4640304623146	24.3759978371867	24.4278507443661	24.3488737073179	23.6330817475755	24.540107736815	24.4101695545951	NA	24.5594763706733	23.8674132034171
430	145.060514541943	129.50917452429	145.060344525543	145.060803733586	486	162	4.808	17.1878547647492	827446918.191505	29.1523911823096	28.1667412223075	28.3734843346801	27.8282115678648	27.989860730576	27.9340298092009	28.5845269759146	28.1803887585202	27.9436355938966	28.1706357806239	28.4757723851092	27.6764038668869	28.2534871193084	27.921657143414	28.5995986620555	28.2574974411211	28.3645505710529	28.3235258470421	28.3735705340152	28.3890245897758	28.5848820810529	28.1819780831151	28.7211282560694	27.8314951240779	28.5580402982868	27.8090161508593	28.4192286630584	28.2730764402471	28.1954333751337	27.3167783525918	28.2578937168743	28.4083935546642	28.7363013491986	28.4361995530283	28.2655641821069	28.0470975017378	28.4340502849669	28.296731221933	28.6829318826468	28.4239103367702
431	145.073515126458	123.634598804657	145.072805700784	145.076596136376	483	161	17.3	5.46147792341719	2381485.45647401	20.9726066485433	18.839500319323	18.9215882584482	20.1955598223571	19.6859348623489	19.1698874903512	19.6945699677141	19.9182147433408	19.5505376510363	20.2125870735384	20.4253081684036	19.4248160938239	19.5331127900161	19.4692969356703	20.5045210429243	20.53747338019	19.7185975471878	20.4873312008564	20.4665709443534	20.1595639156484	19.9167550018576	20.4790727853401	20.388183162723	19.3615496987361	19.7028673984185	19.2683242830205	20.5857518128268	19.9499740873027	19.634706362585	NA	20.7261513572031	20.0053358292896	20.2331646334854	19.4375838762513	20.3837789633976	19.8598723752226	20.0734863347457	20.2367344171518	20.4325557927344	19.8381472097129
432	145.079869504771	123.726092853919	145.078569628781	145.080997704666	167	60	20.65	4.74867630647957	1416394.94507913	NA	NA	NA	NA	NA	NA	NA	NA	NA	NA	NA	NA	NA	NA	NA	NA	NA	NA	NA	NA	NA	NA	NA	NA	NA	NA	NA	NA	NA	NA	NA	NA	NA	NA	NA	NA	NA	NA	NA	NA
433	145.922259341618	578.602253590136	145.921935481906	145.922567838502	471	162	20.31	4.70979977536387	50759338.4318047	24.3117124495676	15.917138740372	16.6845690532837	16.9133548059007	17.3295664297285	17.8644075874059	17.3101785797676	16.6064618455709	16.2524887468206	16.3133110038468	16.0758145139517	16.0074289487179	15.7502416198164	15.8967639997364	16.1400817391984	16.0508951716114	15.7327033156125	16.4862900253278	15.9689063022097	17.2239257367078	24.8876381588066	18.8149251032567	16.7799267661416	17.2147152012044	19.0815800722271	19.0139049171591	18.7875862583338	18.7108661521325	18.6149468991156	18.5549803895191	18.0707458123638	18.2974173357334	18.1110550679195	18.4400363450076	18.2405249818178	18.4118471199102	18.3049426746798	23.4975708202649	23.443582454001	18.5162945168291
434	145.922284125987	55.9911250579162	145.921578257242	145.922676130718	486	162	14.31	6.52738884300018	18419038.3295212	21.9256697403261	22.0074662077493	22.911888909731	22.8657301441353	22.7679336212691	22.7422178801009	22.752607197525	22.992456759645	22.9168446658614	23.0627575825046	23.3384464380583	23.336510825841	23.1847738597295	22.9273180685903	23.3090501317526	23.1876092349	23.3262268522939	23.4150787757744	23.2291313514913	23.4043412948296	23.066433941682	23.1513667085995	23.0657459190575	22.3940171604149	21.7773559100208	22.9165355385936	23.042315424019	22.8572597422675	23.1277789927899	23.4659534649587	23.3067425599699	23.4317627501371	23.1288450525983	22.9684698423394	22.8061131884604	23.2385724960662	22.9207438548536	23.0091836361555	22.9050203154364	23.0478522262824
435	145.929849804829	18.1183424204767	145.929517821893	145.930253930712	478	162	7.453	11.8160546631112	5868992.87665088	21.1052884623982	21.2007356826222	21.2192601907881	20.3097114485471	20.7812749732078	21.3408040875666	20.868677855859	21.2487310983503	21.1092888470687	21.2277994505327	21.2193849899089	21.4155033838661	21.304010546893	21.3451018922375	21.5494655217255	20.7562148965598	20.6484015959658	20.8049851453516	21.4480432552638	21.0379271381117	21.4244008125392	21.5574081634911	21.5435308015689	21.49823049442	21.4211332047374	21.3683587703791	21.6257289109517	21.7555404278358	21.3152961865758	21.3108529840938	21.2748614263219	20.8146212379585	21.3054507792703	21.3289540417312	21.334103974512	21.3763019624801	21.2596617567781	21.211576838693	21.2225560187286	21.2120454427222
436	145.929945447817	396.135972809989	145.929685620892	145.93011319997	16	1	2.14	5.94883997620464	15133050.7392799	23.8511996157561	16.3418314386369	NA	NA	NA	NA	NA	NA	NA	NA	NA	NA	NA	NA	NA	NA	NA	NA	NA	20.4682283249454	23.1121547094578	22.3584516361554	NA	NA	NA	NA	NA	NA	NA	NA	NA	NA	NA	NA	NA	NA	NA	NA	NA	NA
437	145.94040416074	401.562988598979	145.940005687099	145.942665376221	476	162	22.1	4.33604142614722	5052501.00857774	20.4876373448085	20.5136368897333	18.8864042864969	19.3281291758274	19.3857803446599	19.0927570065264	19.3129810698622	19.2931450650334	19.4544574749677	19.6027811278056	19.5515431098826	18.9223639042494	19.3272143056211	19.1389653655132	19.2052252789987	18.7786273760499	18.9643932604229	18.9763115856632	19.0270047133353	19.0670895079183	21.4295014805073	19.7518299928449	19.1244564961086	19.019164034909	18.1958884228466	18.8267369450585	18.8177151361439	19.5592749731946	20.0364585786763	19.3703822745949	19.4905510122568	19.5037286285799	16.998616943022	19.9973424826314	19.6113184710761	19.0199596989777	18.7647978080363	19.5674258179357	21.6124075332289	19.4811198314002
438	145.948317208505	190.509413728444	145.948046591623	145.948551230994	40	8	17.72	2.72621941522594	306373.37955108	NA	NA	NA	NA	14.0971230678858	16.0190552058743	15.8685404122941	15.0650712684023	11.8165128612712	NA	14.6537536519668	14.0364449274909	16.3154303297413	14.7947244716879	NA	16.9763181800633	13.8054453683888	17.280230266139	15.8737043018362	17.0407910565473	16.8975161406384	NA	NA	NA	NA	NA	NA	13.1512987395585	NA	NA	NA	NA	NA	NA	NA	NA	NA	NA	14.4908732735846	NA
439	146.00689903432	79.3877481837043	146.006035826373	146.007139311464	22	8	6.209	15.1087832393231	873171.131464689	NA	NA	NA	NA	NA	NA	NA	NA	NA	NA	NA	NA	NA	NA	NA	NA	NA	NA	NA	NA	NA	NA	NA	NA	NA	18.1784166111938	NA	NA	NA	NA	NA	NA	NA	NA	NA	19.2529253312194	NA	NA	NA	NA
440	146.016325387742	83.7850205312205	146.015259372626	146.017065965661	426	150	28.91	3.41819833602105	4140620.59617156	NA	18.5387578873876	19.7947345710992	19.3599533108475	20.0079796756555	19.1791320291475	19.9376626396378	19.7275173956211	20.0168263781001	20.4943789108245	19.6787157227953	20.0065597753939	20.1780111139818	20.0232311846785	19.7491002121826	19.6923746786094	18.5991163384089	20.626621642163	20.0553348171317	19.069067202891	19.6357332968278	20.0802287813684	19.8243417338308	19.0472033134092	20.0109209056823	20.4337996355348	19.2770692366987	19.7157060977862	20.0513176151773	19.9637353276235	19.9348645661862	19.5007630946719	19.6689939753899	19.717209909021	19.2372105197776	19.4766573774377	19.9165656447908	19.6058472138668	19.4561825168942	19.598155302591
441	146.030995802084	54.8484058029722	146.030376923416	146.032783396334	470	161	14.39	6.54770538850396	4806501.11391481	19.295855794201	19.9443650061099	19.6142860148789	19.8568251559309	20.0285136153669	18.9563575953804	18.9914406081983	18.7397790914391	18.7470418593912	18.6754096079086	18.7970046439448	18.7570480531683	18.737542979902	18.824841846632	18.7575829685807	19.0019253956159	18.7510975122985	18.6422419450763	18.40248001844	18.7817954218473	18.5800301932971	18.5584573383312	18.5298357462263	18.4636881439586	19.6252392323804	19.6037655877361	18.1349273891086	19.5694967672996	19.338357351408	18.370043159744	19.1565374320737	18.413072179301	19.2919141886755	19.2793266907459	19.2000413852924	18.0797915917957	19.1610312836868	19.2426488534231	19.0948566593809	19.0591216641594
442	146.044605335596	114.676212625436	146.044125544528	146.046091963382	457	162	27.12	3.55491576824582	319770517.751106	26.7017941590965	27.5378209386362	22.0387650746914	22.6997513570178	23.3431418554619	24.6251057759347	21.4163611591847	23.8676113103471	21.0315312518975	25.3249276804104	23.5739905614026	24.251879395508	24.1909140549047	22.4616458845056	25.0412047024143	24.4927962520079	21.702420945769	24.1916300492017	22.7481842419469	24.4539995411835	25.2607417358344	24.522166367565	23.0267580182005	27.6084840825114	28.045725825443	23.734880228219	23.3348080155214	23.9752741865457	24.893878396386	22.3200467150417	24.0231971084677	24.275283164759	25.8397239552966	25.6165450871014	24.5321487911824	22.4746299196152	22.9574379809507	24.2048387651895	25.1201065508044	20.8782689086041
443	146.057808991513	119.459045628828	146.056975618563	146.06006540678	455	162	7.629	11.5753311116319	21618818.8843925	22.5780351576022	22.644959032729	18.2366951493133	20.1603129566991	20.2047508007763	NA	18.7025073672133	19.9770844485958	17.4235638059572	20.2544529597699	20.7401942156986	NA	20.1991557586261	19.1184217049405	20.8733092585535	20.8208644563588	17.7967460677665	20.9032748306351	21.4219460861127	20.1099900956618	20.3566547423306	20.7067761392541	20.0537189217709	22.0999597232132	22.935732536637	18.0091361073696	20.9610716381974	20.3865830271555	20.5371738114962	NA	21.0789646659683	20.0584555361348	20.9482830940784	19.3966070701968	20.2951677823243	20.2231501278949	19.692463623724	20.3196712764418	20.7384263338364	21.0454894843197
444	146.063900177427	121.779014284126	146.063621853756	146.064221455719	486	162	2.66	27.2474981078126	21217703.2910609	24.2492139573958	22.8817982939769	23.1703749550761	23.3687589951294	23.3807838154134	22.8803652011848	23.1943313628292	23.2899458814746	23.0679833261526	23.3658640822049	23.6608757852792	22.997732377743	23.4148094316304	23.2325828214819	23.5248078154805	23.5931505909354	23.0027600330206	23.5836196351526	23.817057422632	23.348324130584	23.4528472373096	23.5687967864311	23.4076617188926	22.8150834801925	23.2408574574462	23.0670471138443	23.7210347095481	23.5066221730136	23.4389560413642	21.533821067348	23.7644419656729	23.3443193043901	23.7343878825763	23.2962794899315	23.3521091980737	23.1890776298036	23.2674955964983	23.7611505620977	23.5722242067517	23.6569635908217
445	146.071162357013	56.2732230819783	146.070951739807	146.071532869036	32	22	19.02	5.14840672413121	4460897.40739713	NA	NA	NA	NA	NA	NA	NA	NA	NA	NA	NA	NA	NA	NA	NA	NA	NA	NA	NA	NA	NA	NA	NA	NA	NA	NA	NA	NA	NA	NA	NA	NA	NA	NA	NA	NA	NA	NA	NA	NA
446	146.08094549819	101.166870581457	146.080493372148	146.082915260708	477	162	22.85	4.23467044940658	3744494.86816606	21.2370794429367	21.171495804292	19.4156565747554	19.9945470648052	21.128721067222	19.3394810673319	21.2593732392947	21.0741659378517	20.7934254350992	21.2624615610615	21.3605835542965	20.9982409401952	19.6185462905624	20.3582977800364	20.9497479125665	21.3844473972045	20.3589098262909	20.939288780863	21.6623237235315	20.3096567938187	21.2403848277739	20.8418325397469	21.3647495717435	20.7627936280577	21.7109170502086	19.5579997327847	21.2299019598101	21.1738129984107	21.0209480594674	18.2893676882312	20.2286017125306	21.2998896987669	21.2063639581549	20.3267033844541	21.3895865590009	20.9513464301404	20.9658084840063	20.9583912018756	20.1714937752812	21.4565390293962
447	146.852933173377	166.554197842225	146.852498491601	146.853763721359	31	9	14.4	5.15296677290685	1541603.3360772	NA	NA	NA	NA	NA	NA	NA	NA	NA	NA	NA	NA	NA	NA	NA	NA	NA	NA	NA	NA	NA	NA	NA	NA	NA	NA	NA	NA	NA	NA	NA	NA	NA	NA	NA	NA	NA	NA	NA	NA
448	146.865406670633	164.372562091551	146.865218834992	146.865724953777	486	162	1.769	35.9833676878243	138037962.670519	27.0005254903591	26.6356278038094	26.2564136620774	26.4424866576887	26.3320844490937	26.1013127659555	26.308717921786	26.4512436799821	26.3719267366495	26.3991127143077	26.3504759856633	26.6323749237801	26.2753254863457	26.6332812658485	26.2435025762416	26.5203684536802	26.6794876945463	26.3385192224461	26.3802560592275	26.2191271316737	26.0180676408628	26.0525972979878	26.2382699171533	26.5329722045428	26.8192974342253	26.6725936805422	26.5058448986596	26.6019636322404	26.186679325275	25.6940904706026	26.4108123750787	26.5062043850636	26.5208906091917	26.2645923167345	26.3450647616644	26.3317873936995	26.546927208661	26.2121104279048	26.1783721779995	26.3415143138395
449	146.874277732637	156.708464714047	146.873931874538	146.874569069601	26	7	19.98	3.70527207283506	2119504.06264908	19.6883681434162	20.4748079838627	NA	NA	NA	17.8387614483338	NA	NA	NA	NA	NA	NA	19.2248632126767	NA	NA	NA	NA	NA	NA	NA	NA	NA	NA	18.966503070725	NA	NA	NA	20.5698955005951	NA	NA	19.8227674470067	NA	NA	NA	NA	NA	NA	NA	19.4390638633801	NA
450	146.905149253687	88.0544082632059	146.903992457899	146.907112258956	386	134	18.46	5.30772948008017	3827195.80768885	19.371457348034	NA	20.7901018880704	20.6922357541366	20.2714853609926	19.6031304811287	20.1792954173626	19.3827915878499	20.7547288548707	20.5331715475767	20.7208836179481	20.7359185777515	19.9785552127217	20.510307169165	20.3664114059547	20.776416636286	20.7156591136608	19.6955794281007	20.8626138942512	21.0631293029288	21.0331056967071	20.8929262887766	20.964225817766	NA	NA	20.9184613368318	20.4688591249092	20.1162632969157	19.7909023796249	20.1462030886963	20.7961296595527	20.678887132235	20.6887549923666	20.0864438055424	20.5868976100192	20.7010869874781	20.2778989943201	20.6434254257591	18.0878272038571	20.8229758363724
451	146.920539535038	49.4580585349373	146.919928509894	146.922292632715	481	162	23.43	4.1341752533033	3085313.88040294	19.7194551182876	19.9753810690452	19.8245379533571	19.8007407674617	20.0745323706578	20.1451665759029	19.8654811909227	20.0972553245243	20.0823376678417	20.1169340059658	20.0399598954851	20.2171992753816	20.1666151037288	19.997002682029	20.617629483769	20.2432380688673	20.2724516284234	20.3412613473955	20.4660027689598	20.7280156296082	20.7300367062735	20.438629654336	20.32758990784	20.2385831600471	19.9409799963524	19.9405035501833	20.6237548117802	20.1970994428008	19.9969700741677	20.1812385624799	20.2454358744698	20.3583008692355	20.3311668719273	20.030789791268	19.9798203039528	19.9440411670679	19.9091291689642	20.3710366940174	20.2302272992996	20.4698155072468
452	146.921427970002	510.306487369567	146.919971769497	146.922680670229	479	162	28.83	3.379010228111	16755933.7370247	22.6683184100944	20.1424207764088	19.4048663809776	19.3675475651972	19.4563343741707	19.4410699027167	19.7143044602153	19.6949606311319	19.8051881941498	19.8470738897827	19.7729906901009	19.6221720600326	19.9514085096617	19.6822944541404	19.8415419285269	20.0025190036904	19.886775167224	19.7762280805675	19.7937762275174	19.9641533116929	21.5541304516765	20.1574967725896	19.7685891272254	19.3022327519763	18.4918208276048	18.9761159779248	17.5793036317399	19.3770793128125	19.7580436701946	20.08716320236	19.9066728384303	19.8930952912625	19.9104699097052	19.6433272346433	19.66298358925	20.2143869796194	20.1371239994045	21.8526550435521	23.1356179733248	19.5435789475009
453	146.937210075629	16.6020557248289	146.936993396102	146.937494452466	385	133	9.157	10.1933283516315	16169185.3563757	22.7131563901442	22.3460977752804	23.0679770563353	23.2518989544795	23.2897841148611	23.3304440003678	23.3229202897012	23.4059693317882	23.5249327808522	23.3470144984296	23.3353201314352	23.3385186997786	23.4268519152489	23.4008138494358	23.2943761117342	23.1995134403841	23.4594179412768	23.2957691223808	23.3465205948701	23.6233468000236	23.3666472646762	23.2198926937564	23.2544339481532	23.4311981978983	23.3938464022307	23.2209128132409	23.1671592397347	23.3687265645243	23.3580098466784	23.3694515845571	23.1597901317535	23.3298942457961	23.3520316328707	23.1436010366169	23.3392210010859	23.30518037653	23.3449371749285	23.467910779159	23.3838804800091	23.3779619236445
454	146.937268748075	475.197682216836	146.9370219052	146.937748120606	486	162	24.17	3.97139614186219	226459520.683349	24.752532397881	26.3362141725942	24.6108150183652	22.7672611673936	24.4140895203631	24.2801119788161	23.8456820796809	24.0908329931897	24.339403565336	24.7698996605919	24.6855450199894	24.6249291711207	24.7585168730209	24.8504599422303	25.0206838226691	25.2717828663178	25.3814200653333	24.3676759759404	24.2911291257843	25.682512306266	26.8994939997977	26.426452963218	24.3010623741516	24.5708750117108	24.8888664624546	23.914281977505	23.8288875558148	25.4492500093425	24.7925265741597	24.7585966533088	25.3588518974427	24.913290512252	25.0688105677991	24.9033342257981	24.3342335557995	25.1244583775049	25.615080859412	26.7924637344815	27.3941010399285	24.4997951242075
455	146.950633935669	137.184185998952	146.950377264659	146.950961708667	443	148	10.04	9.0701465523229	3394755.98236269	NA	NA	20.5115740432807	20.1893407112755	20.4321657004267	20.9084949684737	20.616313627579	20.6660861790017	20.7135379189766	20.0636715166515	20.6740361451157	19.8713149928959	20.9140825175436	20.9840018372192	20.3495232013887	20.4815226737899	19.9360280660453	20.5593583886688	20.8876546568318	20.2926089901296	19.8194156135186	20.84215823026	20.9940066329926	NA	NA	20.5373302935982	20.7239076066229	19.878766023628	20.1704177825267	21.2793124790139	19.8588536727196	20.6815798922015	20.5372424468698	20.0099217416519	20.3625303514076	20.6960487957917	20.5481567005284	20.7007064776171	20.167918844023	20.747885665352
456	146.959943610358	221.44205183735	146.959576246387	146.960327944879	467	161	15.66	6.02372073880997	91559253.1596851	25.7678699172873	25.3035021883332	25.3045968459193	24.4678726902344	23.5790011746158	25.3510249084342	25.3598755544719	24.943759292895	24.2199374216764	24.8314140636224	24.0067901389085	25.1783922537141	23.7321527807416	23.9390703506974	23.7991892665191	24.9256677950965	25.2252193438939	24.3542863101067	23.6191193053636	24.3883238134096	25.0410684044179	25.2727028499189	24.4846830284917	24.9118798874286	25.1846081101741	24.5715651624985	24.8668093914609	24.8889814924032	23.6109837147359	25.3768946688374	24.199057840245	23.8820827697145	25.4911983098111	24.3636510265668	24.2001327110665	24.6363581464136	24.9237417776841	23.9366527460589	25.3230684379285	23.6761367935281
457	146.964163355327	186.133991493848	146.962804459983	146.964995698585	438	150	29.71	3.32163380094556	39921119.7338983	21.3051388513406	20.6089380071228	23.1495572724348	22.6815026268222	22.8558413587797	22.6614081256643	22.0280539820763	20.8903721516431	22.0625912919331	22.8945305487041	23.492520590865	23.1964678246091	21.7356023868028	22.471219501341	22.4236512933095	22.4620069352628	21.7361423796648	22.6446813908463	23.0365506111847	22.5122107885865	23.4058914602715	22.6104147886302	22.1290051269896	21.1286028182388	20.8014287773221	22.9526128704561	22.7735350524297	21.4517388210264	22.4322392014804	22.8913129389933	22.2464648432568	21.4679782580869	23.6043515622047	22.9495138701588	20.9761702833862	23.1466981198426	22.1262003485555	22.736267188483	22.3905988448595	21.3841964585593
458	146.969276442753	122.962441831821	146.968902277648	146.970161000012	15	4	17.26	3.86324125941665	2462460.60697223	NA	20.5174077752064	NA	NA	NA	NA	NA	NA	NA	NA	NA	NA	NA	NA	19.764783247186	NA	NA	NA	NA	NA	NA	NA	NA	NA	20.9247745991832	NA	NA	17.609702592597	NA	NA	NA	NA	NA	NA	NA	NA	NA	NA	NA	NA
459	146.98173113968	82.9000794862215	146.98153488151	146.98209750178	486	162	3.099	24.3364560111046	506637070.021772	27.5467382362473	27.1249363603217	25.8195566605668	26.2464620022432	23.7720221108292	26.7766859718075	26.2888940171642	26.5515283622915	24.2441838224618	24.7365191698536	24.7707436800026	27.011830189746	26.9411367795221	25.9943134782493	28.2105601292669	27.2702333046076	26.2855061943594	27.3667153597786	26.0721665880217	27.4931194361249	28.2894095896748	26.6126164107095	26.436643027462	28.3888836056945	28.6746137221624	27.2362452231195	25.9774886321357	27.7874915919445	27.5296471089937	24.6056064666898	26.9709136024479	26.3415108299179	25.7568206662872	28.3503672769016	27.1808919327662	24.787389551614	27.0000970680303	24.1013664069665	27.0375988293092	25.2941033981975
460	147.028504539668	87.9715152392738	147.028164260665	147.030171936314	476	162	2.884	25.6801270690732	156618725.910413	23.2612614822004	22.0542834491915	26.4519988355621	26.2153401525442	26.2577526638613	26.6723220827153	26.47622138591	26.0336388610698	26.4088272418699	26.0448899030148	25.8536653619715	26.037348028993	26.329896401732	26.3053873797689	25.7605887761941	26.1656539322282	25.9903770341213	26.3707305421732	26.4149678012814	26.230266177325	26.4265461907558	26.447444260261	26.3749734871342	23.8536014595399	22.905516724221	26.2144760581632	26.2383415748713	25.80120101482	25.9667868881504	27.0409446503824	26.1524968752795	26.2864972806625	26.3075245635348	25.7917152040573	25.856005181871	26.3321583042628	26.2697501046336	26.3485047848194	26.2916991421886	26.4639776561934
461	147.054830861533	62.779280297002	147.053802757287	147.055179215704	4	5	29.17	3.8229222417616	2228258.29153075	NA	NA	NA	NA	NA	NA	NA	NA	NA	NA	NA	NA	NA	NA	NA	NA	NA	NA	NA	NA	NA	NA	NA	NA	NA	NA	NA	NA	NA	NA	NA	NA	NA	NA	NA	NA	NA	NA	NA	NA
462	147.938315955925	17.7051505960006	147.937491269813	147.941037035742	48	11	14.24	4.32769858235086	364722.874208565	17.0009732300331	NA	NA	NA	NA	NA	NA	NA	NA	NA	NA	16.5962236951412	NA	16.4177754325017	NA	NA	NA	NA	NA	NA	NA	NA	NA	NA	NA	NA	NA	NA	NA	NA	NA	NA	NA	NA	15.4715457569748	NA	NA	16.4048540480305	NA	18.4764451135816
463	147.98506264781	99.3112296655251	147.983634614008	147.987628866306	484	162	8.025	11.0679930039353	17608149.8513852	22.6117394995724	23.6531197147766	21.9262604932344	20.4937162298556	18.6978687552796	22.7691657918521	20.7451157495402	21.1094001339882	19.6351278318557	22.7018518103301	19.7470291454722	21.856152907125	21.7257206079006	19.9560312210905	23.3766003824411	22.1593804745161	20.9002245430857	22.1727971682941	20.1635663008108	22.3760707128162	23.3799263216273	21.1452361600421	20.8913736074508	23.7414305221486	23.9502047998535	22.2227719891947	20.9509027377585	22.8769884579987	22.5577963915952	18.8042371851432	21.9911910176839	21.2992544351279	20.2546093177501	23.4511552192511	22.3484386470117	18.8314025751535	22.0828954836065	19.04895514791	22.0565665744884	19.4164146798008
464	148.014035264138	60.4098698542421	148.012670429868	148.015031278152	58	21	23.81	4.37624601449024	7663965.03449203	NA	NA	NA	NA	NA	NA	NA	NA	NA	NA	NA	NA	NA	NA	NA	NA	NA	NA	NA	NA	NA	NA	NA	NA	NA	NA	NA	NA	NA	NA	NA	NA	NA	NA	NA	NA	NA	NA	NA	NA
465	148.027018933759	70.1300837666375	148.024891112128	148.028753595351	475	162	21.37	4.4774758091932	10916230.5725479	19.8390672578117	20.8358562090007	20.0949900544158	20.3819571948496	21.7140814352304	20.2077444744186	20.8615428815761	19.2240070759077	20.5221708477355	21.410322782105	20.3726726999997	20.5395892463691	21.0549246765624	19.7639470435888	21.2538165213194	19.9808442652754	20.8225825374139	20.897725639899	21.7479584999017	20.8374399333618	21.371726823728	20.2039590339155	21.6674438672559	20.3658137456352	20.3658032015083	20.736716308761	20.8505886347172	20.6090634727604	20.6226785494388	21.3360868472909	20.8756145377291	20.9168649633624	20.8670490945971	21.133641228118	20.6091818016362	20.6286389206443	20.5293834207852	20.8288979321881	21.174410272904	20.9674163674517
466	148.031969915837	139.247500295439	148.031526286617	148.033912850593	459	155	25.89	3.7174632031102	6659949.45802178	NA	NA	20.5256553612391	21.0462269001587	20.4814953580101	21.1457336716291	20.9472835397952	21.167835374941	21.1665977912793	20.4848701287887	21.1018245488577	21.0413056994395	21.3890469611866	20.8100499533091	21.3167907627052	20.3596277891254	20.7977686693528	21.083450749055	20.835543386334	20.6191698420408	20.6362969733895	20.7672995840917	21.115818781892	18.4927540657536	20.5825226091331	20.8294767926772	20.7664263303786	20.6623925119637	20.029707371343	22.2611478216781	20.8546646063526	21.0402264257563	21.355190497451	19.8610107566209	20.8761405650801	20.924875764144	20.3748896325364	21.0271675759154	20.6484542196584	21.6447291089731
467	148.042448657962	92.0282822622501	148.04212487013	148.044136888415	484	162	26.13	3.68458999838515	14572935.0827777	21.2273620741125	19.467641473145	21.9719426448864	21.5145284359515	21.6718864890909	22.2260404631234	21.8939371294992	22.0017533353596	21.2505820335126	21.4609563776989	22.8633247578437	22.7299942514415	22.0116072757227	20.8935934948539	22.107538600617	22.8567479901639	21.7144539832014	22.7239719148877	22.1092240874556	22.0298939481109	21.3401162183589	22.710913341901	22.2641905330855	21.0796009735427	21.9142410831458	19.9002994383759	22.3031434654378	21.5544288808835	22.5172843925971	20.4205442087183	22.4650940966292	22.4308003627588	23.0148221010585	21.6155557832654	20.8264554514637	19.9821692483784	22.0628333836926	22.4694780974266	21.8816596909121	21.2046629514986
468	148.069867148231	61.65910574752	148.069109559609	148.071731672172	54	18	15.17	5.38282877620391	897447.940025429	NA	NA	NA	NA	NA	NA	NA	NA	NA	NA	NA	NA	NA	NA	NA	NA	17.6769239744637	NA	NA	NA	NA	NA	NA	NA	NA	NA	NA	NA	NA	NA	NA	NA	NA	NA	NA	NA	NA	NA	NA	NA
469	148.862406430647	163.956731574585	148.862222087686	148.862718772175	486	162	2.004	33.1778208315755	44075790.6434149	25.3362757711808	24.889213000937	24.5765765721396	24.750248070346	24.6344925368415	24.5331737520759	24.7919772602321	24.7996169659701	24.7209170143928	24.7539455039107	24.7834382032223	25.0082839850221	24.6972712227381	24.9961702815394	24.6060559398256	24.8137491376158	24.9654969894064	24.7099133784735	24.6492556810793	24.6054456710177	24.3428561382773	24.4742086280885	24.6424248295274	24.8365154313196	25.0929905442915	25.0163053880448	24.8526320779943	24.9246874283058	24.4945345264716	24.0151862169705	24.8099702615478	24.9556517604747	24.9015943715705	24.601991604054	24.721289910498	24.7301656261212	24.8651861396045	24.5919068415825	24.5315139615686	24.7009087746039
470	148.890006716531	168.860648239817	148.889259852537	148.891445642021	187	71	22.07	4.59139791899739	1889448.93607663	18.9785672224695	NA	NA	NA	NA	NA	NA	NA	NA	NA	NA	NA	NA	NA	NA	NA	NA	NA	NA	NA	NA	NA	NA	NA	NA	NA	NA	NA	NA	NA	NA	NA	NA	NA	NA	NA	NA	NA	NA	NA
471	148.90302964491	82.6463341554946	148.902137165824	148.906573860161	454	156	22.32	4.37035999439697	3419586.61929883	NA	NA	20.3075737415141	20.303886795716	20.4884769602875	20.8630606729015	20.4274887491797	20.8770342229173	20.7977412661096	20.9742028046432	20.7687730902688	20.7972195479454	20.9100189362808	20.7083480924376	20.6613714826765	20.5906966455607	20.4794132928966	21.0293315004278	21.2206659682944	20.8666809898665	20.4712044549833	20.8777602436376	19.6464943436079	20.2680802850771	NA	21.151429023562	20.3749450888979	20.1684715183856	20.1831492242599	20.5914920605792	20.3891194189407	20.3495974903668	20.7558572513359	20.417198487806	20.8250821145439	20.7792601881053	20.5691204973273	20.7950327869801	20.6656954619898	21.1948872763615
472	148.937731912026	24.0240537837868	148.937500852011	148.937990636198	45	5	8.315	3.57436465668227	145541.370290985	NA	NA	NA	NA	NA	NA	NA	15.913150714485	NA	NA	NA	NA	NA	NA	NA	NA	NA	NA	NA	NA	NA	NA	NA	NA	NA	NA	15.6619587505093	NA	NA	NA	NA	NA	NA	NA	NA	NA	NA	NA	NA	NA
473	148.948459558399	131.634680884567	148.948047270608	148.948792235315	486	162	3.232	23.5734429158894	39719341.6607852	23.4572374327398	24.5162392877942	24.642045672946	24.1504294191474	24.3188867957362	24.4071726098985	24.7098471924033	24.5297326108189	24.5416036328186	24.2694658055603	24.4662662225321	24.110542208387	24.6852022754588	24.7992857093334	24.6098404515812	24.5244011761698	24.3746402558947	24.5112750884652	24.6885394050583	24.4735184624138	24.6030021270095	24.6532816696523	24.7891152315977	24.5793103669436	25.2135977347494	24.5386674361621	24.5370723137116	24.3134811376414	24.3359564888776	24.1488544913092	24.4160799059925	24.6054488704386	24.6557523603204	24.2609364959985	24.3858136372644	24.3069887269245	24.4280510648774	24.4789521873033	24.5271760839375	24.5560576118173
474	148.955797533929	307.577381322901	148.955320212492	148.958161913097	400	137	28.46	3.48658766562352	1231876.39477174	19.194404187312	NA	NA	NA	NA	NA	NA	NA	NA	NA	NA	NA	NA	NA	NA	NA	NA	NA	NA	NA	NA	19.091671281302	18.6999081320792	18.1742406877164	NA	18.7368405185392	18.7291147987979	18.9454665898624	19.0814070027165	18.9457770297802	18.895378298247	18.8308979483507	19.1142590721776	18.8666010334828	19.5431174540549	18.5756301025956	18.9781481647757	18.5155344910468	18.813584316362	17.4354678330372
475	148.971924902925	249.248709401427	148.971684073206	148.972155229445	16	7	8.581	10.9460516028147	484406.687509261	NA	NA	NA	NA	NA	NA	NA	NA	NA	NA	NA	NA	NA	NA	NA	NA	16.9969392284796	NA	NA	NA	NA	NA	NA	NA	NA	NA	NA	NA	NA	NA	NA	NA	NA	NA	NA	NA	NA	NA	NA	NA
476	148.978770228555	75.3501606419802	148.978435269727	148.979201704699	486	162	3.353	22.9196848967765	184919618.441636	25.9269945985717	27.0211332240768	25.3577743250737	24.2139581568147	23.2782265102156	26.1192546329447	24.2678114655204	24.7528506679079	22.9156742394143	26.0463936780514	23.5718870938976	25.3580637719003	25.1392179333497	23.7564709944209	26.7673910231624	25.5386735056948	24.3145150327043	25.7047541641651	23.8735771959883	25.7487580451616	26.8448476372334	24.7308892140672	24.5093462583981	27.0303694685212	27.2970097101619	25.7603624518976	24.4202890155969	26.3097046842445	26.0901067772293	23.1274943191899	25.5355402897973	24.6672191219423	24.110542704478	26.8563207602825	25.6871564309959	23.1054526919082	25.4991631400057	22.4109193085304	25.4319440736199	23.6055084536868
477	148.992508114018	57.2192162925624	148.991673095986	148.99369809695	28	8	8.306	9.19970254295111	3041300.58536684	NA	NA	NA	NA	NA	NA	NA	NA	NA	20.1827565811069	NA	NA	NA	NA	NA	NA	NA	NA	NA	NA	NA	NA	NA	NA	NA	NA	NA	NA	NA	NA	20.1833853737072	NA	NA	NA	NA	NA	NA	NA	NA	NA
478	149.044223045915	82.8066637277232	149.043892904528	149.045845459622	486	162	21.32	4.4782679607571	30930439.9225587	23.7282332473413	23.0499667238527	22.8165758254515	23.1239172179806	24.0321178945105	23.2465869708204	23.5691816001834	22.6984209443769	23.4182214914612	23.3085619117653	23.7600954787997	23.5565400845833	23.65134879659	23.4124458594991	22.5750244843789	24.0838218068853	23.2007463057576	23.044953387796	24.5878943720861	23.8019509507592	22.2467394291648	23.7237752551951	23.5606590025489	22.5878530136356	23.2595333088534	24.1304313633903	24.5283163255011	23.8049117211694	23.5019902247019	22.9304589114584	23.6664765875721	23.8769357878158	23.41606885724	22.2111607744788	23.0645252520451	22.6129695353721	22.4383787258359	23.5532409959407	23.8892658924626	23.6440052149483
479	149.053806017486	89.991626634469	149.053533915239	149.054206250857	481	162	8.76	10.23534986574	21446981.8504646	23.959490824786	23.3204913938168	23.8363181825854	22.7081456194496	23.8160974444489	23.9941301280876	23.5009259478949	23.5615971234079	22.9127314387292	23.5449716029446	23.0898623417732	22.8449482241059	23.5876449999051	23.5260511008823	23.2030812564888	23.3877594506875	22.6955885338202	23.5006653372068	24.1356632531668	23.1849119666237	23.1291635237629	23.5518841519817	23.6161784237834	23.2667644660389	23.6393486825374	23.3407380855471	23.5900458726046	23.4947752375085	23.1259238007722	23.6519003358961	23.5775833413773	23.7432645202223	23.8457869420156	22.9999346088333	23.2429241012392	23.3647138047672	23.6092856859716	24.0259763213267	23.3437759081098	23.5697369132549
480	149.096095672834	504.264231560202	149.095503348073	149.099793923166	34	14	11.66	7.70868511856692	1688753.532384	NA	NA	NA	NA	NA	NA	NA	NA	NA	NA	NA	NA	NA	19.0237010084311	NA	NA	NA	NA	NA	NA	NA	18.2886453493684	NA	NA	NA	NA	NA	NA	19.2695434272129	NA	NA	NA	NA	NA	NA	NA	NA	NA	NA	NA
481	149.949257445354	129.015378134701	149.949039700521	149.950591858918	483	162	8.125	10.9468335270427	6737935.70665576	19.9448703728872	21.4677878950281	21.7318659597758	20.9211792711372	21.105693828151	21.3617038578792	21.9149143634557	21.5217507459201	21.3754052288308	20.9740644984604	21.7051463033957	20.7209891678861	21.8402541420258	22.0378456328014	21.6809281771203	21.0714488548128	21.3752867452078	21.3322919518749	21.94204354311	21.5224100260839	21.6613634065889	21.8563587010776	21.7925457963414	21.5184387831271	22.3946729475884	21.5980300719485	21.8125800329255	21.3830844991257	21.2993997180544	20.9610150269143	21.2084641049924	21.6520600087552	21.6456027585152	21.149055135752	21.4210189974369	21.2826473774425	21.4215055716331	21.3783392244129	21.4340598218786	21.6019761569154
482	149.982146879064	74.5570877078569	149.981876886722	149.984089297971	462	156	18.62	5.13814247366427	6548572.09981612	20.5001995039789	22.0596997735162	20.1663849279348	19.0358357450338	19.1967739811116	20.924340939354	19.7805971531074	19.8459635447702	18.0272563598935	20.6221467102313	18.7904611354749	19.6174245264985	19.9940521124344	18.6101823939127	21.7966365756151	20.2679906030868	19.347745873912	20.4913050752282	19.7126901793553	20.7658873163346	21.8165503039373	19.8329645903554	19.7160107241775	22.208582803398	22.4122245246688	20.1516706247641	19.6322143740067	21.2086467769864	20.8398005148353	19.071311137577	20.11635571103	19.892131251021	19.0424275908701	21.8298668950652	20.0933857596246	18.5529479631924	20.4922552743319	18.2546402601192	20.2207732931403	19.6371785990801
483	149.996285448717	339.131666514068	149.994300859479	149.997859619258	17	1	25.09	0.638528829576655	895007.547078482	NA	NA	NA	NA	NA	NA	NA	NA	NA	NA	NA	NA	NA	18.267519791472	18.8163072659123	NA	NA	17.2068686530211	NA	NA	NA	NA	13.9060255068756	19.7715419342091	NA	NA	NA	NA	NA	NA	NA	NA	NA	NA	NA	NA	NA	NA	18.8597650938555	14.2760490513374
484	150.000745393201	420.999512338002	149.999150359357	150.002752896047	28	6	12.85	4.63786040040195	625428.715023573	18.4998839693228	17.6852480516761	17.2945737031395	NA	NA	NA	NA	NA	NA	NA	NA	NA	NA	NA	NA	NA	NA	NA	NA	NA	NA	NA	NA	NA	NA	NA	NA	NA	NA	NA	NA	NA	NA	NA	16.3861820881598	NA	18.8529003153963	NA	NA	NA
485	150.021786238139	125.451526583901	150.021074718101	150.022844272031	321	117	21.25	4.62408555743944	4899222.70143694	19.1454026325868	17.1117141834409	NA	16.4807606603513	19.8282597686859	17.4737832630382	NA	16.9325327220392	19.5687755266549	NA	18.0201903120984	NA	NA	16.2560673076938	15.1001425206528	21.3963994692302	NA	NA	18.8196618254423	17.9003848922671	19.0051833725599	17.5703403622109	17.0101759158727	18.3966522876255	17.1012983519585	19.872539721142	14.6167652211167	NA	NA	NA	NA	NA	NA	NA	20.1248350420473	19.4000444789294	NA	NA	17.0870410715298	20.691313914943
486	150.04108512907	112.03472893935	150.039694316716	150.043780231329	71	20	27.27	2.86704097479393	5367412.62565648	NA	NA	NA	NA	NA	NA	NA	NA	NA	NA	NA	NA	NA	17.2394224579339	NA	NA	NA	NA	NA	NA	21.2903618519421	NA	NA	NA	NA	NA	NA	NA	NA	NA	NA	NA	NA	NA	NA	NA	NA	NA	NA	NA
487	150.049048735037	56.3667273705219	150.048949528063	150.049287793581	10	6	15.98	6.62081141722147	261528.774273243	NA	NA	NA	NA	NA	NA	NA	NA	NA	NA	NA	NA	NA	NA	NA	NA	NA	NA	NA	NA	NA	NA	NA	NA	NA	NA	NA	NA	NA	NA	NA	NA	NA	NA	NA	NA	NA	NA	NA	NA
488	150.859280809655	164.908302079411	150.856916394309	150.860399786163	479	162	13.27	7.06088487706651	5635451.25568249	21.7586016675628	21.4752066228293	20.8453506518081	21.0379517503251	20.8382334558745	21.1227193149249	21.3512439117138	21.2707102032584	21.3370993877367	20.9676062688935	21.1209360798665	21.3487088326544	21.126398722874	21.1083124858772	21.3207458268724	21.2102123367356	21.5363406897244	20.8204185280939	20.2418320298011	20.4110825223496	20.9723669013469	20.9173034146644	20.9256477969747	21.2679654883568	21.6533616608847	21.3180963850814	21.6982836147366	20.7858510673249	20.9944758915522	20.5039225106587	21.1634557984395	21.3496891376732	21.1600145708853	20.7064585555178	21.1510268287784	21.0772798259504	21.7285607886738	20.8989212466569	20.9200788502666	21.2098547855532
489	150.885271629507	151.717011318244	150.884965554561	150.885675974292	486	162	11.32	8.11025947823997	741147199.569537	26.8607494049358	27.7120572100298	26.586581293019	26.5807079071423	26.6124885902768	26.9265163398427	27.0262020939736	27.2991887317063	27.1264781116156	26.6350735876442	26.5945223933654	27.4023886680133	27.8147403942996	27.1251035067836	26.3987716081878	27.1016896375798	27.8654895735086	27.9450717105739	28.8879687994046	27.0298023180539	26.8719531018519	26.4496042771207	27.1738548711285	26.1349813635854	26.1007645682409	27.909314756976	27.3619478516509	27.4182828331533	27.2637200124358	27.8751660666602	27.7105297139994	27.0939369174502	27.2519392731821	27.1564420664436	27.6457225884428	27.2335605821431	27.1440190904595	27.7360662899956	26.6215353988448	27.0325529243459
490	150.91430523661	494.528706233649	150.913042105771	150.915540649795	38	26	25.74	3.88779233207728	6004394.77631633	NA	NA	NA	NA	NA	NA	NA	NA	NA	NA	NA	NA	NA	NA	NA	NA	NA	NA	NA	NA	NA	NA	NA	NA	NA	NA	NA	NA	NA	NA	NA	NA	NA	NA	NA	NA	NA	NA	NA	NA
491	150.945686301535	130.20933150997	150.945295761969	150.946142442376	486	162	4.567	17.9305886988591	18351545.5904391	22.1780509149092	23.3457073202973	23.4711278042037	22.9611084096892	23.128211344429	23.2336361597578	23.5860034590868	23.3469799604184	23.351714707937	23.0916280972709	23.3362006480903	22.9472968545655	23.5668461392234	23.702916134854	23.3953240665334	23.245871168269	23.2012848413628	23.3570131596367	23.5765750543727	23.3322859632838	23.4726277467249	23.5109313699964	23.6445363810802	23.4074659291902	24.1058649871972	23.3753809919316	23.4475917221008	23.2196112831825	23.2364788618303	22.8457529033019	23.2060248912171	23.5525701130539	23.26184911991	23.0345547654619	23.2035895817182	23.2065549574143	23.3186334603345	23.3618320025662	23.4223348339917	23.4165145610415
492	150.990278314429	277.224731680056	150.98987484493	150.991765729376	240	83	28.46	3.49141938116344	1347418.66826098	17.3008559536839	17.5093833718616	18.2849726414387	17.9847113948707	18.2747036491053	19.3088084212457	17.0187957231539	19.0810507995003	19.277147074225	18.2157326780882	19.4118177500522	19.6111392542477	19.0024131420743	19.2064201393975	18.9416687447422	18.9551474470257	19.357629490011	18.7314674036391	19.1426726913331	18.5023757290758	19.0815800270935	18.9269137044277	17.9861385955667	18.9802587043349	18.2724668447504	19.0478154081644	19.5221675933005	19.9062892084083	19.3404234752521	18.867057390644	18.9841508786845	18.7984285367907	18.6532944633752	19.1245337846112	18.9427958834705	18.2286044362786	18.2532069471698	18.4264341687548	19.1751939320323	18.5723067622411
493	150.997438012966	472.534859082407	150.995981519802	150.998813630792	364	132	6.459	14.2523046624471	27962745.2373079	23.0770837593757	19.9046360322477	NA	19.8435313520077	19.8266112859203	19.9332533289551	19.9230163801325	19.9392976392691	19.9212733538965	19.7260864931757	19.9584514870042	19.0746760376054	19.8914158417638	19.9022447336172	19.8099424709336	19.8259584454676	19.2565158207555	19.8736682650635	19.9297594294192	19.8337868341091	18.8514966682726	19.649030362517	19.8199747237521	20.0368615023883	21.2658881827657	21.214666852462	21.1450393628841	21.0434734962653	20.6213562910859	NA	20.4537990839979	20.7108051621715	20.8798009521036	19.7959274172082	20.6215163523352	20.025653133827	20.6173046798696	19.681082841728	18.9780863625836	20.6098443035225
494	151.05002004699	106.52892578498	151.049648731798	151.050541017298	426	162	29.82	3.26373387272244	13811302.9501542	19.278173541381	19.3595369892776	20.306698013626	20.5921695692748	21.1292810046836	19.9240648558157	21.3604769408976	21.7755762213293	22.2006944317426	21.1119406613402	21.7839318132153	20.9087551163928	19.8433538814323	22.3973066602008	21.3894374710761	21.7368799993127	19.6630230777389	19.7182707772271	23.3145015174111	21.3276367418281	18.122946438675	NA	16.7480283496283	19.4325615864244	20.2745398335401	21.54272200093	22.4994180656557	21.8041794556917	19.8031627162672	15.8173945426819	20.9481142069115	21.9582696560576	16.7899709684738	21.6221392861841	21.1702139603291	19.5968660627157	20.0367570393211	21.1943817650541	19.7414149728375	22.8901509500173
495	151.061348658365	123.622546935985	151.060889853942	151.061845638488	486	162	5.953	14.3614984184621	18901317.5078449	24.0587261367772	23.3395536839303	22.6989061961278	22.489376563838	22.5594812487935	22.6090072347153	22.4564746962964	22.5062088693844	22.4497279431215	22.5471603362938	22.4428467328473	22.5516586868377	22.5101426201793	22.4477511385627	22.5413078308856	22.4016751996311	22.4876788894426	22.5068931678872	22.7778870603912	22.5813801090406	22.5960205413186	22.6721818555666	22.6654469746823	23.1158559563364	24.0732618153258	22.6695747035617	22.7304049169758	22.7672708310114	22.5302655635795	22.6048574544484	22.7263635642666	22.668765798746	22.4899571234379	22.4453505430734	22.5631049965666	22.5638107798332	22.4972374316787	22.65147211519	22.8956011454972	22.5749932220249
496	151.068004952304	124.328745050216	151.067747007018	151.068200583843	28	5	28.78	1.79823772702751	284067.324961405	17.3309786805624	16.6198739138568	NA	NA	NA	NA	NA	NA	NA	NA	NA	NA	NA	NA	NA	NA	NA	NA	NA	NA	NA	NA	NA	17.562455853281	NA	NA	NA	NA	NA	16.9006248717316	NA	NA	NA	NA	NA	NA	NA	NA	NA	NA
497	151.872849913925	35.7440097615466	151.872251029878	151.873369874811	483	162	15.26	6.15893082988425	2548248.12421619	19.1523864966582	19.9011141831119	19.6479529375349	20.174294928412	19.9910229333073	20.4617538849607	20.3378577776608	20.3230788940627	20.4021582192524	19.9125884723337	20.518030316707	20.5130681751386	20.2390340648929	20.6833280138296	20.2139400454192	20.161246727857	20.6905067496296	20.699321217365	20.6793072395829	20.8003524162612	20.7728610361239	20.8522064828512	20.8545965363569	20.4083449675667	20.1661867403945	20.3603926660392	20.497807626139	20.5125855614656	20.3546183441922	20.2439082557189	20.4499501198165	20.3541665014472	20.4792225146436	20.4682888189382	19.4613113897657	20.4807591373754	20.3718965739411	20.4599185221697	20.5682129989288	20.5042804259373
498	151.872911137901	575.225127174294	151.872704123212	151.873273904756	18	11	11.5	8.24278756088423	1861217.38404782	NA	NA	NA	NA	NA	NA	NA	NA	NA	NA	NA	NA	NA	NA	NA	NA	NA	NA	NA	NA	NA	NA	NA	NA	NA	NA	NA	NA	NA	NA	NA	NA	NA	NA	NA	NA	NA	NA	NA	NA
499	151.91826272019	130.83858421431	151.918098555806	151.918549697408	13	4	27.91	2.96362154552864	1298538.68456681	NA	18.5154015046437	NA	NA	NA	NA	NA	NA	NA	NA	NA	NA	NA	NA	NA	NA	NA	NA	NA	NA	NA	NA	NA	NA	NA	NA	NA	NA	NA	NA	NA	NA	NA	NA	NA	NA	NA	NA	NA	NA
500	151.940016438818	15.9761014020744	151.9396629309	151.940559006908	443	145	11.73	7.70750462893238	3220670.92659644	21.0982797066865	20.8635914631495	20.7528824629838	20.7480954528461	20.870905048329	20.960822099918	20.89676940937	20.9889136460528	21.1808156193201	20.8912482883087	20.8102586902942	20.9729349526073	21.0174687516422	21.1436215307932	20.9146900321174	20.7186886151115	21.2390045010517	20.8488495030808	20.9920920249488	21.4173106455829	20.8127641856055	20.8850248263083	20.8020693344203	21.0115390600767	21.0777850445762	20.9813583627003	20.9474363150413	21.1733442374668	21.0619443375723	21.0341317819777	20.830849214412	20.9788206606464	21.0725534255754	20.8818226326407	21.028505957173	21.0122478503435	21.0284563360625	21.1393711057307	21.0116734571945	21.0530795461749
501	151.940039530068	487.624416723893	151.939628865641	151.940503283124	444	159	15.29	6.36167099891572	4100561.35361687	19.996456544838	20.24296032933	20.553658423518	20.4431505298949	19.9994121984062	20.2108775616849	20.3094495133298	20.3440400034637	20.4714528668889	20.2844993887982	17.1784109629926	19.204827441644	20.3085502344017	20.4216028781308	18.2334813680496	18.5867541497447	19.149578805507	20.0934853466598	20.0988109115988	18.2767455317786	20.5172596058357	20.5036421994701	20.5902204121148	20.4407875454459	20.0646518917489	20.3995540516082	20.3546986542166	20.6026546017199	20.6096802004316	20.7778534409712	20.5687952247135	20.4390039338034	20.2033427233798	19.878500137311	20.023705452188	20.0432352199492	18.6991814690859	20.1491045041748	21.1213907419041	19.218907784025
502	151.946372207881	128.274958859035	151.946139653734	151.946714658754	485	162	10.06	9.03337329578721	1706947.64799383	17.2815883714467	19.6777358644822	19.6218580661696	18.9331060860367	19.2223596124425	19.118042730001	19.6845176654121	19.1628750258906	19.4728696800307	19.0319629716653	19.4249719349162	18.6193007014801	19.7691146076526	19.8814834653505	19.5087838445925	19.1937167196486	19.3317723779548	19.4310528913753	19.6030032191808	19.239333861206	19.4864777319466	19.6015147894291	19.8153265264115	19.7368088675588	20.5066620624728	19.4882387331934	19.5188791586123	19.0688185494308	19.1918856514401	18.5735368356762	19.3163812148495	19.4791090353531	19.3450028590825	19.052830706057	19.2548876890291	18.9755047695681	19.3432080838799	19.3107731608001	19.3589241176882	19.4976445669673
503	151.979333258276	42.8931500875023	151.97839295426	151.979582611018	23	8	3.736	16.8527491046977	775705.560350319	17.477821920663	NA	NA	NA	NA	NA	NA	NA	NA	NA	NA	NA	NA	NA	NA	NA	NA	NA	NA	NA	NA	NA	NA	NA	NA	NA	NA	NA	NA	NA	NA	NA	NA	NA	NA	NA	NA	NA	NA	NA
504	151.989013260853	345.823125674117	151.988623000303	151.98922179833	12	4	23.97	2.66862365734872	393617.407741932	NA	NA	NA	NA	17.3925242304829	18.3735402167362	NA	18.5658302531141	NA	7.02676639439516	15.3161540027483	NA	NA	NA	12.3133747862561	NA	17.6189314919711	NA	NA	NA	NA	16.2680692256633	NA	NA	NA	NA	NA	NA	NA	NA	NA	NA	NA	NA	NA	NA	NA	NA	NA	NA
505	151.995267246977	503.190385362704	151.994178988864	151.996732825678	469	158	23.35	4.13122658208983	2900869.96012999	18.1942440639607	19.8147391838169	20.9125892573854	20.3149549995093	20.4063834269482	20.7793274833906	20.5903758353083	20.4714763526249	20.8220775812314	19.5994093894518	20.7112943711192	21.0424668484256	20.9178933173434	21.0722410749433	20.1526279006349	20.020751757421	20.8076422633949	20.6219483319518	21.20075321901	21.0797964329835	18.9501662475843	19.1563151808041	19.3341231368482	19.7779405047127	21.0987928690636	21.0091087530343	20.0912477699983	20.954982828321	20.9164464431777	21.1222912906771	20.1520248308192	20.7123328349666	20.3569896484101	19.0196406548457	19.7260493645826	19.1627822494978	20.8253979953968	20.1465633463539	20.0653894543524	17.4664625605114
506	151.995310821603	59.8816346610161	151.993259918201	151.996433281517	411	142	6.294	14.1219433120001	1200365.93992642	18.4349073857522	18.4697548678149	18.0355491093403	18.1785728024015	18.3240854428767	18.2355584665168	18.1789878670347	18.2625917088756	17.8676832726151	18.4256552697819	18.1604267942724	17.9113894151	18.0485821745098	18.1908220566296	18.1243811097888	18.2624580388554	18.4613838626714	18.3160028576185	18.1671901201915	18.3430594187826	18.7951975768851	17.9957028928523	18.0282537371906	18.473662286311	18.1466927182456	18.3467784056192	18.2817453291791	NA	18.348813829889	17.8206584047289	18.261358745512	18.5941618301191	NA	18.1914835114669	NA	18.1569275041037	NA	18.0920333784587	18.1106683781184	15.1798678488727
507	152.008631595277	132.696692581827	152.006778554978	152.009409625905	51	13	22.61	3.23745486240817	1661042.23508679	NA	NA	NA	NA	NA	17.6089977065413	NA	NA	NA	NA	NA	NA	NA	NA	18.1125525777529	NA	NA	NA	NA	NA	NA	NA	20.6636581948421	NA	20.2144154219874	NA	NA	NA	NA	NA	NA	NA	NA	NA	NA	NA	NA	NA	NA	NA
508	152.033975737887	464.884762516556	152.033575830358	152.034441204909	485	162	23.36	4.11185602073864	2735108.97099105	18.5692692832566	19.3271516163192	18.8416729548327	18.8861896734268	18.7979282306641	18.9338281119101	19.2814661757372	18.9219352694655	19.2710681706743	18.9396640878044	19.3393264976536	19.0320471228481	19.9276967295967	19.4761352702161	19.6547616643374	19.2779769509398	19.2824762918877	18.9956430955165	19.7281861319422	20.2024336850643	19.5880399360096	19.6796271051215	19.6959681258881	19.4432212095805	20.1266814705209	19.3531812835873	19.6211208794478	20.0079687581412	19.1432708442312	19.1101581423657	19.4518353621976	19.3801545521843	19.0982559839768	18.0124509875873	19.5655825168363	18.6960296856949	19.0564255488017	19.1015713747417	18.9952063293457	19.2998681341474
509	152.0465244319	120.861588524969	152.044817548415	152.047525665047	485	162	14.65	6.38567086990969	16737059.8873422	22.378753176095	22.3643109111774	20.6235082405694	21.7939096806106	21.9653478584158	21.5395622701789	21.4163446176811	21.931834753078	20.8560907795944	21.5112306789486	22.1522928985722	21.1532430545454	22.4758331388732	22.9932164790139	22.1532511132838	23.5873503303715	20.412678666164	23.2301848671392	22.4441586394726	23.1475751829912	22.1309443090147	22.6936897618289	22.3662886720074	22.3637226690756	23.0526953015515	20.7364800952456	23.4652324503655	21.5041077695785	22.8985652459626	19.8088898639518	22.6680881861122	21.855270756211	23.3383976901198	21.4931833961778	21.9315668041352	20.8088410039093	21.8389818230898	23.2756651408031	22.7744369669958	22.787870126693
510	152.071340154446	122.929285727691	152.07113780454	152.071669867149	486	162	3.294	23.2338675210611	10962812.1155206	23.1956324253454	22.930112396209	22.3000763120533	21.9854776376433	22.1450605770913	22.2784779555634	22.0850772641637	22.1834098734595	22.1669752822547	22.0707727456196	22.1768631288354	22.0340851197106	22.1336213028626	22.2103558668002	22.1337067955	22.129254881988	22.0683321950525	22.2071723661214	22.4685400561132	21.9901769162062	22.051524309731	22.1002067259726	22.0727402374329	22.8252819299077	23.3335894417243	22.3289192892163	22.2993736323898	22.4130568069184	22.0842056197206	21.9722659324002	22.2790661215378	22.2263314342324	22.3006702146943	22.0391951413639	22.0698114722186	22.0737235139317	22.1982598228134	22.2040106909234	22.1800258794512	22.2665364459448
511	152.894426264524	248.736074114636	152.893492548265	152.897287549048	151	55	22.65	3.68981410045687	12132344.6812222	18.6593564031169	NA	20.1639326833239	NA	NA	NA	11.3724611450047	NA	NA	NA	18.6907406089206	NA	19.93116930072	19.769345564475	18.9453814940802	20.1664506214392	19.5045834287011	NA	20.1212467690854	19.6206926048694	19.2183920682545	NA	20.2358270538018	NA	NA	NA	19.2073907468369	18.7607621634436	18.6348372746733	NA	NA	NA	19.0866622623183	18.5206617505031	NA	NA	20.0731826137142	19.1581467323293	19.478037449105	NA
512	152.943369056124	128.58296012452	152.9414568375	152.945575403201	477	162	14.45	6.56280509954263	2546752.48807232	17.820434918109	19.5260342742354	19.8838541084179	19.0474266506	19.0791019153286	19.0664297601554	19.4958303968142	19.9114543030275	19.7309150953384	18.9681473423687	19.6998171659074	19.2973975218275	19.5892971398924	19.954103856607	20.3984078818195	19.5413261642433	19.3091601723364	19.4134638475346	20.0318524183596	19.2298662069203	19.5646143175464	19.7759044972551	19.6134658853853	19.5619960512985	20.5524410859553	19.7837535685121	19.5605553659201	19.4144847189299	19.1581198278801	18.8153764619568	19.4491551746534	19.2336884504389	19.6036146224622	18.8891379743313	19.5969334554511	19.2943080429125	19.3281719869293	19.6026196404686	19.8003425876764	19.5789936164863
513	152.952569780051	300.865076826061	152.952199832325	152.953084545396	13	2	21.51	1.90288922013257	592283.211978698	18.076467283425	NA	NA	NA	NA	NA	NA	NA	NA	NA	NA	NA	NA	NA	NA	NA	NA	NA	NA	NA	NA	NA	NA	NA	NA	NA	NA	NA	NA	NA	NA	NA	NA	NA	NA	NA	NA	NA	NA	NA
514	152.967309045185	75.8819425211375	152.967093111061	152.967501002007	10	4	26.93	3.30350997935306	10689357.3330435	NA	NA	NA	NA	NA	NA	NA	NA	NA	NA	NA	NA	NA	NA	NA	NA	NA	NA	NA	NA	NA	NA	NA	NA	NA	NA	20.9700498808496	NA	NA	NA	NA	NA	NA	NA	NA	NA	NA	NA	NA	NA
515	152.985055624679	236.187016046524	152.984594411512	152.98567437749	486	162	15.08	6.21501655419533	4238166.16275532	20.0752369822618	20.4219895140106	20.3409341342693	20.2112812058818	20.6047001057214	20.364477208806	20.2865364976801	20.5175792982295	20.4482952463723	20.8078355700634	20.7952667557795	20.6088299368835	20.2822518011194	20.4809262248998	20.5258199285793	20.4433907483974	20.6052068240114	20.4441921601763	20.4475227018162	20.8620706088484	21.1080682927109	21.2760487561298	21.4459242474092	21.8775693343292	21.9559299209574	20.3458668526284	20.4662310885469	20.3315458496267	20.8289386952451	20.6887691684923	20.6160904892511	20.4269634238198	20.5347282149064	20.5290599375414	20.3435786930719	20.4436518387871	20.494397401046	20.5966057370822	20.5545548212173	20.2697114721688
516	152.99465341435	101.957823629354	152.994191118185	152.996618591541	486	162	20.82	4.58083908530257	10976150.0409071	21.3651726814555	20.6668075293654	21.2034604391993	21.292026536695	22.0088398378813	21.6424778534771	21.8185849285106	21.6987186683124	21.6680764718471	20.8470024356488	22.4116155951084	21.9893490486249	22.0973099609127	22.3421237819566	21.6475600132906	22.5880986978947	22.1023760107408	21.4842235042647	23.3075839856602	21.7984298987174	21.200863474977	22.2489805878618	22.0347270737051	20.5377691171088	21.4160553294269	22.8324394474147	22.4975363153143	22.4926211372172	22.1052738466893	20.1324693815122	22.2521565969663	21.9648427456614	22.4763899259899	21.2422951056328	21.4137597772493	21.1583660871724	20.6790862240922	21.9502315948811	21.4311570528047	22.569274507384
517	153.004278756646	99.4467374222191	153.003955971149	153.004517648059	11	2	21.89	1.87131584692636	653444.623917856	NA	NA	NA	NA	NA	NA	NA	NA	NA	NA	NA	NA	NA	NA	NA	NA	NA	NA	NA	NA	NA	NA	NA	NA	NA	NA	NA	NA	NA	NA	NA	NA	NA	NA	NA	NA	NA	NA	NA	NA
518	153.018033699626	81.4293468871514	153.017699456063	153.018463433753	483	162	3.471	22.3161398037282	419283481.823438	25.1585025069972	25.5123558560608	26.3178365845743	25.7665260096953	25.4883839579849	27.3454739740436	27.46835998829	26.9515610313624	26.7767847403064	23.7801023096214	27.0653741133712	27.2688626453453	27.1639423633486	26.8620895519866	27.8478719944786	27.7172460739399	27.3330641080205	26.6531845401191	26.8073088407654	28.5997282610259	27.941227328383	28.1645572940825	26.8852561491206	25.3124019477385	25.9149691922667	27.2175665370199	26.0461682940501	27.1344736534802	27.8631160060658	27.1577503683492	27.335094340814	27.5632907199789	26.8987263683866	NA	27.0732164681253	25.8834324605333	26.464986396066	26.760826168584	27.788699729707	28.3780198739321
519	153.040648799577	53.075212427321	153.039913607928	153.040800414449	14	6	19.94	4.09109504977499	627168.383036889	NA	NA	NA	NA	NA	NA	NA	NA	NA	NA	NA	NA	NA	NA	NA	NA	NA	NA	NA	NA	NA	NA	NA	NA	NA	NA	NA	NA	NA	NA	NA	NA	NA	NA	NA	NA	NA	NA	NA	NA
520	153.050020936902	125.815954243368	153.048079792342	153.050574334704	24	4	14.24	3.2784198016556	1686526.41544082	NA	NA	NA	NA	NA	NA	NA	NA	NA	NA	NA	NA	NA	NA	NA	19.3675700021124	NA	18.5938994726409	NA	NA	NA	NA	NA	NA	NA	NA	NA	NA	NA	NA	NA	NA	NA	19.0858835893713	NA	NA	NA	NA	NA	NA
521	153.853567055407	46.1647362684721	153.8514054518	153.854987133121	137	38	20.92	3.71307687046247	1744406.69785504	NA	NA	NA	NA	NA	NA	NA	NA	NA	NA	NA	NA	18.7208329218354	NA	NA	NA	NA	NA	18.5430342766612	NA	NA	18.5450299429241	18.5620715982749	NA	17.8430127358821	NA	NA	16.6794370977747	NA	NA	19.2007200916696	NA	NA	NA	NA	NA	NA	NA	NA	NA
522	153.867325322795	587.628502192971	153.866855025761	153.867928144002	463	161	25.31	3.85525627875977	16513630.4431814	22.324306725018	19.5475712356249	20.1382450266358	20.4083432989255	20.7106903905007	20.6444736680485	20.4616214181793	20.2811789015422	20.3105761530272	20.0720775641784	20.1446272510775	19.9350470355758	19.9860963907767	20.1530696597082	19.986910721625	19.9397364241816	19.8849750665793	20.0594162963774	20.0018311408418	19.8161681253892	19.181051470262	21.1826461381825	20.1249535434677	19.7498136582402	20.0694961303071	20.4201878145836	20.3792218949903	20.1549097932401	20.1084347756078	20.2967446553921	20.3274843290021	20.2715666637003	20.2166552726871	20.6548397403781	20.0748703113802	19.9339716290553	20.018063530821	21.2259204420194	21.1164877858944	20.4088632246116
523	153.915397757655	131.855018818039	153.915231200815	153.915598986664	21	7	18.49	5.127829463043	226852.914163049	NA	17.1200291740446	NA	NA	NA	NA	NA	NA	NA	NA	NA	NA	NA	NA	NA	NA	NA	NA	NA	NA	NA	NA	NA	17.0160407996647	17.1776755330479	NA	NA	NA	NA	NA	NA	NA	NA	NA	NA	NA	NA	NA	NA	NA
524	153.921381535894	186.408107036553	153.921277288235	153.921540541211	25	12	11.1	9.28912398400207	426864.629017135	NA	NA	NA	NA	NA	NA	NA	NA	NA	NA	NA	NA	NA	NA	NA	NA	NA	NA	NA	NA	NA	NA	NA	NA	NA	NA	NA	NA	NA	NA	NA	NA	NA	NA	NA	NA	NA	NA	NA	NA
525	153.97636680904	39.8883636905406	153.975256627904	153.976597168431	39	18	14.05	7.46980951985724	869604.695971798	17.6413429610161	NA	NA	NA	NA	NA	NA	NA	NA	NA	NA	NA	NA	NA	NA	NA	NA	NA	NA	NA	NA	NA	NA	NA	NA	NA	NA	NA	NA	NA	NA	NA	NA	NA	NA	NA	NA	NA	NA	NA
526	154.021406188783	78.756228952064	154.020999301797	154.022590970117	474	162	8.064	11.0659617846345	17626463.5551281	19.1453875665477	20.0814745481498	21.2717455310273	20.8027841664779	19.9462532139815	22.3649406357754	22.5440463559151	21.9410370342122	21.8577868744665	20.7190867669932	22.128705633428	22.6257013417399	21.8522244497862	21.9634505943046	22.9548093715817	22.8088775934352	22.4839750482385	21.5080265448207	21.4299068116104	23.8765921797317	23.2455555733637	23.3974442190475	21.8997336636607	20.4415416316274	20.8171395184068	22.3330427606437	20.5999989475889	21.4233555297651	23.0983258839487	21.9714964033591	22.3995175126638	22.6191502942038	22.1484652585356	18.4193249995655	21.9487643768942	21.0588233453443	21.5382433581062	21.025366038022	22.994043313664	23.5839718895671
527	154.035838704051	549.924563488512	154.035531595194	154.036157538019	32	10	5.475	12.1723606264708	907394.1586616	NA	NA	18.5823511675129	NA	NA	19.10192303667	NA	NA	NA	NA	NA	NA	NA	NA	NA	NA	NA	NA	NA	NA	NA	NA	NA	NA	NA	NA	NA	NA	NA	NA	NA	NA	NA	NA	NA	NA	NA	NA	NA	NA
528	154.035972600343	119.261173266616	154.03550595571	154.036923760146	20	10	24.64	3.24875735031351	1823987.29731759	NA	NA	NA	NA	NA	NA	NA	NA	NA	NA	NA	NA	NA	NA	NA	NA	NA	NA	NA	NA	NA	NA	NA	NA	NA	NA	NA	NA	NA	NA	NA	NA	NA	NA	NA	NA	NA	NA	NA	NA
529	154.039863109779	113.976223941424	154.03880476043	154.041304447886	24	8	26.05	2.60849717956242	1403369.59675813	NA	NA	NA	NA	NA	NA	NA	NA	NA	NA	NA	17.860277955769	NA	NA	NA	NA	NA	NA	NA	NA	NA	NA	NA	NA	NA	NA	NA	NA	NA	NA	NA	NA	NA	NA	NA	NA	NA	NA	NA	NA
530	154.044170918112	119.726444976148	154.043934916244	154.044546738454	471	158	10.14	9.00656110875708	3303303.5872848	20.7746735650204	20.6580087481529	17.2026463363772	20.1719515269782	19.9385530632763	19.2255670526972	18.8059884565614	20.272226474596	18.9113445678665	19.7878926461542	20.3448991980942	18.70317975673	20.31119010304	20.9919135964345	20.0977537742417	21.2652718970956	17.854481649658	20.9263836081732	20.732841810403	20.6813448653343	20.0854155258134	20.7171203883128	20.849581482011	20.6279079573737	21.0303969899805	17.9774708772664	20.8817990001081	19.7243214190186	20.6564433997037	14.5749257919857	20.7943367896646	20.2927528652395	20.7275786202506	19.8563072935676	20.2523686842183	19.0443297291738	20.3777964845528	20.8008595319655	20.3722940127862	21.3281805897496
531	154.060920587929	99.8109690304072	154.060627459143	154.061413215488	486	162	4.727	17.4305253689461	208730890.002232	27.4342608919733	27.242035831128	26.3938609655341	25.8189708471611	26.6663370491933	25.9587650422457	27.0475537219485	26.4067588134658	26.414919876814	26.9678214396253	26.8692184176702	27.0618087811255	26.4662002450222	26.0855278774921	27.0335477315701	26.6775707175075	26.8671757445348	26.6074116743124	26.9769236848339	26.2920742862398	26.9211052942144	27.0016777176798	26.5875311007783	27.1683738685915	27.3332330432268	26.4557411089368	26.8761861896027	27.5594652664623	26.9774116651081	25.95383044878	26.7588285157949	26.453454385157	27.3095056473151	26.6244824923468	26.6239737267165	26.3293868066968	26.5402529951311	26.7547972597465	26.5566599395955	26.4721959053234
532	154.864736736826	51.6708519557481	154.863843047391	154.865420271979	14	2	10.31	3.5329447094153	1100981.65877514	NA	NA	NA	NA	NA	NA	NA	NA	NA	18.3010037789531	18.296396857041	NA	NA	NA	NA	NA	NA	NA	18.3034677516376	NA	NA	NA	NA	NA	NA	NA	NA	NA	NA	NA	18.2859822981671	NA	NA	NA	NA	NA	NA	NA	NA	NA
533	154.867492103623	36.2652031950059	154.867144987733	154.867769405527	485	162	21.66	4.41110400130699	6310734.34793919	20.0371285691767	21.2209085065037	21.5022797463966	21.3753538038642	21.3046239956398	21.0647513525937	21.1548457126245	21.2387592926611	21.1773649387757	21.771521938723	21.29311713627	21.6525714876711	21.4084085521385	21.6513947284234	21.2916654856039	22.0219774996701	21.4067512421293	21.8693893734013	21.745241786878	21.9164351964773	21.876305574727	22.1079640373277	22.0410879561779	21.9182965917561	21.516429738325	21.6865568843682	21.6926890870348	21.2856078657043	21.6094942967234	21.6919479702368	21.6623568098592	21.5215410231539	21.8236475975208	21.0738903272577	20.9689891751759	21.5788265361723	21.5178768115215	20.6923783179004	20.0367331643763	21.7579862316753
534	154.867563644611	593.151106954497	154.867332185337	154.867679299158	30	16	8.042	11.2815354169703	718159.65043593	NA	NA	NA	NA	NA	NA	NA	NA	NA	NA	NA	NA	NA	NA	NA	NA	NA	NA	NA	NA	NA	NA	NA	NA	NA	NA	NA	NA	NA	NA	NA	NA	NA	NA	NA	NA	NA	NA	NA	NA
535	154.879418188243	152.253343408535	154.879137475011	154.879842352509	486	162	6.699	12.9717472142773	282585811.296063	26.3439289305038	25.3572881164245	25.5908927351103	25.8747143719973	25.2251261974272	25.1070924608616	25.1092797455827	25.8705273098257	25.2197150922449	25.6438869349874	25.4077081943691	25.9681060515283	25.0954446827057	25.9014796312954	25.0448719566385	25.2030469894354	25.3552646273352	25.1170401651413	26.6787701006841	25.1254712099882	25.5008549678855	25.7764584284229	25.7521741346462	25.0292147715247	25.7477891405799	25.6913496520559	25.6440730658163	25.6602023913538	25.5084161226251	25.8616063107841	25.4510596890476	25.3945163039119	25.516667749697	25.606408648926	25.433164942926	25.4697514524024	25.4192442786042	26.5657625282736	24.8653019157996	25.8179205853318
536	154.897163036697	155.531095012683	154.896882760276	154.897589543122	486	162	1.615	38.0943422847199	220149652.450835	26.7841575283381	27.4063479366068	27.2242440184478	27.040171980338	26.9869165161576	27.0005237264617	27.2622904284597	27.2440344160034	27.2048321595985	27.2057852208576	27.2407495662994	27.3687456966652	27.2173940065376	27.4060311823326	27.2567177459778	27.2891499533669	27.3590656582038	27.3227269423799	27.2338452204327	27.2774926688181	27.2346479307974	27.1641687342025	27.3164705800171	27.5138509370535	27.6898762127951	27.3240539313485	27.2424651256326	27.2300483445103	27.0877469048818	26.780831589299	27.2284636263428	27.3373580780594	27.2524640724479	27.1598903141779	27.2244069577921	27.1638681697451	27.3042413565469	27.1724702782885	27.2342510620939	27.2585216146267
537	154.917437404669	254.978447201489	154.917043512561	154.917791854265	483	162	3.221	23.6347296303645	84926654.6661325	23.3035595457754	24.4730285068959	24.7227766221665	24.4440623581185	24.5946138776421	24.6961783640361	25.2859157901642	24.9511101067134	24.9929185852312	24.7662604065045	25.265806508043	24.8103141217154	25.0727730207594	25.1654353951728	25.3678703852438	25.3246757353114	25.6180963774409	24.9936756447008	25.6939845158401	25.4374857312449	24.9834320502514	25.1551769141208	25.6535816668161	25.1596815918711	25.8590974476122	25.7917649154374	25.6241565278125	25.5432070904692	25.3191182709953	24.3696669435686	24.8280950393436	25.2149989264951	25.128938370553	24.8610149515	24.683585979124	24.4854520131741	24.8315439273205	24.8992541502648	24.7205429923767	25.198987789777
538	154.926866791483	155.578011762303	154.92658948321	154.92726115323	486	162	7.104	12.3242838602091	346890431.891509	25.6085619211797	27.0768361421013	27.7764507464185	27.4058081758108	27.5099723137382	27.432985145542	27.7970561857532	27.5894114439707	27.6443658181626	27.7890844603914	27.6003601632888	27.4398415429278	27.7346072937898	27.5357188555029	27.4824399801014	27.7222415324484	27.604010736422	27.7343464659723	27.9123537264488	27.7747897892729	27.5896429125284	28.0322747074563	27.9614005133965	27.3331206980246	27.532196076999	27.4196111895349	27.896702491015	27.5340924905671	28.0460244716878	27.0066883239002	27.953809732991	27.3926905426915	27.7877903664592	27.7079211244579	27.5070558880156	27.257956779505	27.0260624870859	27.9092811663254	27.7235937385413	27.8686053291839
539	154.926900129774	163.694640443803	154.92658948321	154.927223190868	480	162	13.65	6.8212536790558	335558656.248366	25.4533032466191	26.8081575373863	27.7111648676896	27.328618277156	27.4566141539283	26.6326702519478	26.6413594436466	27.6491259376216	27.5461565049205	27.7105540048662	27.5021776867393	27.1230767683708	26.0006852175441	27.419025009174	27.3799182782248	27.7449391115383	27.4051617240214	26.808667472816	26.2283356177325	27.4225771086368	27.4995503359402	28.0345061970456	27.2047006797382	27.1568923521264	24.7575189820902	27.4652936919115	26.5197351166414	27.6510090419724	27.8804993142052	26.7186573154875	27.5263571674266	27.5896560961444	27.7310539385882	27.6145040800501	27.3340110071264	27.3605505557548	27.2677449386625	26.6150932633089	26.7455651627948	26.9772735271832
540	154.940779486148	160.921005031972	154.940011810026	154.941748005776	315	105	18.35	5.13267559046137	4473039.43773944	NA	17.8794684451992	20.5229033807536	NA	NA	NA	20.4084680781298	20.4079825161911	NA	NA	20.3176576394287	NA	20.4207524307217	NA	NA	20.6016113870151	20.005973539066	20.5863019294034	20.8368264626547	20.2170956211424	NA	20.639828066413	20.6424440507276	18.9792750778429	19.9409771797143	20.1844043739978	20.5984866205414	20.6952584084957	20.2974440754697	NA	20.3713865688897	20.2606695243109	20.4388966301727	20.6267292470173	20.2818794494876	20.1349913430359	NA	20.9753497999549	20.7656693511797	20.3153659484813
541	154.982402920484	134.457462431481	154.982198964423	154.982741652196	437	146	9.863	9.21808149836337	2108492.79528619	NA	NA	20.3428474688118	19.8492292803608	20.1361709252241	20.5807169271786	20.3932260454339	20.4563559212166	20.2982055743709	20.0884448719157	20.3346517233243	19.7620105630762	20.5500608851571	20.6462856586374	20.1758297958273	20.0838781119752	20.0039773198241	20.2831871785261	20.2636349272204	20.2253950803064	20.3306137403948	20.6005875474327	20.6588537103881	NA	NA	20.6093708567712	20.4004231232283	19.7845182343119	19.8809632969525	20.864991551905	20.0175202341477	20.4971009922086	20.3125790856001	20.0078978149877	20.2233397971031	20.3158719423286	20.1478704723111	20.3852668218189	20.1555283231865	20.4477191812342
542	154.995478539305	125.222338962856	154.994490227867	154.997918823622	486	162	2.843	25.9533864363117	38577406.6680436	23.5321611269147	22.3968244602737	23.5332449730287	23.5142491587675	23.9114239687132	24.9491494787305	24.1327640992195	24.1736116620214	23.6679425177703	24.2818674212056	23.9539934432548	24.94658915073	23.412227364539	23.9073356876193	23.5922634147013	24.009925392786	24.1335051777922	23.7557916565325	23.7340459722493	23.6493348809637	24.080909222196	24.1666239348396	24.0857768771129	22.2844911248138	23.4795224282799	24.7102080821257	24.0770290258139	22.980447194952	23.7031262508008	24.9517046484761	23.02180654567	23.5729662524983	24.3820721100027	24.602518211746	23.9758121060829	23.6000055832758	23.9384676834384	23.5946178475219	23.1459753840495	23.7609167173354
543	155.010454251917	71.0886348862086	155.010134892955	155.010694599857	484	162	5.018	16.6232842273764	12787426.6053442	23.4273861906805	22.1132592337324	22.4387558481182	22.4736153552623	23.051416527196	22.6436612103676	22.5237475097241	22.7088185297669	22.3891411976653	22.0233087577943	22.8174741210112	22.809006984507	22.439605146768	22.399662977775	21.6907324743962	22.9859901657955	22.4759971548929	22.3145624930307	23.5443103456724	22.0345076257007	21.1517989442476	22.6850751337981	22.456105579804	21.9599103824172	22.809678506529	23.2844100754341	22.9424747301939	23.1017592780357	22.6091230651191	20.7019250813998	22.6837591858245	22.8823312561408	23.1103742749311	21.3126441708188	22.5024620075871	22.0536267773998	21.8689745428982	22.6799156650425	22.2986886970043	22.843889590396
544	155.019927443904	99.135455924236	155.019489626577	155.022770401524	343	119	25.07	3.7709660961628	3713315.3560355	21.3343900387264	20.0888948516134	18.1207073450849	20.1796050547905	19.9507087776576	20.3403140386543	20.257504752621	19.9845378351322	19.9438228909636	20.256160393863	20.3022306620059	20.1730314637729	19.2480002955333	20.1177123248696	20.5222766899103	20.5362213212924	20.3221925851997	20.6673862213952	19.4146865660107	20.9013563057413	NA	NA	NA	NA	NA	NA	NA	NA	NA	NA	NA	NA	NA	NA	NA	19.1588107152737	NA	20.7442555426508	19.1412540780632	20.9516447791879
545	155.057938801181	128.320218185837	155.056419362819	155.058344410913	471	158	13.11	7.11213008295985	2977894.2273148	20.1958532352407	19.9479975181269	18.7550510922912	17.2675541946895	19.2152402339804	17.3576757852558	19.9533164486215	18.1552714915353	18.5323764010066	20.0140923651359	19.636011957801	19.9043049934592	19.2051704556285	18.4652184175177	19.7501854179344	19.4047805048811	19.782173942955	18.9740200313284	19.5564589983678	18.5473633595743	19.7445594753894	19.8103884892256	18.9727458862957	20.1518275883645	20.3312159193932	18.7948047839811	19.432485721206	20.5490967423928	19.7724044803452	NA	19.4313220100369	19.0742897391871	20.2945583833485	19.0686884657706	19.0842124838337	18.4587246914483	18.9704900810502	19.3809736729471	18.9608194480261	18.8896351955808
546	155.064254739191	131.237004855963	155.064036311462	155.064596357219	486	162	3.853	20.5631771885821	28501400.0629554	24.4972178570074	24.1814936162719	23.7175995798813	22.9833330457222	23.8865092524339	23.1123673690987	24.391551259381	23.6478148730441	23.6249062919675	24.1738810555489	24.232944796428	24.1572955052519	23.7300622610723	23.266176857372	24.2366354457622	23.974622050494	23.9405656651032	23.8655450500633	24.2338167656466	23.6384969717221	24.1949271802158	24.3458196279349	23.9315295204304	24.2802478915572	24.4641579109131	23.6932038904347	24.2050807879615	24.6873806166645	24.2173051943218	22.9897678927137	24.0698548341154	23.7393275619461	24.4796460654945	23.8950175167163	23.8871524057504	23.4903602185324	23.8655730762102	24.127442220218	23.8710706711899	23.7760363707297
547	155.070057844278	528.354491560802	155.069880626447	155.070577347976	23	2	21.84	1.14159595113969	965992.752941544	NA	NA	NA	NA	NA	NA	NA	NA	NA	NA	NA	NA	NA	NA	NA	NA	NA	NA	NA	NA	NA	NA	NA	NA	16.9833860872754	NA	NA	NA	NA	NA	NA	NA	NA	19.8816543336538	NA	18.5913050794669	NA	NA	NA	NA
548	155.070167477217	454.167408708666	155.069775613615	155.073394644731	429	150	25.12	4.00500893116992	8117609.13717786	21.1407908554473	20.8913016529205	21.9095837680739	21.9328689966764	21.7793765956981	21.1837692560161	21.7667238353121	21.8047311672143	21.520036100132	21.5577100787012	21.5269127274077	21.6927988120339	21.1729202534786	21.4856761510895	21.4923989051451	NA	NA	21.2949014782848	20.8371571584363	21.5214337215801	21.1337561538406	22.1281806499049	22.4127501860197	22.664402637301	22.1649429477766	22.0044080997993	22.1118200091819	21.8727219331636	21.2470743394312	21.8363250459453	21.7279062258083	21.8444273272626	21.3194196573929	20.697148559878	20.8785573906872	20.4526823203866	21.8256067055226	21.6912773014943	21.2517281712706	21.9556404093028
549	155.850449243667	49.0315557953309	155.849383139578	155.851040930746	22	16	23.04	5.25204337312486	219858.902304024	NA	NA	NA	NA	NA	NA	NA	NA	NA	NA	NA	NA	NA	NA	NA	NA	NA	NA	NA	NA	NA	NA	NA	NA	NA	NA	NA	NA	NA	NA	NA	NA	NA	NA	NA	NA	NA	NA	NA	NA
550	155.864389004874	68.0151402683862	155.863849404867	155.864999541271	360	123	17.2	5.55164382819693	51928749.3706216	22.326471465023	23.8681204718851	22.8402152134678	23.3376713125373	23.5395621537466	23.5212345030432	NA	23.1405686756441	22.9234665027233	23.398419401188	23.2338534470015	22.9088775819244	24.2794884288003	23.8113529460355	24.3784672152543	24.4659498862391	24.0674898260426	23.2364274787835	NA	24.5535046638584	23.55976353056	23.9394997227515	24.5244918509392	24.0446147004224	23.5862034988719	23.7225209108926	23.0677694324777	23.2555520760282	23.3498324131154	23.344755339931	23.4201068585836	23.8956584834875	23.852209100135	23.4034552964968	23.8107726404855	23.0000992504607	23.6298102154255	23.4276582740997	23.8083048012942	23.9253984404961
551	155.872855381771	191.066545951499	155.872388147698	155.873273970439	481	162	10.59	8.62064378116336	133301110.176794	26.0440816461592	24.9825278663711	25.0447031138602	25.7099278893297	24.8966757223601	24.0498108559542	24.9307772179703	25.2106851168783	25.3536925955164	24.9174822296668	25.1343405016034	25.2745631832105	24.4211802162183	26.7379931209952	25.368586040041	25.2838166185184	25.639329598231	24.0074969484427	24.4768525665841	25.7477787025925	25.4886010827212	24.6131530248296	24.0781013887525	24.9737141458905	24.0821197589386	25.9204775560802	25.533579663648	25.7159105897338	24.9869567039545	24.7977736063021	22.6518413033245	24.7485575864039	24.7986597372612	24.6615069629116	26.1553101606801	26.0704497309274	25.2709879571062	24.1201554355663	25.9270514911931	25.4231821197477
552	155.878795828837	49.7667393413724	155.878231715219	155.8792465583	28	14	11.96	8.30269244454987	215364.632140894	NA	NA	NA	NA	NA	NA	NA	NA	NA	NA	NA	NA	NA	NA	NA	NA	NA	NA	NA	NA	NA	NA	NA	NA	NA	NA	NA	NA	NA	NA	NA	NA	NA	NA	NA	NA	NA	NA	NA	NA
553	155.909833429468	181.6118591905	155.908257033869	155.910075891515	35	12	12.46	6.85244403837369	1683209.37809134	NA	NA	NA	19.3059662730974	17.8595261987688	NA	NA	NA	NA	NA	NA	NA	NA	NA	NA	NA	NA	NA	NA	NA	NA	NA	NA	NA	NA	NA	NA	NA	NA	NA	NA	NA	NA	NA	NA	NA	NA	NA	NA	NA
554	155.94575282698	484.512026604524	155.945350559481	155.946155634181	32	6	2.467	14.7874306839187	1093028.08948118	NA	NA	NA	NA	NA	NA	NA	NA	NA	NA	NA	NA	NA	NA	NA	NA	NA	NA	NA	NA	NA	NA	NA	NA	NA	NA	NA	NA	NA	NA	NA	NA	NA	NA	NA	NA	NA	NA	NA	NA
555	155.973711933334	35.9616824040776	155.973386829781	155.974244708538	16	11	22.67	4.22281085646282	137133.107319351	NA	NA	NA	NA	NA	NA	NA	NA	NA	NA	NA	NA	NA	NA	NA	NA	NA	NA	NA	NA	NA	NA	NA	NA	NA	NA	NA	NA	NA	NA	NA	NA	NA	NA	NA	NA	NA	NA	NA	NA
556	155.99026651055	290.465754500125	155.98974630297	155.991311289278	414	138	29.77	3.24885524937318	1175414.48517423	17.9864416847857	18.6655836911028	18.5515052707151	18.8533104881426	19.5890726176387	18.3176833178541	19.2895085475966	19.0409000873365	18.4090969623444	18.6980175056254	18.9535227368663	18.8660383626322	18.671017061831	19.0668051400454	18.3048628473133	18.5206154641588	17.5828213277119	19.2729462296955	18.6157174377138	18.8028679843001	18.625771466583	19.2836985629247	18.730772491125	18.5900620391599	18.4661523110639	19.2673439262837	18.9409404502874	18.9993813961843	18.7738569903478	18.6563248023105	19.0946056489548	19.0092474037903	19.432908411179	19.2455191853772	19.0484619002421	18.1511444996758	18.6154476031914	18.7761285313384	18.7623295844746	18.1863430836747
557	156.012044578745	74.223650302066	156.010921708366	156.013910403232	42	14	23.6	3.63101927898331	16873518.3871057	22.1682067967644	NA	NA	NA	22.1317445052468	NA	NA	NA	NA	NA	NA	NA	NA	NA	NA	NA	NA	NA	22.2895226754642	NA	NA	NA	NA	NA	NA	NA	NA	NA	NA	NA	NA	NA	NA	NA	22.1763661898726	NA	NA	NA	NA	NA
558	156.026830737457	117.632475482496	156.026200583329	156.030503549471	486	162	15.02	6.23827915914158	3771889.84943968	20.4506168605434	20.5268323340121	20.5427692041294	20.3509816972685	20.5607572897204	19.7308232227687	19.856300368594	20.1621730723064	19.2376040890121	19.9280992615152	20.0215850463943	20.4105423009387	20.5420674893505	18.5290494836944	20.3158644974565	19.8130024393073	19.179938665359	20.3876805371996	19.533387122397	19.2380714630686	19.9849110619049	20.5444301946027	19.6250963574996	20.2598185946789	20.3782067497895	20.4971268342299	19.6608855170857	20.7658474572622	20.5727388261608	18.819610735191	19.8755258779803	19.6358881830027	20.0369849099664	20.0462948605786	20.2655940375706	19.3357682784378	19.6462560527301	19.7129957854624	19.682026066074	19.698022312292
559	156.055599168529	55.8017597004548	156.055494383285	156.055777142463	16	12	19.7	4.96633925615274	1794889.73220887	NA	NA	NA	NA	NA	NA	NA	NA	NA	NA	NA	NA	NA	NA	NA	NA	NA	NA	NA	NA	NA	NA	NA	NA	NA	NA	NA	NA	NA	NA	NA	NA	NA	NA	NA	NA	NA	NA	NA	NA
560	156.073581132433	116.302506369825	156.073378056127	156.073882965718	26	4	15.7	2.76185873092591	679285.569416518	NA	NA	NA	NA	NA	NA	NA	NA	NA	NA	NA	NA	NA	17.1999588670113	NA	NA	NA	NA	NA	19.0912451530982	NA	17.3528599273752	NA	NA	NA	NA	NA	NA	NA	NA	NA	18.166852424248	NA	NA	18.2538999255614	NA	NA	NA	19.2358012537118	NA
561	156.846126595023	161.996841131119	156.845816167032	156.847157925376	464	161	15.11	6.20345004296178	2513055.83053177	21.0512531559632	19.1532955312025	19.9504860115439	20.1066864822621	19.8587013824564	19.4191025121236	19.3228260936763	19.6182677050613	19.6498759166494	19.8827364970786	19.7376564497075	20.0819493325978	19.4803688773675	19.7199212767955	20.0780967456063	19.8403826548725	19.0267858980179	19.9073951877813	19.6581902252512	19.6627122998777	19.5447850762836	19.7074125398441	20.0060803807884	18.4641128885475	19.5942539613861	19.8338762449644	19.9404920510785	20.5923425798931	19.522327792773	19.5961126425589	19.9147639264345	19.7296262623404	19.9237521378903	19.7576875492442	19.4484866500971	19.6186405740472	19.4714009381254	19.1739846353403	20.3330413049139	19.7555955390965
562	156.86454643159	35.0295463856354	156.864181530251	156.864907778294	483	162	12.65	7.35086145743685	3623020.04983624	19.8252881649319	20.514583025913	20.8620573889732	20.9935941938671	20.9612641412343	21.028059978421	20.7047171091481	20.7173899259535	20.5855209145593	20.9609798890425	20.4611437322633	20.7789933589396	20.8165845739672	20.7034189005185	20.969351658829	21.328750110325	21.2195560300007	21.1931672529881	20.9425052568914	21.3004551012788	20.746886673251	21.3566285668121	21.4007141500737	21.2391484846315	20.7139279783847	21.0240548433171	20.9650802408463	20.9820560825257	20.9364912319163	20.8580765034928	20.9623041810326	19.9973388277631	21.1467016042921	20.9767909570425	20.9826620743593	21.0446716005824	20.9075023464885	20.9787557371135	20.1405848663449	20.9913744244246
563	156.864619990689	589.913514783928	156.86433650439	156.864937853915	24	15	8.171	11.6691560866318	1102002.327447	NA	NA	NA	NA	NA	NA	NA	NA	NA	NA	NA	NA	NA	NA	NA	NA	NA	NA	NA	NA	NA	NA	NA	NA	NA	NA	NA	NA	NA	NA	NA	NA	NA	NA	NA	NA	NA	NA	NA	NA
564	156.894216410796	154.769874611229	156.893946700628	156.894721388744	486	162	1.524	39.4623378268432	140850547.065161	26.1854392072864	26.7889265213306	26.5928700804554	26.3989593839681	26.3341702906505	26.3747671732601	26.635178909547	26.6158898317225	26.5678791423554	26.5347044992951	26.6127813412162	26.7399161910018	26.6035637047113	26.787358531044	26.6311487900018	26.6694591408495	26.7221431396447	26.6930258535661	26.6019535610896	26.6448844333009	26.6122877756212	26.5529476204862	26.691793450822	26.8912611422932	27.0540713568848	26.7001985137942	26.6141371232697	26.6131202208391	26.4495345461029	26.132623382162	26.6031087815808	26.7259185239734	26.6395936967799	26.5356953621194	26.5842759505045	26.5430847727507	26.6660712983094	26.5331643090212	26.6003637018111	26.6142682719202
565	156.908475833306	169.212533578634	156.907563738453	156.909766829555	80	28	17.71	4.77351381761768	848278.384055357	NA	NA	NA	NA	NA	NA	NA	NA	NA	NA	NA	NA	NA	NA	NA	NA	NA	NA	NA	NA	NA	NA	NA	NA	NA	NA	NA	NA	NA	NA	NA	NA	NA	NA	NA	NA	NA	NA	NA	NA
566	156.914597598939	250.665505291868	156.914288971997	156.914928603702	486	162	3.266	23.3860047753644	21757045.7390389	22.1326029545458	22.4498902236011	22.9527510425931	22.5506939266257	22.6688309594493	22.3652692037328	23.3548687880936	23.0348789587185	23.1669032508886	22.8337273452362	23.4616383214868	23.3600340937588	23.1479534983144	23.209879987553	23.3647103005608	23.3634975247282	23.0010576821398	23.0048366340765	23.6833671378851	23.158409303458	23.1299396637043	23.3262315332547	23.3780493703301	22.863922954736	23.6996889847591	23.1827895371266	23.3360933491327	23.1404716594951	22.8933147157702	22.6989483964298	23.0942064373994	23.5007480174921	23.428341977703	22.5598433885597	22.6901188625629	22.8189426648757	22.9447349065632	23.1218843171422	22.8876418933522	23.4874405645093
567	156.923976155571	159.45338155183	156.92363449551	156.924329001556	486	162	5.516	15.3231771567372	110069726.590534	24.14260052133	25.4919470473777	26.0581187175344	25.7554050845455	26.0384962906279	25.7371591785052	26.1775257853904	26.1818152998519	26.0315627383892	26.1231999288475	26.1161012840117	25.8779682503637	26.1361922653214	25.9763130570111	25.8060277608669	26.0595801556342	25.8810636218791	26.1316456883255	26.341089114686	26.2602962680977	25.9821507837394	26.3818885453167	26.2978514691435	25.6307548986944	25.9564462211545	25.9548172920125	26.2458022875145	26.113990962207	26.339502607333	25.0658068178688	26.2780299032972	25.946593496537	26.1516164441821	25.9748214078662	25.9348420513943	25.6345331108326	25.4272741886393	26.3168993585074	26.1597012312479	26.2484118365443
568	156.938388316556	156.747796637874	156.93715507965	156.939328987859	21	2	19.05	1.42419710887987	906643.11056895	NA	NA	NA	NA	NA	NA	NA	NA	NA	NA	NA	NA	NA	NA	NA	NA	NA	NA	NA	NA	NA	NA	NA	NA	NA	NA	NA	NA	NA	18.7509958265023	NA	NA	NA	NA	NA	NA	NA	NA	NA	NA
569	156.94315864043	522.680193004614	156.942876588885	156.943259284383	22	10	14.61	6.62237036710007	634152.699534988	NA	NA	NA	NA	NA	NA	NA	NA	NA	NA	NA	NA	NA	NA	NA	NA	NA	NA	NA	NA	NA	NA	NA	NA	NA	NA	NA	NA	NA	NA	NA	NA	NA	NA	NA	NA	NA	NA	NA	NA
570	156.954238495426	319.173213507517	156.953337660417	156.954601378957	30	5	10.99	4.16631947337722	1037589.16535378	NA	NA	NA	NA	NA	NA	NA	NA	NA	NA	NA	NA	NA	NA	NA	NA	NA	NA	NA	NA	NA	NA	NA	NA	NA	NA	NA	NA	NA	NA	NA	NA	NA	NA	NA	NA	NA	NA	NA	NA
571	157.010573562272	154.876654377986	157.010224511266	157.011034990175	476	160	17.12	5.5620510526761	359524184.054188	26.6777111950203	27.777687290262	26.3991913403185	24.9665321184416	25.4231230833197	27.6190283397276	25.6690265483627	25.8680939292321	24.0946150238689	27.6894082517561	25.4417424147065	26.505687490126	26.401623820556	25.8651962257685	27.5969889068461	26.8561869683457	25.99082336953	26.9031086160183	26.1863108243188	26.9149902058486	27.4198312552609	26.1561300709947	26.4876193349607	27.8817499849406	27.8886341628691	26.5324777516064	25.1688582165238	27.9565517737502	27.3891214379139	26.880996792231	26.7078397444383	25.7882448497689	25.1216097538694	27.5378458156944	26.5315630320122	25.4962566547982	26.9065422779221	24.3102183861546	26.7093780495085	25.4943146925862
572	157.035701635492	112.548264973899	157.034319562533	157.036579367517	84	26	24.63	3.53730267066352	4218222.56536693	NA	NA	NA	19.0336541403065	18.8513559513494	NA	NA	NA	19.77550859933	NA	NA	NA	NA	19.8778541408321	20.3602039828432	20.4442388051877	20.3738813059788	NA	19.4183048953604	NA	17.9948096594148	21.6717298659483	17.3983808301459	20.2132540372071	NA	NA	19.5106642129198	NA	NA	NA	NA	NA	NA	NA	NA	NA	NA	NA	NA	20.019173894283
573	157.049377121514	501.427811165518	157.048867080271	157.050462346742	438	161	23.45	4.15715241084716	36436628.2271702	23.7474300622408	23.2796398053435	23.2592753338774	23.2127804201648	23.2077231202574	23.1733396334324	23.2648673501874	23.1745374653524	23.1934606457645	23.1694407672792	23.1696310660517	23.2751241928538	23.1679583929805	23.1683434281113	23.1668893422029	23.1677608375168	23.1919268109844	23.223437559191	23.1690512711925	23.1765434081307	24.7487638072376	23.9716648401537	24.8466362543886	25.1037529145419	24.2259728909153	24.2810590153135	21.4259382702762	23.1986333820354	23.8536298198412	24.2107753009361	21.5385112842126	23.7860085928648	23.7539556702967	23.6136880701552	23.7112200778725	23.9956772304873	23.8672983999745	23.7895894983843	23.7295177079221	22.3434794899588
574	157.085785991656	131.408693916601	157.08533194976	157.086209726172	486	162	3.177	23.8830966646224	50882850.1381199	22.9104160113696	22.4021245058285	22.7562406205963	23.2796791487301	23.9726026525987	24.3556124938467	24.2149174676923	23.7964870658425	23.7018102709739	25.1604726584836	22.1253108309308	24.3839484295923	23.8727906019653	23.2849362898009	24.9194631350392	24.3988159750172	23.6594934297469	23.9596006393539	23.6449441937405	22.8091577473892	24.3069924411877	23.4005455103892	24.2374081980705	22.6590677584466	23.3474676844541	23.6086771380826	24.1551004832795	24.2246241755446	23.5267564621526	22.9687220862277	24.1887943120055	23.6727682684667	24.1347520178968	24.260959402017	23.7583579631171	23.6370384211463	23.2711261908864	23.4665003343983	23.8286074589589	23.9423478000675
575	157.096877928443	169.005374780974	157.096632285464	157.097057415048	33	12	2.244	33.5158082895766	14818211.5131389	NA	23.1204014799627	NA	NA	NA	NA	NA	NA	NA	NA	NA	NA	NA	NA	NA	NA	NA	NA	NA	NA	NA	NA	NA	23.4370977371722	23.7039720935797	NA	NA	NA	NA	NA	NA	NA	NA	NA	NA	NA	NA	NA	NA	NA
576	157.861744674294	561.004982981792	157.8612280745	157.862166639375	38	5	25.2	1.5060089758135	19343355.0556082	NA	22.2369333218846	NA	NA	NA	NA	NA	NA	NA	NA	NA	NA	NA	NA	NA	NA	NA	NA	NA	NA	NA	21.7010001050623	NA	NA	NA	NA	NA	NA	NA	NA	NA	NA	NA	NA	NA	NA	NA	22.051680138471	21.9293413251857	NA
577	157.87087335177	190.17801149675	157.869724444509	157.871455574268	478	162	8.863	10.1285703210382	80440493.6076186	25.2927220867673	24.0535776158314	24.0219352428029	24.812623037494	23.9527606796401	23.0787232617453	24.0276191563828	24.3087771732377	24.5614764670632	23.9613983823715	24.3055379573888	24.5112642239933	23.0767427416876	25.8975075972314	24.4620882744003	24.3329023672589	24.6732149350688	23.1561790332732	23.4015045786904	24.8392057485201	24.5414270034284	23.6795680967114	23.1568950574981	23.9870517976429	23.435501696924	25.0715914474282	24.6091091726606	24.8327046189251	23.9274908391705	24.2276053460184	22.4713169422339	23.7256475016156	24.0225868592434	23.7528901291358	25.2765787634769	25.1620248455176	24.2968614189186	20.794954614042	25.0863753515013	24.520724095269
578	157.897743981221	150.18430162455	157.89741221775	157.898085304268	21	7	18.46	4.31406384814495	2342932.86485871	NA	18.9450336239507	NA	NA	NA	NA	NA	NA	NA	NA	NA	NA	NA	NA	NA	NA	NA	NA	NA	NA	NA	NA	NA	NA	19.4871492143782	NA	NA	NA	NA	NA	NA	NA	NA	NA	NA	NA	NA	NA	NA	NA
579	157.907357622603	183.286146826279	157.907061356463	157.907465804172	7	8	14.02	5.91366055588409	1698792.59358547	NA	NA	NA	NA	NA	NA	NA	NA	NA	NA	NA	NA	NA	NA	NA	NA	NA	NA	NA	NA	NA	NA	NA	NA	NA	NA	NA	NA	NA	NA	NA	NA	NA	NA	NA	NA	NA	NA	NA	NA
580	157.917512618021	52.8659297955395	157.917278058213	157.917783120084	19	11	24.78	4.12747648589153	251370.020421952	NA	NA	NA	NA	NA	NA	NA	NA	NA	NA	NA	NA	NA	NA	NA	NA	NA	NA	NA	NA	NA	NA	NA	NA	NA	NA	NA	NA	NA	NA	NA	NA	NA	NA	NA	NA	NA	NA	NA	NA
581	157.929779677389	430.576283682502	157.92912111681	157.930242152509	17	3	13.33	3.30287349994495	6551232.47618933	22.3508925571039	NA	NA	NA	NA	NA	NA	NA	NA	NA	NA	NA	NA	NA	NA	NA	NA	NA	NA	NA	NA	NA	NA	NA	NA	NA	NA	NA	NA	NA	NA	NA	NA	NA	NA	NA	NA	NA	NA	NA
582	157.930166207502	53.3579955685696	157.928870981931	157.930472928194	45	6	13.75	2.65099633278841	19616.8723341424	NA	NA	NA	13.5976521833049	13.3018213662078	13.5888689683014	13.2434038789344	NA	NA	12.8826204453803	NA	13.3675342262158	13.5730327621422	13.2568187355359	14.0469707669626	NA	NA	NA	13.5417790786017	NA	13.834423191604	14.0405932348302	13.3623323981924	12.5676152863228	NA	13.7079290300295	14.069014650054	NA	NA	13.2271893876673	NA	NA	13.8950108427739	NA	12.698126954656	NA	NA	NA	NA	13.1384028372272
583	157.953253471016	19.3833466542143	157.95299347836	157.954024935636	22	2	3.878	5.33551496611948	316832.400365136	NA	NA	NA	NA	NA	NA	NA	NA	NA	NA	NA	NA	NA	NA	NA	NA	15.9806252352418	NA	17.718862306662	NA	NA	NA	NA	17.2041394675823	NA	13.1034905316641	NA	NA	NA	NA	17.2876824311952	NA	NA	NA	NA	17.1127156545751	NA	NA	NA	NA
584	157.975215620316	176.797424875301	157.975009788142	157.975595107055	8	3	15.02	4.31820362729105	413920.58423432	NA	NA	NA	NA	NA	NA	NA	NA	NA	NA	NA	NA	NA	NA	NA	NA	NA	NA	NA	NA	NA	NA	NA	NA	NA	NA	NA	NA	NA	NA	NA	NA	NA	NA	NA	NA	NA	NA	NA	NA
585	158.013870883205	117.818884920799	158.01314410053	158.014406847137	485	162	14.45	6.46827947758661	12994492.9667852	21.8621718030142	23.1136723596018	20.8927475584869	20.8438944593614	20.4021371477633	23.0150448868656	20.1614587558848	20.6651995351057	19.7506459160522	22.4925788017109	20.9880418475975	21.7751855501255	21.7101887480979	20.5146906384274	22.8770897846319	22.2383840834279	20.6354358458672	22.1793434833583	20.6007706633375	21.7612817258065	22.8923217480029	20.8584880536512	20.8449370602649	23.4716540457671	23.4070072990382	21.9180209137624	20.4015535463571	22.6794898114942	22.5266744173525	19.1867238427503	21.9056610355601	21.1387880178521	20.2695785793696	23.3018991014134	22.0589962963295	20.4400649939076	21.8363804138308	20.5354080180873	21.7414027813199	19.1683750047856
586	158.035162220102	61.1367687745241	158.034670355811	158.036141609065	35	12	19.48	4.88023099760055	6680417.01154632	NA	NA	NA	NA	NA	NA	NA	NA	NA	NA	NA	NA	NA	NA	NA	NA	NA	21.1646552941746	NA	NA	NA	NA	NA	NA	NA	NA	NA	NA	NA	NA	22.1797296850518	NA	NA	NA	NA	NA	NA	NA	NA	NA
587	158.05279520205	473.210258018601	158.052362218788	158.054974051078	41	5	25.5	1.2859310569496	761498.340426032	NA	NA	NA	NA	NA	NA	NA	NA	NA	NA	NA	NA	NA	NA	NA	NA	NA	NA	NA	NA	18.0371130500791	NA	NA	NA	NA	NA	NA	NA	19.3296120372943	NA	NA	NA	NA	NA	NA	NA	NA	17.9856232030213	16.450579491325	NA
588	158.071342947628	55.5207891984108	158.07109269942	158.072472811308	28	22	19.29	5.16056390889259	915515.917976297	NA	NA	NA	NA	NA	NA	NA	NA	NA	NA	NA	NA	NA	NA	NA	NA	NA	NA	NA	NA	NA	NA	NA	NA	NA	NA	NA	NA	NA	NA	NA	NA	NA	NA	NA	NA	NA	NA	NA	NA
589	158.845455768449	517.831026417603	158.845231920988	158.845862255423	467	162	13.64	6.82590980529303	150088783.919666	25.6905417390717	25.3811575085307	23.5702892907522	23.1353522331337	23.0215037489473	22.9010675611344	22.965806717869	23.0270711274762	23.6906872865766	23.6200840327803	24.071920489149	24.2704118017857	24.0163558795324	24.2575249706386	24.1790676324326	24.5768214084836	24.8677238493177	23.3638099335341	23.143173377559	24.4920411986512	25.2636454785351	25.3914886675259	22.2555303592549	21.7119448344916	NA	23.192375732588	23.274696602857	23.4295799530488	23.6944332058159	24.2227778728243	23.888737655063	23.9583643694428	24.1924751712219	23.7059875447133	23.6187125881448	24.2109360942302	24.514147302769	25.759192188495	25.9810907324145	23.6189061371984
590	158.862045459594	31.6522192786604	158.859575407111	158.864306612027	436	162	23.5	4.10529836903085	3844279.30921871	19.4650250977009	17.5900501239317	19.4582792736398	19.273723858331	19.64056598376	19.3185704372393	19.381112456439	17.9726526556293	19.4744974998009	19.3074098247446	18.4852033290934	19.5558170227754	18.9382032874039	19.6487656272641	19.4061515444149	19.8111017545251	19.3676659305015	19.6334697657074	19.2766473309192	19.2377289926706	18.1551426857627	18.2092481299239	18.6620521193232	18.6203412287795	19.5294394339968	19.5927883700398	19.7361257306338	16.7592804990854	19.6228797036543	19.4661385997541	19.2685715632431	19.0986423742727	18.0455111767396	19.5350183024439	18.1490357857594	19.3509716754739	19.1055743720864	18.9807176183789	18.7817670435695	18.9343868034113
591	158.891261775362	153.260038399806	158.890944296021	158.891717356944	486	162	2.543	28.144740408203	23157657.9213358	23.4731254405542	24.1223038727699	23.8623847394367	23.6797836168469	23.6819640308203	23.5887435642337	23.9270670824143	23.8620742470405	23.8410106885951	23.7495565667385	23.8669549383498	23.890334532229	23.8692170806447	24.0915562720235	23.915178088947	23.9858666283603	23.9669946193825	24.0043180007291	23.8992161249958	23.9278241439059	23.868645674715	23.7625192008013	23.9558615719471	24.2159674807034	24.4048182412397	23.9493247794496	23.8521764513105	23.8451381421751	23.6805402247198	23.4848666088226	23.8496260469327	23.9932456555657	23.8646684136289	23.7387794232172	23.8430694451483	23.8140737939074	23.9553698213679	23.8231697645359	23.8856065971346	23.9167340694131
592	158.910181675029	267.338699334325	158.908390043938	158.912255789434	312	116	17.13	5.74372110602942	2109616.32446179	18.5932262585708	18.7941759690254	17.0125805663722	17.3048112053572	17.5614905451252	18.1811954335656	19.250350204615	17.7335425179151	17.8216882937894	16.1011131940851	19.0973306093368	18.8796527884752	18.270613764441	18.8231270074348	19.01162196092	18.843178304392	18.5993168604972	18.8661318223489	19.6535643659668	18.6919582138573	18.5884640087659	18.4183275009401	19.2492845394294	19.2888115457916	19.8088660173835	18.7759692259917	19.0716533903252	17.754809433698	18.5906870423588	18.1267890008194	17.7754147180157	19.307694406738	19.2130905855049	NA	17.3605795736381	17.2187604621726	17.7569709291999	18.2084856067078	17.1339205457787	19.440503837808
593	158.919071777097	173.484674884832	158.917121690499	158.920907711202	444	153	10.35	8.82198615774634	7460349.20890455	22.6569011321249	NA	20.7214830085953	21.1798297557312	21.2106277135997	21.0797646889245	20.856189291345	20.8593130721396	21.0974009624688	21.1386841217657	21.1686252343579	21.3242137079327	20.8487817623312	21.160666039537	20.9390277105582	21.4764145191096	21.2741075917076	20.7025011261797	20.6434687110375	21.0246528959354	20.9025694575235	21.0015108337347	21.1945481472866	NA	NA	21.3117919116437	21.2806106163666	21.2049984919493	20.8269808862463	20.8148959884468	21.437771732776	20.9959420474017	21.3329027672654	21.3197038333052	21.3328706248068	21.0487816650634	21.041975923208	21.3902178169868	21.0495745467258	20.461218324141
594	158.977313763098	201.670905002603	158.976902747772	158.977699213957	486	162	8.089	10.9901441472734	44619835.1003225	23.4747580358482	24.5455748202989	24.7462310607063	24.3015858265634	24.7056048199139	24.3330093608979	24.7632803799953	24.7852230060623	24.7550351617019	24.4158203420441	24.8208484277432	24.2430810237346	24.6662470313631	24.9329962668626	24.6996596798327	24.5727470973223	24.6311320292052	24.5419572730725	24.4690378089283	24.6304022763988	24.705043545654	24.7543653101522	24.8941989706618	24.5922961188881	25.3547888211436	24.8651796393644	24.7094957639636	24.3839937439956	24.3915229313569	24.2890022268248	24.5703396660361	24.7890929334649	24.7521437888732	24.4358893162826	24.498517726885	24.454837419084	24.5025558315418	24.6360170917786	24.6117132950952	24.5964919047753
595	158.977314249774	208.956442473285	158.976916162912	158.977762588251	486	162	23.18	4.13392909546059	77225901.798037	24.1977924072538	25.0430331537531	24.8888197782301	24.2982023756899	24.6991482858573	24.4686764941808	25.0885442598994	24.7810921734193	24.6311953510218	24.9354790222617	24.7064524701182	24.2266400847237	24.8478678050576	25.2482464044366	25.0936161969475	25.2365807802098	24.7389107619778	24.6652776633252	25.1130771284165	24.7579070830844	24.7999795161487	25.1789066958114	24.901429517423	25.6533373945203	25.3872430484255	25.5395490232263	25.2011726154657	24.748311187446	24.438270845337	24.345990511889	24.8748934734324	24.9115221600874	24.7176017714107	25.01981584995	24.7582360474194	24.8328151033682	24.4870215547133	24.4940925944722	24.7817020601532	24.7129495990278
596	159.023746778841	72.8448707348109	159.021914859837	159.025151801362	475	162	5.286	15.8829446587226	81265466.731759	25.5374742919932	25.4145864894038	24.3988551234038	23.2108975626081	23.927447172912	23.3059707086321	23.6307149937006	23.8938315633614	23.2515509538139	23.3602642666964	23.5576153841533	23.2271422652964	23.5388041819772	23.4324954359852	23.4360188306175	23.4837436701391	22.3847698480565	23.4619079865139	25.093517676764	23.1634774548273	23.3251452023772	23.6087602498189	23.7173324641151	25.0561980704214	25.8306320071359	23.9034918722774	24.1253839422208	24.4787795924002	23.7074372117629	NA	24.0222154422151	23.8738624421265	23.8761312919578	23.076794641673	23.3059552382129	22.8517869063444	23.4636846358955	23.4305248308944	23.7043838187885	23.8194902978364
597	159.028652923953	509.29559505414	159.027320286408	159.03023717551	441	158	28.82	3.44685659767621	8005868.10696158	21.102208103585	21.0470692082922	20.9573672427786	21.0060290492006	20.8759272291782	20.9936267293686	20.9848322219191	20.8577053081067	20.9346232485146	20.981085339967	20.9130581933991	20.8780660327803	20.8592828981232	20.9626676789907	20.8271815993354	20.7959008162737	20.8118253894435	20.9557658567096	20.9129881064525	20.812154495101	22.2085845161325	22.4433877310251	22.0526080328458	22.8302014301921	21.7377966992535	21.6963353757341	18.6523241350483	22.1374912479498	19.6724410553236	22.1404824187395	21.6678455373383	19.6091289243072	21.6627010893884	18.9881935993439	21.6232763439539	19.2749732950863	20.8340709582126	20.9077981237669	18.9827199083518	20.901352875413
598	159.076209082626	368.413134488969	159.075819399431	159.076571462526	37	7	17.26	2.80336403684421	485118.0123078	18.7045367944352	16.130069208176	NA	NA	NA	NA	NA	NA	NA	NA	NA	NA	NA	NA	NA	NA	16.065417225276	NA	NA	NA	NA	NA	NA	NA	NA	NA	NA	NA	NA	NA	NA	NA	NA	NA	NA	NA	NA	NA	NA	NA
599	159.101539674653	460.662094889487	159.101141652268	159.102701855251	475	162	18.11	5.2844754940604	3910620.93829548	21.0701406984802	19.0821819085101	20.9655205335317	20.6428090888321	20.9736492589181	21.0664189423486	21.0321131318888	21.0225647456601	21.1565419586256	20.8961632069293	20.7811036372339	20.8491521797571	20.902650673419	21.0885974242263	20.728356717227	20.9379540759743	21.0699067933779	20.9794716466096	21.0303952995846	20.8018879746788	19.9602755806665	21.217625739952	21.4781079274933	19.6094881245929	21.2994728091959	20.249571725941	21.321470318454	21.2413463747237	20.6627664546424	20.7242579956633	20.3779636264172	20.8314710318686	20.7968325052524	21.202836941644	20.7133550050497	20.8813354177297	20.7252433718489	20.4137342256578	20.6926902513669	20.3361749097939
600	159.112630761291	161.069954095517	159.112381620101	159.112926807344	27	9	6.986	10.550914021774	44376168.3337104	NA	24.2268458283478	NA	NA	NA	NA	NA	NA	NA	NA	NA	NA	NA	NA	NA	20.9797642691138	NA	NA	NA	NA	NA	NA	NA	24.4948153734454	24.6457718906756	NA	NA	NA	NA	NA	NA	NA	NA	NA	NA	NA	NA	NA	NA	NA
601	159.118409525439	121.180459104861	159.116545354291	159.119615850734	10	3	21.97	3.01235063761422	607724.434024424	NA	NA	NA	NA	NA	NA	NA	NA	17.8494419825219	NA	NA	NA	NA	NA	NA	NA	NA	NA	NA	NA	NA	NA	NA	NA	NA	NA	NA	NA	NA	NA	NA	NA	NA	NA	NA	NA	NA	NA	NA	NA
602	159.843839234647	93.1609614374398	159.843263750322	159.844422351744	486	162	3.354	22.9144329809414	20133717.9055771	24.1023930036198	23.8868773025584	23.9730126858765	23.9403536032374	23.8876032409715	23.8251514685267	23.6723135698259	23.6159596623669	23.6135080124594	23.5981920010751	23.6276031593874	23.7992161650742	23.6256261049708	23.7401465347926	23.7738618614295	23.8332146111595	23.8022262489041	23.6644724406691	23.6357552555858	23.5064278036646	23.6172625631929	23.755546417272	23.7508576188598	23.5616759735649	23.5529743517741	24.0334046372097	24.049635227091	24.0772059305147	23.7766703726788	23.5954932337842	23.7929288704302	23.803328715636	23.82951540539	23.7266312500728	23.7554517949779	23.756087503712	23.7570450562665	23.660965560649	23.6412531025303	23.6475794290025
603	159.858737029372	118.959591374412	159.858283919704	159.859191156575	459	158	11.51	8.15931668304842	40185850.3984551	24.8827314754284	24.0077508866451	23.6869512051071	23.679370229357	23.6846130843735	23.454219583952	23.6074630762968	23.6146256290261	23.6694243034854	23.5969264921326	23.6499590158317	23.7885843663113	23.6973923392423	23.7335755133453	23.7505665990864	22.9340529352031	23.5163095651675	23.6662423931639	22.937991284061	23.0985862859975	22.9864789941651	23.4283623724367	23.8173533926331	24.0461479538903	23.7564871944472	23.9631766552682	22.8822877069932	24.1671868710094	23.9114861277709	22.9520205212516	23.8013090296187	23.8490597252746	23.9393040565326	23.8635134181917	23.2997934744475	23.8368217067766	23.131508325602	23.9755106145349	23.8055130239662	23.8120483413074
604	159.868190508994	474.875756979656	159.867662178509	159.868706478904	477	162	27	3.59977334760404	7462139.59441477	20.3823243989447	21.9675353557197	19.800042701301	21.8623946546593	21.5914859900515	19.7631091455639	21.7928645802447	21.3383089956168	20.1712405508749	21.3216788408992	21.2919823143635	19.6924616394922	21.3479029966573	21.4581228801559	20.0599096045355	21.756144347129	20.0188751613326	20.4213463923541	21.3396609120582	20.5109459245946	20.4577346429934	21.5311219830879	19.4835966619226	19.1029956385776	18.5401514685204	21.2624399249889	20.9769072428907	21.1247108408104	21.3826881306168	21.6102797065309	20.9360458969634	21.3421115705828	21.1682337260597	20.8743038517488	21.0411382885206	21.3351766918646	21.1243062326584	19.4557203425993	20.4989243787446	21.8650082844862
605	159.868211175869	211.111065126894	159.8676627218	159.868770684529	471	162	22.02	4.3421507584022	18898813.8022357	23.2932397694982	21.9307552536448	20.9997063524341	22.6901859590585	21.4861968483336	20.7633904686317	21.7005549137158	22.0642149864171	22.1945180605595	21.4174005110776	21.2418362468841	22.1160760952309	20.7685174039146	23.6340844751133	22.0006283959365	21.9672980210781	22.376916905887	20.7844610258195	20.7431896985415	22.6023049741436	21.954074897864	20.9001118976757	20.6278044032194	21.1073954732083	21.6543806829876	22.7142068941331	20.2476973673295	22.6739239000884	21.366683597335	22.4231031656409	18.7797582140796	21.3072291816612	21.4413044521754	21.1327826117612	23.1769690022645	22.7970915619285	21.4534475506178	22.6394615093267	22.2227823558766	22.2221260177471
606	159.892633468169	265.674821378414	159.892365634075	159.893115669342	48	6	21.15	1.69219054065488	2897540.27947015	NA	NA	NA	NA	NA	20.4291600094642	NA	NA	NA	18.9972987801076	NA	NA	NA	NA	18.9638073745871	NA	NA	20.7367899567853	NA	NA	19.1975336506867	NA	NA	19.5766865829386	NA	NA	NA	NA	19.7151352806638	NA	NA	NA	NA	20.5082792444489	NA	NA	19.7112343628052	NA	NA	NA
607	159.937799427308	391.117126057029	159.937231439507	159.93911678791	20	7	14.59	6.73012210364388	1623781.04308319	19.8368146893415	NA	NA	NA	NA	NA	NA	NA	NA	NA	NA	NA	NA	NA	NA	NA	NA	NA	NA	NA	19.6597939506765	NA	NA	NA	NA	NA	NA	NA	NA	NA	NA	NA	NA	NA	NA	NA	NA	20.2930435723354	19.1738273062752	NA
608	159.937929029306	53.2111627052034	159.936532152728	159.939855711637	456	152	7.918	11.2006343096062	1195918.41998804	16.7726905813227	18.1062315015892	18.4111780573586	18.5267707596638	18.5331577629083	18.5278948667124	18.5915983584737	18.4779612498047	18.4159902316787	18.5074185662706	18.5710318855541	18.6000035017716	18.5862383402565	18.584704767589	18.7135293191482	18.7751494248643	18.665897994689	18.6640923276148	18.6479644628906	19.1081461825372	18.5664321525513	18.3629160625331	18.5129106915853	18.3001582562528	18.5580936892494	18.6738529151066	18.8204393934681	18.5932430854772	18.5642666718132	18.6460324430858	18.5927682699438	18.520460649469	18.5592993609494	18.5566463711022	18.3605743424885	18.3703029873263	18.3849635695179	18.2699233341175	18.3269612308783	18.4036192301912
609	159.978016263464	185.697110230598	159.977595613541	159.978486558144	486	162	10.25	8.88094598520939	7209513.05089971	18.8936974820789	22.0138937530747	21.7405402349282	20.9885524571564	21.2798146156634	21.2112414605541	21.6682685580301	21.791662788925	21.6021636735336	21.3894444968634	21.5936449819841	21.2154368155403	21.7758502322194	21.9827667642768	21.7741309667577	21.3776909744286	21.2677435739302	21.4879164245979	21.0816297806627	21.4882054299693	21.3842968424451	21.5799964796015	21.8578605155812	21.6744577879028	22.5370981624852	21.6709053263066	21.5862006260959	21.3159174004215	21.3544704715923	20.9360043799659	21.4031469835171	21.5069897465844	21.594648108498	21.2288361717012	21.5097726977351	21.1182807986821	21.4662589362702	21.4930740978415	21.379932281902	21.4402683116839
610	159.978026662103	357.779464932292	159.977460113215	159.978658092032	483	162	28.73	3.36940071117927	16815414.8087859	22.3968706439354	22.2871484952191	22.3330058575932	21.7242012647674	21.7096431333816	21.880060357802	21.2583795859695	22.0241056337623	21.9884337039741	21.5398893081425	21.5139538437081	21.6830697537934	22.024664126685	22.0395780383883	21.5610287890721	21.539137807534	21.6643052639539	21.3683392356124	21.6245582545566	21.9489127003284	21.6399518594539	21.2068246048036	21.7357061914739	21.903647685812	22.1615447122757	21.7487542307655	21.2912619287803	21.991942257893	21.6359068016713	21.5469584109232	22.1274486037737	22.0990895725657	22.3967821595306	21.5787892836334	21.5982252834416	21.6920909767928	21.5987360038821	21.0466087102132	21.8961127934561	22.0556013920449
611	160.010248609874	36.7461722099612	160.009140605773	160.010930185014	485	162	12.89	7.19421265559705	1888397.56704472	19.3938444719522	18.1690332812206	18.5564002550245	18.5925606140303	18.3038985776936	18.5064418908062	18.5894883915542	18.2235574172396	18.4018660863289	18.6420881065857	18.371655358947	18.3784453673337	18.5153727923535	18.5704972214979	18.5582982680067	18.5619091242328	18.4870403380916	18.3238501886663	18.4137685781613	18.6992009417856	18.251217783758	18.0951040654852	17.9724020217349	17.8416251443525	18.6025193976448	19.2296846267567	18.6041051939697	18.5814021884281	18.966784796722	18.2773924666438	18.6329498663685	16.2077732631084	18.766782983874	18.7216405775188	18.6734053751345	18.7157347919658	18.4793182648028	18.7951410966936	18.1589824084029	17.9946050343177
612	160.013980714785	55.2816103893001	160.013958098004	160.014022874278	8	5	15.62	6.01250601250601	435100.819609578	NA	NA	NA	NA	NA	NA	NA	NA	NA	NA	NA	NA	NA	NA	NA	NA	NA	NA	NA	NA	NA	NA	NA	NA	NA	NA	NA	NA	NA	NA	NA	NA	NA	NA	NA	NA	NA	NA	NA	NA
613	160.025271844764	55.8226546365004	160.025100442069	160.025504706228	12	8	17.61	5.85837381306906	713396.763989286	NA	NA	NA	NA	NA	NA	NA	NA	NA	NA	NA	NA	NA	NA	NA	NA	NA	NA	NA	NA	NA	NA	NA	NA	NA	NA	NA	NA	NA	NA	NA	NA	NA	NA	NA	NA	NA	NA	NA	NA
614	160.027248034834	56.7672892681727	160.026368266684	160.027477407061	35	13	25.13	4.26262118413431	613383.188628853	NA	NA	NA	NA	NA	NA	NA	NA	NA	NA	NA	NA	NA	NA	NA	NA	NA	NA	NA	NA	NA	NA	NA	NA	NA	NA	NA	NA	NA	NA	NA	NA	NA	NA	NA	NA	NA	NA	NA	NA
615	160.032589487821	47.8000350118452	160.031841577928	160.033671861724	17	3	14.9	2.82814316689187	119415.515382213	NA	NA	NA	NA	NA	NA	NA	NA	NA	NA	NA	NA	NA	NA	NA	NA	NA	NA	NA	NA	NA	NA	NA	NA	14.9447690612001	NA	13.8688312442168	13.9881892332157	14.7458726361579	NA	NA	14.9431769536315	NA	NA	NA	NA	NA	NA	NA	14.9280786379472
616	160.05053603352	54.3852664032809	160.050330786456	160.050822739496	14	13	7.9	12.1574862059291	2973176.57019004	NA	NA	NA	NA	NA	NA	NA	NA	NA	NA	NA	NA	NA	NA	NA	NA	NA	NA	NA	NA	NA	NA	NA	NA	NA	NA	NA	NA	NA	NA	NA	NA	NA	NA	NA	NA	NA	NA	NA	NA
617	160.068624555107	48.6511342101548	160.068157869549	160.071237719379	444	157	26.87	3.64876704985176	1015599.75920696	16.8450445204174	17.0215562758731	17.1138634532871	17.5928201486062	17.7220041636177	16.7219462033395	17.5701609577281	16.670363816299	16.6748371135645	18.0203238171175	16.7296844406996	16.6862644166558	16.8002097165634	16.6817543543617	16.7286681312492	16.8295274389044	16.7293044288093	16.7180146941347	17.3508570678091	16.6818108523984	16.9094037678401	17.3159794136447	17.2711042069103	17.1821654267341	14.9259453218182	16.4202109029485	15.5815616870786	16.0511834279619	16.0557271604693	17.9914916890503	17.3492984793457	17.2046262066696	16.7152313692535	17.2431219777807	16.783919038976	16.8715589137851	17.1863380976689	17.6025077897189	17.7342221205796	16.8101641906658
618	160.104690139557	82.3754787675189	160.104500645158	160.104942387504	42	8	15.17	3.53154107623714	370510.737332963	NA	17.9493197909914	NA	NA	17.4416428012237	NA	NA	NA	NA	17.7053694938792	NA	NA	NA	NA	NA	NA	NA	NA	NA	NA	NA	NA	NA	NA	NA	NA	NA	NA	NA	NA	17.7633550513918	NA	NA	NA	NA	NA	NA	NA	NA	16.1699566619154
619	160.797408302227	162.9706367838	160.794473750485	160.799202203213	389	137	11.36	8.49752930717225	5367758.93594079	21.2549919996102	20.5210778980473	21.4180995676095	21.2613864099942	21.2840326278875	21.652625393192	21.5622394796609	21.6365567806921	21.5067566299458	21.273910108372	21.4944069052576	21.152901001372	21.4265167378931	21.3465154426711	20.9878196602848	21.2613709170069	21.5661683997634	20.8829654120407	21.7944693469384	21.7132836770712	20.9689809584926	20.8790391669571	21.0787742690445	19.31023846319	20.8667098576346	21.6828034643828	21.4019215917446	21.3366568883808	21.5991188954236	21.094140586727	20.9186127284487	21.3137337881911	21.6265890985046	21.4354718148541	21.1362452632352	21.2610404927026	21.1661543079017	21.6648042092137	21.7003277835608	21.4890422872622
620	160.840788530775	517.190773078425	160.84046209391	160.841139858885	470	162	10.73	8.5178427774477	2547361673.3472	29.9965999042134	28.5030361627556	27.7982114148306	27.5279004261611	27.4583783516122	27.4449025241071	27.3963592788434	27.2987405178562	28.1219452602165	27.9628526403955	28.3066979568151	28.5289715594303	28.1940330563244	27.9555260411302	28.3542897090095	27.6183765459692	28.4425979601792	27.0452646626417	26.860532863196	29.0281756844359	29.2028665024801	29.5631062254236	26.8458098485022	26.5575186183028	26.7342112129732	26.8098793776538	27.4503472423188	27.6905572064488	27.8579967666304	28.4114646180946	28.0189129448276	28.0917130677712	28.2924504653813	27.3022124692407	27.7301803592145	27.9783534243909	28.8776706582431	29.6831844360231	29.8670073721555	27.7203584345586
621	160.877828194463	566.808503583084	160.877399867078	160.878364490375	15	3	16.65	3.39712376854263	1481509.89997356	20.0543567701732	NA	NA	NA	NA	NA	NA	NA	NA	NA	NA	NA	NA	NA	NA	NA	NA	NA	NA	NA	19.5051360519387	20.28943092377	NA	NA	NA	NA	NA	NA	NA	NA	NA	NA	NA	NA	NA	NA	NA	19.7784057594499	19.974549265434	NA
622	160.878035722899	155.591348833127	160.877319460569	160.880192043039	22	1	7.283	1.64405182051338	3257147.31037667	NA	NA	NA	NA	NA	21.4760924694192	19.3463362605873	NA	NA	NA	NA	NA	NA	21.3363881195586	NA	NA	NA	NA	NA	NA	NA	NA	NA	NA	NA	NA	NA	NA	NA	NA	NA	NA	NA	NA	NA	NA	NA	NA	NA	NA
623	160.895566848859	144.502795066201	160.894169112939	160.897433911503	145	64	16.69	6.23411032427114	20844203.7043338	NA	NA	NA	NA	NA	NA	NA	NA	NA	NA	NA	NA	NA	NA	NA	NA	NA	NA	NA	NA	NA	NA	NA	NA	NA	NA	NA	NA	NA	NA	NA	NA	NA	NA	NA	NA	NA	NA	NA	NA
624	160.914220086855	85.9343851149017	160.913813465471	160.914604663952	484	162	2.321	30.020458386456	161230877.46582	27.1428759261103	26.753108979259	26.3877690481277	26.6379728493862	26.3212953638069	26.5353473714861	26.7123582380781	26.67373781732	26.9616126888706	26.6884543478087	26.9471092879706	26.8711118897674	26.9488206246606	26.3439667678756	26.4969802238245	26.9278639035202	26.9417076079091	26.3217754216078	26.6617660759481	26.9512072596361	26.9177424564442	26.9183426359813	26.9184475689299	26.4757132271484	26.8437807505365	26.9661449681422	27.031381492922	27.0461613766998	26.9549374550054	26.034331163276	26.9133009909204	26.8928054571212	26.9053652153409	26.6454808457609	26.8260784436239	26.813114274306	26.9238166909388	26.8212982061607	26.5762003070198	26.9682441510637
625	160.932821913326	94.663060117053	160.930663775399	160.934672998562	470	158	7.019	12.5607500410742	10810924.9439206	19.6309173170135	21.4365845711903	22.8615397204599	22.3829453616997	22.3697443716185	22.652371720719	22.78806420365	22.5645176050539	22.3855804006777	22.4503471876698	22.3140878539339	22.5592822139878	22.6114512459542	22.7876127686894	22.6870200002906	22.7294105773364	22.4715224909502	22.7382859418129	22.573917555704	22.9910576573612	21.9710021024336	22.5372483195236	22.7429470013651	21.7536012442479	21.2337726904325	22.7088770506497	22.5406993535284	22.2369038360154	22.2381940565412	22.5334697679588	22.4185967854614	22.8222106281361	22.6616708878316	22.3891585259724	22.448519642654	22.6163469264515	22.0252127402379	22.6286289012621	22.3864209982503	22.6217408787788
626	160.955337884418	76.4996418309371	160.955162031611	160.955630753014	28	9	7.194	11.7523134646691	9158275.42745338	22.5831594625029	NA	NA	NA	NA	NA	NA	NA	NA	NA	NA	NA	NA	NA	NA	NA	NA	NA	NA	NA	NA	NA	NA	NA	NA	NA	NA	NA	NA	NA	NA	NA	NA	NA	22.5857407233267	NA	NA	NA	NA	NA
627	160.955509766397	511.902292187614	160.954950034185	160.956467565337	68	20	26.91	3.11444010153075	1656999.89323259	18.497082427564	NA	NA	NA	NA	NA	NA	NA	NA	NA	NA	NA	19.6918420517813	NA	NA	NA	NA	19.3411156637532	NA	NA	NA	NA	NA	NA	NA	NA	19.5447596033219	NA	NA	NA	19.1136743183293	NA	NA	NA	20.1922651171693	NA	19.513626987772	19.6824174720798	NA	NA
628	160.981711410534	126.122304704537	160.981332181826	160.983020520331	142	39	20.79	3.7270286025554	1036468.33456649	NA	NA	NA	NA	17.6934168844805	NA	NA	18.1844831237532	NA	NA	17.1730305317802	18.2553212166006	NA	NA	NA	NA	NA	17.2053188637926	NA	17.3262129081248	18.3375645033859	17.65070380652	18.6767108537498	18.7532833851726	19.1381473208188	18.0211377388762	17.468378827909	17.1209964178032	17.1311003029843	17.6891739265125	NA	18.841099978173	16.6728961659491	17.4505546881716	17.565532792674	17.5799797613207	16.3595171290488	17.3181449200222	NA	16.2314112133176
629	160.997477278572	80.5212526126302	160.997085177082	160.999393794382	483	162	5.005	16.6249332950207	19402452.6624646	23.4585239277321	22.0452315403266	22.2231811787478	22.844668776424	22.7724456402363	21.8856463464454	21.2964608513876	22.4476761221497	19.3533623722253	21.753556055202	22.1712976158805	22.0512194025544	23.9079421112045	21.885409164225	21.9375789216304	22.3526936904613	22.0286700566365	23.0213061310733	23.4710190364673	22.0944450930642	21.7360659526947	22.5883246826187	23.4949813785312	22.1526936720103	22.6727168542692	22.1878681294093	21.9130568048479	22.7533046370251	22.4000738201768	21.9223560448598	23.1355068606178	23.4288972022869	23.0871327659681	22.2079402123913	21.1543353930167	21.5203244153569	21.9946909204356	21.6624549211641	20.8721251064886	20.9438134268873
630	161.021295476797	80.0593828890871	161.020297169756	161.023580589943	354	162	10.35	8.82091900908047	211785430.963766	23.0402000105922	22.8430116387096	22.1926948707945	21.5627606783519	21.9180426527717	21.217372081487	21.4182716414242	21.6353727051495	21.2276425143423	21.2382470630093	21.5673540378177	21.2788910051329	21.2600350431815	21.3525020080002	21.3785594844336	21.4467976507265	21.0035715723804	21.2757452105122	22.5791889285267	20.9612060673247	20.9533008640886	27.5647898121009	21.7009317142819	22.6031409862139	22.4627571938353	20.0634778384172	20.12563702436	20.5692573863278	27.5770542983828	19.8907147197635	20.600574167013	24.2026650840194	21.5302122017418	22.3613152996997	23.734629920113	21.1328171270512	19.7385943778899	17.758772990501	22.8195257898195	19.0950816070678
631	161.044283477007	80.1251613233002	161.043741496277	161.044743863332	486	162	8.342	10.6928293358433	101794606.659736	25.9537583378507	24.4442253659181	25.3404405768088	25.3730135578622	25.9485682454951	26.1494943038431	25.5572679234913	25.7302924864951	25.341967064589	24.8624065447245	25.8923174651478	25.6076352951325	25.4706611912753	25.4910502932055	24.627805874036	26.126835179078	25.3970911402821	25.3798068816184	26.4365587542903	25.0507572966659	24.0474783143714	25.6195730448159	25.7021722214958	25.2360673601064	25.5238634223399	26.2129241451716	25.9360162984998	25.8149551076163	25.0060127602781	24.6830622916434	25.4631358932502	25.9548205536366	26.2559256366108	23.9598041782791	25.4746047304783	25.1025818505271	25.0490949664438	25.9805604841458	25.4591235754537	25.9060814715468
632	161.841181452865	94.7991769469175	161.840749824005	161.8416337956	468	161	2.853	26.6589100093444	115272120.644207	26.2786710173039	25.5539843575724	26.4371288096168	26.4697985768795	26.4255960770027	26.1905918558266	26.1140715125028	26.1822567179353	26.2505355075402	26.3394418613533	26.2650128548354	26.3996403586997	26.2027939321972	26.3005482019826	26.1824729030666	26.4025782132886	26.4613685711805	26.2177949503647	26.383786136802	26.1321148559447	22.3881532440546	26.2528940755082	26.2850312247889	25.6710423640617	25.8127728882438	26.4194429476317	26.4353066570229	26.4582419110583	26.3630501752442	26.1100219307939	26.3401649888416	26.2970680929636	26.3795348543417	26.3602603044903	26.3471300896638	26.3098501616089	26.2637983849782	24.9509305390941	23.5326326154908	26.2458798679688
633	161.84128710915	537.700017265081	161.840991237872	161.841550670439	36	15	17.05	5.79441418472592	70337740.8782646	24.302792096429	NA	NA	NA	NA	NA	NA	NA	NA	NA	22.3115402142649	22.3931908678018	NA	22.4679968220505	NA	NA	NA	NA	NA	24.0782320785735	24.171097540927	24.7503561188279	NA	NA	NA	NA	NA	NA	NA	NA	NA	NA	NA	NA	NA	NA	NA	NA	23.7635030829412	NA
634	161.848468266331	80.5173790951442	161.847766689023	161.849638986288	485	162	11.04	8.29871267500295	7990428.36106517	22.7187664684363	21.6640413063359	21.3024429260683	21.452168844384	21.6937430358963	21.5111334264434	21.3140447087847	21.4677255849967	21.6944479388541	21.5631836277439	21.4459952235975	21.507245269171	21.5192978716525	21.5842120915568	21.5670059129442	21.5739052851689	21.7273943304672	21.5344477352345	21.3753714608894	21.2904255105201	21.3704974333576	21.7233865524802	21.6690466717344	21.6941133834362	21.3086526074974	21.5948103267683	21.701352564489	21.9237329510743	21.7818020767857	21.5459733550601	21.7335766626109	21.5437312510177	21.4822689077374	21.4915387210442	21.660851999479	21.7735500979828	21.5553420936153	22.057369181097	21.4395335086673	21.5710761482718
635	161.855767806466	35.2982451263365	161.855189509874	161.85636619263	483	162	17.66	5.36721229643798	4461419.43980878	21.9012607575276	20.8872167937902	20.373355086254	20.5548091633826	20.3410936951607	20.3438518884916	20.6008130144586	20.2100616909435	20.6027037444214	20.2145260015318	20.5516393133864	21.3697157798345	20.8203771715923	20.3399600233782	20.4021398374578	20.681122882662	20.4072063635594	20.3506539647466	20.4196466775339	20.0611698049205	20.3197602486589	20.3467915579081	20.6832219986031	20.637905342681	20.4705399002031	20.2889649842374	20.5377419679628	20.8129216965589	20.8972582485233	20.9044892943065	20.5598979078509	20.4777800258898	20.4329517571635	20.8359560915531	20.939183387072	20.5158383947429	20.5567340395279	21.0012506435218	20.4867536022437	20.5434038235443
636	161.874470011218	502.997595081972	161.874091409437	161.874930341711	479	162	25.62	3.8100315150755	39165280.8294082	22.4432779531527	21.4882805102315	22.005779582287	21.4833077606233	21.3503047282639	22.3960162145629	22.5156419487754	21.0224033182418	20.7770880251608	22.2155660085194	21.8823798903162	21.2160093879239	21.374906063923	22.0129146137394	22.1060730151918	21.9843958344307	22.5382525924958	21.3718174486052	22.0534032968816	23.3193571550132	24.3562099163039	23.0436424286565	21.9075385798879	21.6034245252617	21.7549334037715	22.2625345689736	22.1079170166976	22.5634967200464	21.8735860823554	20.4288273983326	22.5807795606046	22.5500899010507	21.6176515436565	21.0994271773527	21.3229254367401	21.6572656053472	22.8140887217777	23.9373100373948	24.6739216283893	22.5003173774837
637	161.892974169824	311.566546708758	161.892405562189	161.894982739875	461	162	25.71	3.74250632414263	5642589.83746827	21.1831504943989	19.9028265222943	20.3714098107221	19.9520518011103	20.2258149393491	20.385323569925	20.1819464917985	19.4846203858495	20.5067282255541	20.0674867536689	19.7234573871796	20.2262142253581	19.9303061342157	20.2114745474545	19.1698482715788	20.2970085587589	20.5207196630239	19.3274287022397	19.9878989312639	19.6919051208885	21.0103785495798	20.3345377881646	20.4101741795741	19.8347469589359	19.4620784112825	20.250156712167	20.1843289754969	19.9964511881396	19.2151067616756	19.1262472143268	20.1589008245031	20.0878714381091	19.4789442514575	20.0615253154152	20.0056288635255	20.5410041483995	19.6146626384133	20.679369284943	20.4756734662614	20.0620244009325
638	161.912368486728	367.768792952313	161.912080224304	161.912623227986	16	3	22.88	2.35435686818217	626714.01086476	18.7819342975787	NA	NA	NA	NA	NA	NA	NA	NA	NA	NA	NA	NA	NA	NA	NA	NA	NA	NA	NA	18.3957803671326	NA	NA	NA	NA	NA	NA	NA	NA	NA	NA	NA	NA	NA	NA	NA	NA	18.4125204223387	19.0083941060324	NA
639	161.934373627178	50.9592458552501	161.932708168515	161.9357480876	403	139	14.54	6.4308384147752	1492685.16427871	NA	14.549455220392	17.0397790036734	17.8705262407254	17.3793876590484	17.7197138765188	17.5322965933372	17.4394750891665	17.3447366463889	17.1165953036228	17.7637581147395	17.8179740409814	17.8877880392079	18.4419233636492	18.175181516379	18.0283623813244	17.7816238953104	17.9062848668938	17.7923934907824	18.5800064656544	17.2675925208382	17.4414136033907	17.3366303376725	16.3393565869348	17.6367705539415	18.1878523616654	18.0079292047544	17.6277796039042	17.4988029733488	17.677834788812	17.9125203569855	17.3152999642291	17.7332099983448	18.2022907832126	17.3022463116109	17.7726220646007	17.3436002508249	16.6965019655031	16.8781982710983	17.3431392883832
640	161.960873985305	174.158989958889	161.960050737674	161.963384154338	451	152	4.485	18.1186773365544	9125628.35238654	19.8115062919668	21.0581273028641	22.3333783054782	22.11156417482	22.1763884230428	22.1591460750574	22.0934824765205	22.0673426588648	22.0553370447313	21.9108981077759	21.9688995582259	21.9644331081566	21.9701221227003	22.0708018713945	22.1550611419499	22.0726646836342	22.0392523388203	22.1650620319102	21.987817110046	22.1302159086705	22.1738786757597	22.0316904885557	22.0394387115666	19.7863701057986	NA	21.8979367036841	22.0274584639254	22.2320426810879	22.1200178162339	22.3751612002894	22.0183248210261	22.1280126220461	22.0548819511368	21.8479078204464	21.8572199669923	22.0756213753564	22.0718611130012	21.9647535153923	21.8774208169042	22.095398078915
641	161.985397607412	83.9784066318343	161.984551721141	161.985767610079	174	74	11.81	7.80022979055329	200287680.560151	22.662113520784	23.1358230423935	NA	NA	NA	22.6357301636818	NA	NA	NA	NA	NA	NA	NA	NA	NA	23.9659073195042	27.2138600861649	22.3595531759549	23.5153618430372	24.3936685443784	22.7979141235689	23.9168087772751	NA	23.2865525185697	23.2456855413114	NA	NA	23.4414833627879	NA	NA	NA	27.1334809410499	22.8494594574911	NA	22.6943441732304	NA	22.5650323203323	NA	NA	22.780053941053
642	161.992672011774	113.332611303966	161.992184618887	161.993197562748	486	162	6.033	14.1983705178724	26417649.9713722	24.2175369291601	24.4279921733256	22.9859470705231	23.9247917901224	23.4058610575411	22.5674359596108	23.7170856783575	22.4783856648685	22.6382035724758	23.5563781170073	23.5651565937923	24.1054858102357	23.0097007823642	22.1689121198256	23.5386983546664	24.0385358066233	23.4114417948361	23.904611351648	23.1996524361164	23.2940338401455	23.3247910441539	23.6695069456234	22.4404835268929	24.3887636313891	24.3490285193145	22.5291749867925	23.753386925486	24.5513376637434	23.9361842820279	22.4600410052325	23.9960532059909	23.346395589846	23.8193536998344	23.3411928223026	23.8717165627034	22.4743061166079	23.0701986151658	23.5388361804955	23.7091613933788	22.8710065355464
643	162.024055014922	73.2015500499681	162.023855991541	162.025003624027	34	10	4.617	15.6782406923511	41988929.6904466	NA	NA	NA	NA	NA	NA	NA	NA	NA	NA	NA	NA	NA	NA	NA	NA	NA	NA	NA	NA	NA	23.5635747099537	NA	NA	NA	NA	NA	NA	23.5585790398535	NA	NA	NA	NA	NA	NA	NA	NA	NA	NA	NA
644	162.04765066091	97.6051655263421	162.047031900569	162.049263576248	480	162	16.87	5.59282185481449	5183237.74046203	21.807347198394	19.5182437647556	20.7321965155525	20.6195258786509	21.5224632275551	21.4869047875535	20.8473659465488	21.1209281147821	20.7536951431478	20.2615951179439	21.3723057001707	21.2367152933464	20.6275642922168	20.7390797156337	19.7538265662526	21.56953524902	20.9328499142896	20.29156269029	22.0325003416942	20.2943398580042	20.1281070426299	21.0776120213042	21.0313736517137	19.5351915949994	16.7356407592618	21.6629314785498	21.3685952395123	21.130250812119	20.7105129184743	19.759462472652	21.1959036236087	21.3001967988081	21.7470796478033	19.7332784169445	21.010092642129	20.6452959723119	20.9593550295371	21.2936537320405	20.4787909906718	21.0538028424365
645	162.066167969818	60.2484636220848	162.065064251472	162.067523245054	41	25	20.89	4.076906769296	2684996.6681021	NA	17.3951946985148	17.2089090579563	NA	NA	17.3515948138336	NA	NA	NA	NA	NA	NA	NA	NA	NA	NA	NA	NA	NA	NA	NA	NA	NA	NA	NA	NA	NA	NA	NA	NA	NA	NA	NA	NA	NA	NA	NA	NA	NA	NA
646	162.076161376155	115.686109246777	162.075755649977	162.077870661203	484	162	5.906	14.4889082339333	7136552.51963035	21.712969419439	21.3362434616886	19.120724370196	21.3249502845595	21.0882795087011	20.3234793909022	20.2940368810734	21.2080346849944	20.0843514481912	20.962560557234	21.5228402297387	19.9452717252191	21.3089966054796	21.9518913358498	21.0967978665894	22.3748212261393	19.2770679322302	21.7461910856347	21.4544413084602	21.9160522614344	21.0254115040788	21.5835532140336	21.4713395301358	21.5135535964039	21.6185301368629	18.7670331150457	21.9109081412682	20.7380035508863	21.7364306460531	17.1986341411017	21.8824228516566	21.4345362151083	21.8480966913549	21.1169809628962	21.3630928740609	20.4469422302658	21.3091123615902	21.6321048650341	21.4092255164392	22.1709158282503
647	162.782530146998	136.139704079857	162.780984346765	162.784568658125	72	30	27.11	3.40482198455724	4148443.20592797	NA	NA	NA	NA	20.1664046369583	NA	NA	NA	NA	NA	NA	NA	NA	NA	NA	NA	NA	NA	NA	NA	NA	NA	NA	NA	NA	NA	NA	NA	NA	NA	NA	NA	NA	NA	NA	NA	NA	NA	NA	NA
648	162.793793967327	160.425129530716	162.790840067978	162.795217592027	379	139	13.87	7.33613760271912	5026940.32884835	20.7122460385785	19.0264740321098	21.5068999926744	21.6242419504816	21.0946564293795	21.2436087321672	21.2848373700291	21.2580810859611	21.2472000589169	21.3242618974059	21.1407025064662	20.9846946174135	21.2002723408734	21.1399515449259	20.8365799437329	21.1848347698225	21.2210672892509	20.4505759539028	21.3885296686858	21.32496270634	21.2043623556085	20.5168000751723	21.2229713926563	17.4740785972079	20.6281869840561	21.4600991938591	21.5970923101588	21.1677225620176	21.2639486675814	20.4915436430733	20.9547622853309	20.8250370232401	21.2720929211902	20.8872177505452	20.9672441253598	21.2614442672186	20.9210578895064	21.4244743377838	20.829532091087	21.2255786298347
649	162.822843206689	169.960288643526	162.820521627253	162.825057467913	475	162	19.56	4.8614341230663	53094023.9290909	24.4146638603407	23.1063014677932	25.0263970420845	24.2241025579024	24.0072686250581	23.5929422166484	24.0163261885374	23.7547043680796	24.1256249417694	23.3182014098504	24.1137893399045	24.7077239655343	24.5525045386378	23.4335378536766	24.6456816557989	24.7677464531318	24.2426747210203	24.7523789703235	23.7474631847767	24.1478678213944	23.8793864967322	23.1638013800015	24.0405636945301	22.3826805545967	23.7156223280537	23.2914008879579	23.6676791418191	23.9804002063327	24.3459972212273	24.170474734085	23.8914783784938	23.2125505467554	24.5595145336773	24.3327493376342	23.1857336500853	23.7700920634509	24.5719641222196	23.5568845164137	23.9705603767204	23.9262933746396
650	162.837787312716	517.402764079285	162.837524518293	162.838215695282	471	162	11.24	8.16322417120599	2311877484.19767	29.8719166900475	28.3678613087883	27.6782459115721	27.4252368746515	27.3471657972997	27.2821096275537	27.2671898013597	27.4395676413104	27.9974425307389	27.8358999069159	27.3087856316885	28.4152486061253	27.4602727297657	27.2817273190283	28.25174009303	27.8601754418913	28.9095174972304	27.6447291568934	27.4317505844642	28.4176946005856	29.054480141327	27.807574539418	26.7087062731579	26.3901656064568	26.599579928881	26.9647122722458	27.3463525294131	27.5759098672037	27.7657771349868	28.3432098150715	27.9203258929207	27.9956182773402	28.2060844278021	27.8562174050544	27.6366990807259	28.3413413152902	28.5404983684811	29.574559241785	29.8336768645925	27.6405578444302
651	162.881986780292	160.623832972856	162.880163896616	162.884935693925	87	22	15.85	4.49943757030371	15639206.717716	19.1265172912406	NA	NA	18.4781552957439	19.1689632815435	21.9160307944407	22.1025201624978	19.4875909505233	21.1703133271509	19.7214381217812	NA	NA	22.3163487877101	21.5680330744346	NA	NA	20.4597808813782	NA	20.5520084590065	21.2858651565884	22.0299255119405	NA	23.8986640917753	19.4142889104845	NA	NA	NA	NA	NA	21.5009071052345	20.3525017298615	NA	NA	20.6899829449424	20.3044774175242	22.0386744904286	NA	22.056931886679	NA	NA
652	162.911255154094	87.9685331368812	162.910734261508	162.911651775919	482	162	2.618	27.5629268425476	130486963.619753	26.5613495963829	26.1136332284831	26.4404974430512	25.9936923951361	25.694080691647	25.9147784173034	25.7772648336741	26.1374248338116	26.3762953694401	26.0565994375239	25.7125849417629	26.1303366072105	25.8564321715496	26.4243815422093	26.1155842166897	26.3307005607289	26.3524183581194	26.3604483929955	26.0658178645754	26.0908595215299	26.4320235922081	26.1546411416156	26.063631653224	25.8208880548733	25.9938793647248	26.4203974876471	26.5688507337917	25.7821476599831	26.3471381045929	25.49443409419	26.3201065933156	26.3137483786591	26.2855962386584	26.0517268469158	26.229308260939	26.4493961074345	26.3204863329084	26.2951951564839	26.007410227595	26.3356361856141
653	162.952481636611	73.2573120879388	162.952210055231	162.952646629743	18	6	6.628	13.089576334046	5922342.17453134	21.6079355739136	NA	NA	NA	NA	NA	NA	NA	NA	NA	NA	NA	NA	NA	NA	NA	NA	NA	NA	NA	NA	NA	NA	NA	NA	NA	NA	NA	NA	NA	NA	NA	NA	NA	21.6080254270854	NA	NA	NA	NA	NA
654	162.955782918523	86.6747544936088	162.955434241577	162.95895711641	176	61	10.57	8.58852516719465	57189166.6539441	22.7429051500388	25.5307906287659	22.148498036915	NA	NA	22.6465364212398	NA	NA	NA	22.4496393103929	NA	22.1927967379729	22.2170546623919	NA	23.7216339838579	22.3080297655377	NA	22.4923239482637	NA	22.5582498419929	23.8619689921662	NA	NA	25.6557545073971	25.7029460436668	22.3445281205037	NA	23.3298826528583	22.6398477557023	NA	22.6707197335286	NA	NA	23.4347017808021	NA	NA	22.2908359037661	NA	23.3804266493139	NA
655	162.976607037673	101.996289749262	162.976173333331	162.977060260827	84	19	29.02	2.20706959238909	3072060.92573698	NA	20.5806698379213	NA	NA	NA	NA	NA	NA	NA	NA	NA	NA	NA	NA	NA	NA	NA	19.3958619704121	NA	NA	18.8520767020328	19.0864179580593	NA	20.5782141382208	20.5613028491349	20.0653008752124	NA	19.8473756119144	NA	NA	NA	NA	19.3150493376068	NA	19.7019284462955	NA	NA	NA	NA	NA
656	162.981263439422	304.116249113342	162.980182159324	162.983113118063	474	162	29.6	3.26689965173236	16068222.0083193	23.0812759925666	21.3208797749661	21.7009235114353	21.6352325466909	21.917887144172	21.0052152866468	20.9799864644961	21.6144905550771	22.2435257836989	21.3626139000576	21.8601996226272	21.6320542874929	21.5746428158831	21.5721058175209	21.636561108188	21.4560837956738	21.4900523241305	21.0670861592902	21.8919175222746	21.6896547890183	21.0790818861871	21.3262507554705	22.1763230256454	21.3058784367828	20.6218189802235	22.0119370898661	22.0570479176106	22.3439515211506	21.4528369842121	22.0162142537288	21.0842080032156	21.9298640252519	22.1511084236768	20.9012039282335	21.0104643224263	20.7295132304419	22.0259567489326	21.0700497498162	20.6274621914334	21.9307968375398
657	162.988708159496	84.5196305007716	162.98722725872	162.990247121654	20	7	10.27	8.86412561732303	9173177.7100979	NA	NA	NA	NA	NA	NA	NA	NA	NA	NA	NA	NA	NA	NA	NA	NA	21.4104269241168	NA	NA	NA	NA	NA	NA	NA	NA	NA	NA	NA	NA	NA	NA	21.4503351742358	NA	NA	NA	NA	NA	NA	NA	NA
658	162.994504878712	78.9065299123825	162.99417866577	162.995892647588	462	156	18.08	5.29489630828063	7331144.59900075	21.1060632346035	20.1553074166699	19.7324558418303	21.0454345042165	21.0000649381732	20.1336218225122	19.589654912645	20.2915686530164	19.9436404080706	20.4729962895543	20.3892832329988	20.5296057223677	22.2513931890235	20.0404643672157	20.616761293744	21.2911255267329	20.8148921592117	21.4931062224703	21.7843525038927	20.3004620708941	19.6068337663738	20.7709329110828	21.7692954588415	19.9218795193353	20.5964889458537	20.4940226529173	18.3610007813809	21.2647058812882	20.505891425882	20.5399656818846	21.6919113065092	21.6306867505663	21.1251799445587	21.1116705843878	19.4595710126512	20.4517727159727	20.5491328998307	19.7941380750786	19.221764257332	20.5618295304142
659	163.023609433778	105.391619297136	163.023128229605	163.025048098503	484	162	13.41	6.94908153446015	16182836.8142651	22.0806479316573	22.9625931062069	22.2708067163271	21.9264302778755	22.8343376156793	22.9461453957019	22.0591916239076	22.3675110236643	22.3514009836161	21.4431487393146	22.9929010014491	22.5075076456961	22.7010152711105	23.1347421198047	21.8761519768653	22.9250522397105	22.7874333991745	22.0212563047696	23.8889386322776	22.3313115334876	21.5436514202045	23.021723257644	22.8463704498406	21.7597330163088	22.4775119406819	23.5262024266968	23.1138795334193	22.806668984971	22.4447268640849	21.8803087386135	22.8248124686484	22.7589277121459	22.8609605657525	17.0074880083764	21.9235028545488	21.8756131454121	21.717902120584	22.6939140402592	22.4603329481489	23.1713660664544
660	163.038883842379	182.201870718645	163.038399906484	163.040266190401	476	160	17.88	5.3382742026787	6879872.03389095	20.75579019209	21.4259960734864	19.8621960446022	20.6612228794332	21.1241906427365	20.7358648933494	21.279153344774	22.1829989053773	21.7927180038755	21.9932744247232	21.6535579269818	22.2717467142181	20.7615142895151	21.3121296855695	21.2235979039948	21.5056696335005	21.8663707292571	20.8631958737715	21.2698381220094	21.4448626538768	21.4320483450414	21.7332666899518	21.5876802293803	21.5241997745253	21.8016195957515	21.8875958271854	21.9809588393513	22.3299623361125	21.7893008295257	21.2705779982279	21.5064734171162	21.0591974948676	21.563932619201	20.5306117636638	20.8401521732606	21.0193881379332	21.5238042387261	21.2629208301579	21.4311456874259	22.2801011339059
661	163.83814267899	98.0930300916852	163.837843092655	163.838580491216	486	162	2.274	30.4500975530903	95906426.4078303	26.1544767762443	24.8830922045331	26.2168701892861	26.3801413489806	26.2126101902617	25.8946031544948	26.0412937606563	26.0790209569776	25.9804851330104	26.2192374414412	26.1047873109339	26.1994551082229	26.1094822730517	26.0887742882238	26.0376667551028	26.3343388941306	26.2484412855716	26.1445606443067	26.3833569744965	26.108480883995	25.9754630178498	26.2029926240165	26.2778840647429	24.8874472358138	24.8769250065062	26.3143144056818	26.3600996259452	26.3410728797805	26.2807200246629	25.7573756281736	26.3146280552307	25.9765762522219	26.2962646685935	26.2502716603331	26.2373471133766	25.9507878181871	25.9464715408452	26.1573429541121	26.0036057060007	26.1821024051098
662	163.83816900673	526.720305278571	163.83793775203	163.838626747419	470	162	15.75	5.96656513684428	51478759.7076921	23.8109666597596	21.5306516237655	21.8828457239472	21.0546990163458	20.9293260620236	21.1880402528053	21.1400294494893	21.4067475906097	22.110335943553	22.0701868896	22.5414427531096	22.683333353369	22.4666930432149	22.6706015683286	22.6401011001492	23.0034818819473	23.30365578213	21.6392851950344	21.3967905383607	23.2349205700693	23.7055791248358	23.841015254883	19.8462886755834	19.6897677348428	21.020340062499	20.083972672604	20.0818780387982	22.0689734770547	22.2923480959601	22.8231020770583	22.4125362755081	22.4829720834583	22.7128272448332	22.3931515042267	22.1737669103524	22.2793760533601	22.4941915290693	23.9911838705516	24.304572667639	21.3692821296291
663	163.845584206278	76.5284787190639	163.845105960816	163.846453908447	481	162	16.71	5.64332119903158	7420852.01743082	22.7085027187634	21.5922625914435	21.1892722620935	21.3337449914029	21.5744296672061	21.5219457856367	21.3473677118568	21.4661165851831	21.5057166961606	20.7388884798731	21.4278193357473	21.3356491568666	21.3717705880816	21.3606471732551	21.6379317362037	21.427779843657	21.5224084032404	21.2447702649357	21.4219699370757	21.1236145499687	21.2747496230401	21.4287517474789	21.3693575714633	21.6262760379842	21.1012787408336	21.6400325969735	21.5059546547485	21.6232071594565	21.8706301940946	21.4437926231404	21.4236670538539	21.4057321124558	21.849333632303	21.2190805490451	21.5522204859202	21.4640969695651	21.9277795012432	21.8029287839019	21.3130723948604	21.6650652981552
664	163.871565320174	507.698530027166	163.871152120168	163.872181266061	479	162	26.68	3.61885018853763	5990804.06753348	19.2619461329458	19.6816111673411	18.799440385174	18.7178287719109	17.8680838518646	18.1629772686773	18.8339207792034	18.0559227439286	17.9869270200657	19.0699435497604	19.0675015775938	19.2163107892325	18.910055490524	19.2487018432052	19.1932663502189	19.5344750406643	19.8996417050027	17.7351573050744	18.2907967048839	20.1177934421503	21.6365469441604	20.1248840074937	18.0132132462312	18.5497990904296	14.9192916925759	17.6697524327158	16.4120232710508	19.1797359460361	18.4968234318673	19.3123785946998	18.5372816175365	19.2526642577653	19.4775954610377	19.5177749771526	19.0929862205975	19.4268116353616	19.6115323966181	21.3753080647695	22.04004507776	18.8466457557502
665	163.896151990702	584.656482626179	163.895704005391	163.897599878199	474	161	18.69	5.08665747628069	14079455.1642395	21.1812098707933	19.2779983897267	19.220866325667	19.2489350929297	19.5738849507529	19.6276973948425	19.5708415822907	19.4609044697191	19.4351486190766	19.0831194766359	19.174652270418	19.0828566135461	19.1545137816138	19.1571315144983	19.0582622605547	19.0514042496041	19.1262150357676	19.0898754813211	19.2859059528047	19.7556951732184	21.1455208229071	20.4060476141449	19.2291294487846	19.1370864972461	19.8197220266468	19.6178722865328	18.7695127423109	20.0540364896484	19.4272751151642	19.6241284460502	19.8601620321125	19.5426595020247	19.7301628511548	19.4576376453372	19.5138310387598	19.5788240395369	19.2652777911683	20.6008393571879	19.6295169721793	19.4784037031132
666	163.907022099025	199.182653865578	163.906774185461	163.90741087159	75	28	16.9	5.71953835154734	655582.619896522	13.068669545302	NA	12.6238573796501	14.4869837165076	15.1007734862418	15.6414984127832	14.5364193527551	12.5279406168166	14.3000886722114	14.7217472549967	14.645880319762	14.5521482688532	15.7849003673449	18.7618262249044	14.8622863364128	14.506920078709	15.0826947904718	15.1322061965089	16.005705779209	13.9334184129979	NA	NA	NA	NA	NA	NA	NA	NA	NA	NA	NA	NA	NA	NA	15.9971715794605	NA	NA	16.1193206937792	NA	NA
667	163.927626704693	186.798218072188	163.927406131994	163.927737695641	8	2	21.87	2.01701011866743	131533.096289199	16.0532497529461	NA	13.9951191213246	NA	NA	NA	NA	NA	NA	NA	NA	NA	NA	NA	14.5850507397386	14.3414401084171	NA	NA	NA	NA	NA	NA	NA	NA	NA	NA	NA	NA	NA	NA	14.3253340605215	NA	NA	NA	NA	NA	NA	NA	NA	NA
668	163.959108333348	72.5250379336459	163.958541663093	163.959516110521	35	12	19.85	4.93062879213291	1024027.87049975	NA	19.3332830014703	NA	NA	NA	NA	NA	NA	NA	NA	NA	NA	NA	NA	NA	NA	NA	NA	NA	NA	NA	NA	NA	19.7309233699413	19.6901229148326	NA	NA	NA	NA	NA	NA	NA	NA	NA	NA	NA	NA	NA	NA	NA
669	163.977411801932	123.372263711315	163.977251598489	163.977674736104	25	5	17.58	3.22733336202074	248213.838518609	NA	16.4373873170316	NA	NA	NA	NA	NA	NA	NA	NA	NA	NA	NA	NA	NA	NA	NA	NA	NA	NA	NA	NA	NA	16.6215795814162	NA	NA	NA	NA	NA	NA	NA	NA	NA	NA	NA	NA	NA	NA	NA	NA
670	163.981255514668	83.586530565317	163.980958760757	163.981500064452	21	7	10.42	8.74781304673832	7737897.73537545	NA	NA	NA	NA	NA	NA	NA	NA	NA	NA	NA	NA	NA	NA	NA	NA	21.6037509968562	NA	NA	NA	NA	NA	NA	NA	NA	NA	NA	NA	NA	NA	NA	NA	NA	NA	NA	NA	NA	NA	NA	NA
671	163.989781091885	121.170610579912	163.989452067451	163.990066683508	486	162	6.564	13.2029555060399	4305166.89050855	21.4822017246367	21.5992065205042	19.9956775950775	21.0317665416568	20.520065811107	20.3326064843494	20.8326182194017	19.9676595439368	19.6363752015657	20.676202279171	21.0207009859655	21.2973669966557	20.3871394380401	19.5520447684054	20.6600492375839	21.1147829099923	20.9925093929476	20.8951874526398	20.2934617886616	20.9093910677183	20.4097974955582	20.8682472178532	19.4495842268683	21.5882855206801	21.7041832664958	19.9208686444889	20.9148497969913	21.7466820663026	21.080550293566	19.838586650056	21.1120708451499	20.652604567599	20.9949037575452	20.4557214718999	21.0772689120051	19.7567715277274	20.5041213697854	20.7783063628896	20.8779966706778	20.2181149258304
672	164.016223801372	91.6071256603104	164.015982690309	164.016726838515	13	4	8.234	9.27027486364971	2790314.00300272	NA	NA	NA	NA	NA	NA	NA	NA	NA	NA	NA	NA	NA	NA	NA	NA	NA	NA	NA	NA	NA	NA	NA	NA	NA	NA	NA	NA	NA	NA	NA	NA	NA	NA	NA	NA	NA	NA	NA	NA
673	164.037538318692	124.636136036759	164.036651141341	164.03781525709	31	13	9.707	8.87519428710571	1828872.36880356	NA	NA	NA	NA	NA	NA	NA	NA	NA	NA	NA	NA	NA	NA	NA	NA	NA	NA	NA	NA	NA	NA	NA	NA	17.9470241122332	NA	NA	NA	NA	NA	NA	NA	NA	NA	NA	NA	NA	NA	NA	NA
674	164.045356534262	56.1219599627634	164.045130541317	164.045639392089	24	23	17.94	5.68917325593859	7243355.8299438	NA	NA	NA	NA	NA	NA	NA	NA	NA	NA	NA	NA	NA	NA	NA	NA	NA	NA	NA	NA	NA	NA	NA	NA	NA	NA	NA	NA	NA	NA	NA	NA	NA	NA	NA	NA	NA	NA	NA	NA
675	164.056919003988	121.101148202346	164.055617095741	164.058797574276	96	25	19.12	3.88096309980285	7563791.87711727	NA	NA	NA	NA	NA	NA	NA	NA	NA	NA	NA	NA	NA	NA	NA	NA	NA	NA	NA	NA	NA	NA	NA	NA	NA	NA	NA	NA	NA	NA	NA	NA	20.8294275338499	20.5033845802055	NA	NA	NA	NA	NA	21.823298283122
676	164.064738044011	55.2215183841849	164.064654469077	164.064929845908	11	6	12.06	5.98722724853646	416081.787461944	NA	NA	NA	NA	NA	NA	NA	NA	NA	NA	NA	NA	NA	NA	NA	NA	NA	NA	NA	NA	NA	NA	NA	NA	NA	NA	NA	NA	NA	NA	NA	NA	NA	NA	NA	NA	NA	NA	NA	NA
677	164.070591043206	87.9548078435362	164.070111546783	164.071383023237	486	162	5.674	14.9609629688461	42883888.831847	23.565392496418	23.2405875727563	23.8797342563882	21.2572149929217	24.1870442258681	23.2991422808342	24.3900228456286	24.2851652213787	23.8852984567095	24.3051455036709	24.5962264442734	23.8352764227093	24.0224159384107	23.691514043258	23.5431449066213	24.4592444779106	23.8529610789324	24.0447114301045	24.4562047987187	23.2459204629039	21.5125992825774	23.6770592199878	24.409929093226	21.1838300285055	21.922617972011	23.1672065773279	24.356800262904	24.1940422234674	22.9695088590702	23.1660664852555	24.1228926074028	24.4605977003485	24.8056545474123	23.4414397086518	23.5434175292409	22.958789191937	23.8655151052286	24.4881479016486	23.5787334488161	24.1228768583856
678	164.083001281079	474.958945432922	164.082898538284	164.083101990858	14	5	5.18	17.3030337985927	20686.5184178122	NA	NA	NA	NA	NA	NA	NA	NA	NA	NA	NA	NA	NA	NA	NA	NA	NA	13.8337968883332	NA	NA	NA	NA	NA	NA	NA	NA	NA	NA	NA	NA	NA	NA	NA	NA	NA	NA	NA	NA	13.8414184409564	NA
679	164.819495962591	162.968548509136	164.817218893552	164.821758728582	449	162	18.98	5.13997440588876	15991733.8665131	22.7413319892565	21.6435016239548	22.1674871106495	23.0486795613407	22.0584062314501	22.4536419685311	22.5776103302899	22.0759172228353	22.5207988140068	21.9909864007013	22.5562783650087	23.1068596959782	23.0621049471409	22.5407028011981	21.8869876922443	23.1291729045183	22.9019797390315	21.5786349994804	23.1756805836852	22.7783875708099	21.5296665465479	22.9734151308909	22.5785900414427	21.6534898520576	21.5786274095381	20.1307743588765	22.7401128150616	22.6999375793129	21.4528535119013	20.6796790512021	22.8543577994229	22.8519018412926	22.9737947185086	22.5942405263951	22.8476298790846	22.7295637506694	22.8682617392486	22.7665325115136	22.7881721709203	22.9526071673205
680	164.819932275161	529.155226389295	164.818645824956	164.821220484173	5	4	7.49	10.856780964444	10539278.972098	NA	NA	NA	NA	NA	NA	NA	NA	NA	NA	NA	NA	NA	NA	NA	NA	NA	NA	NA	NA	NA	NA	NA	NA	NA	NA	NA	NA	NA	NA	NA	NA	NA	NA	NA	NA	NA	NA	NA	NA
681	164.834779547849	517.708212284123	164.834565628335	164.835167141653	470	162	11.35	8.09057448072995	811840231.162591	28.2276039375497	26.4440079820082	25.8551216276748	25.5473362354302	25.4982414753964	25.466941138602	25.4889706786002	25.5348276810525	26.2612357686178	26.105145275145	25.7847475884932	26.7225232778755	25.7348937483909	26.5820690298435	26.5313851233717	26.5227054449671	26.6731177273953	25.7423528895417	25.5938677631112	27.2026172983154	27.3361414763664	27.7702597610156	24.882202105623	24.5110302296692	23.5077488637388	24.5456582281506	25.6509219813701	25.8812394619721	26.0977374821478	26.6199808662209	26.238175655779	26.3325457710729	26.5365207292397	26.157011127349	25.9463591532835	26.6363561366674	26.7815969205123	27.89470490013	28.1854237988474	25.9315638311044
682	164.908278524665	97.6493433918143	164.906219985078	164.909263681713	485	162	17.25	5.47643274636341	26154609.8826528	23.6407869899476	23.2515377953547	23.8700658435287	23.6483979803127	24.0156092915773	23.8051888148993	23.8027732131747	23.8884140116143	23.8284208935655	23.632731399643	23.6553005129839	23.5286913829735	22.4074779719482	23.9984207354236	23.7059973045995	23.767001892622	23.6741280019729	23.8166821648495	22.9615008607753	23.9978014651174	23.3755936866921	23.8140284933009	23.8597588734707	23.3087225022377	23.5963251478477	23.8597307003691	23.9268741893388	23.7598040967827	23.9309465832982	22.4657998938555	23.6592779883177	23.5860332948074	23.8514709803208	23.7431551212395	23.79213784023	23.422649359008	23.977346354217	23.9721859549883	23.6027702097387	24.0006819090232
683	164.926022329562	168.365861681683	164.925524358389	164.926470548379	470	162	8.895	10.2863347313013	389079879.138841	NA	27.2214865272003	27.0721472006306	27.0272448458812	27.1026813161226	27.1397459110788	27.0888041518897	27.1664269968491	27.1544441336019	25.0929218524175	27.1292787316382	26.0801631676186	27.2513589508753	27.1147652341702	27.0724634655828	27.3433587377184	25.9041831733933	26.260855595497	27.2303799825041	27.2762822521006	25.9114519553317	27.173214837333	27.1256276363453	27.1040362300004	27.7249652840503	26.6179013297637	26.5345574973707	24.6410500780522	26.1279899650794	27.5869582890708	27.2524106502214	27.2248934658684	26.4044327979056	25.6630335995478	26.9394402996397	27.1801206851753	26.4666678042391	25.9982879396319	27.2548780746018	27.0741792054594
684	164.946229145792	255.172104411179	164.946058950101	164.946437595317	35	10	1.56	33.3407423871972	48647706.377316	24.9352955289686	NA	NA	NA	NA	NA	NA	NA	NA	NA	NA	NA	NA	NA	NA	NA	NA	NA	NA	NA	25.3236810761246	25.4425937036027	NA	NA	NA	NA	NA	NA	NA	NA	NA	25.5150758400846	NA	NA	NA	NA	NA	25.1722350498863	25.0060077260619	NA
685	164.952929665694	71.7906625100435	164.952610531213	164.953438637762	46	16	3.869	21.3842754294675	22263868.4485649	NA	23.2589613093406	NA	NA	NA	NA	NA	NA	NA	NA	NA	NA	NA	NA	NA	NA	NA	NA	NA	NA	NA	NA	NA	23.3155197396335	23.0922546814961	NA	NA	NA	NA	NA	NA	NA	NA	NA	NA	NA	NA	NA	NA	NA
686	164.955693874477	72.3901923112922	164.955002255386	164.956036242992	474	162	19.28	4.92852123067	57063220.108761	23.9853653389043	23.1888588016374	23.4718922854921	21.8127502677265	21.9416386029652	23.7198953424011	21.9132744475431	21.9141703894532	22.0154495379525	21.8653802645247	21.9312176147165	22.324974400165	22.0133438694111	22.0520211016393	23.7253331481546	21.0408266833503	22.6749081496792	21.9777432939243	22.4190457597262	21.8046930911933	23.4317430304278	21.873021821448	21.8777495001336	22.7685265836579	23.3287056708967	22.337697335632	22.3332495375167	24.1534527897749	21.7391652136284	24.7491392097678	18.1038615459125	22.2064549032822	22.2779196742683	23.8883675799148	22.7096848568397	22.2058777010459	22.1503482934397	22.2397796788099	21.7004450799535	22.2447656718596
687	165.00421517794	74.7869485865695	165.003317501258	165.004577884071	486	162	6.11	14.0448220555724	126587047.455225	25.4623619684637	25.2249892929154	25.3930125812612	25.59687695146	25.6794839076611	25.4767094845341	25.1367772673914	24.9383700450713	24.5988606485	25.0408251557694	24.8492019431553	25.3191855578103	25.2694453132946	25.0819730526992	25.8113376749271	26.0325987582927	24.7591203151587	25.2937289966352	26.0507353086873	24.6565504708075	25.4864321534502	25.7584637614096	26.8082997843525	24.5698223785691	24.1437490380902	24.6905407468714	26.2951774621324	26.1971501289538	24.6150119754258	24.9603045140563	25.2469820221679	25.9329848544581	25.8068135516325	25.3646089976896	24.9034680969359	25.7474826167956	25.5214444323454	25.5512362800493	25.0096665658912	25.9157014846718
688	165.018059021353	32.1630931071611	165.017447346763	165.019530540976	482	162	16.89	5.58657291339777	9830430.48097504	20.0528363135974	22.7529149424743	19.7256802328265	19.8804514519017	19.8460866489372	19.6575378803983	19.6716268093479	19.6907510250519	19.4258427007055	19.4315579699463	19.4477241379517	19.6002733653854	19.6779557123028	19.6822654088354	19.6130969346803	19.7841700956444	19.5510280626108	19.348999481238	19.3409400875326	19.3565109035059	19.207449054241	19.5755319385705	19.454422147958	21.3673020289595	23.0163898261124	19.6273282608206	19.7160999610198	19.9509340727206	19.7998569550964	19.6302568300712	19.5750135180273	19.6705933485766	19.8013731726283	19.64490807838	19.6778572005085	19.7484355086415	19.7422463477009	19.7077779388201	19.7606408080427	19.7822687714039
689	165.018103008764	430.761868625625	165.017791313947	165.019530540976	477	162	27.4	3.51987971571539	7849587.72814645	20.3188939123143	21.5211302515985	21.5606821229795	21.7525982071015	21.6835431241521	20.3965464027657	21.8596883513711	19.7801382002716	21.7807901811303	20.8363463201438	20.6509818843695	20.938264783696	21.5984750539327	21.5732277877724	21.3208528042081	21.7479594423472	21.5994739340774	21.3421793677934	21.6892176474427	21.5723129296086	22.3325086176002	21.3595725413609	18.7097256294592	22.6265431993118	21.9270847481536	20.8696093552546	21.7848389025834	21.7873415577642	21.3549758012475	21.0973623267298	21.318331367204	21.6048785914969	21.7306488549622	20.8643562062916	20.8692411907544	20.7278802786067	22.0988082715408	21.9973403366902	21.9029427443122	20.8692437649149
690	165.039589196626	92.9006278146656	165.038688910189	165.041085406712	483	162	7.097	12.3349251985771	95684465.0681293	24.706443147111	23.4993082088681	24.1126680692522	23.3705933976631	24.6141589781824	24.7278470624146	24.5842628896712	24.288586923004	24.4872576642137	23.5801396430977	24.7680709391487	26.1745060887972	23.6268844082004	24.103410237933	23.3105170260554	24.8722367199296	24.2762845633165	23.4888842901899	25.2364666548969	23.7568752713695	21.2206717052427	24.0675962639487	24.0757639547539	22.4951518522605	24.1311377335699	25.0483591623611	24.3835976366484	24.4440710865217	24.1403438444288	22.3061871243497	24.0814904046799	24.4529174377527	24.8377439445203	23.222791008776	23.8466783232625	23.4440964924122	23.2530535484794	24.2919769572542	24.3206298763181	24.7012302763136
691	165.048694564758	172.525020836718	165.048406022826	165.049130689088	418	140	14.96	6.29167297082312	3699537.48726253	21.1094448628677	20.2260275712109	20.305655195217	19.9324633303341	20.5111443313226	20.4061205315382	20.1439666910011	20.0431681485417	20.1444293301525	19.9597896760876	19.9709753133456	20.047221865702	20.2766267264376	20.2062014116658	20.2882378961691	20.3298373592026	19.4514049396511	20.1523879134787	20.7290706784245	20.0736267594055	20.2937398775411	20.3358325611168	20.8495659100206	19.9068428774617	20.5464194959437	20.4122553596619	20.425880823248	20.3618826326481	20.343547883698	20.7361775584641	20.1773364522031	20.3290849119987	19.9953984890734	20.3039650676459	20.0323687841523	19.445850205155	20.1728515378748	20.5361682924981	19.8584095980355	19.9021815687507
692	165.054596877889	503.156352595305	165.054058831987	165.058470318819	444	148	27.14	3.55238934187187	5261904.91193675	20.9978279866572	19.5178997367465	19.5598252221646	20.4696646830263	19.3667699333354	19.304350319242	NA	NA	20.5738120546192	19.4861352442545	NA	20.7169793328785	21.2412463298337	NA	NA	NA	NA	20.2034291265688	NA	NA	19.8905877288876	19.3483769242373	20.0354688888576	19.9481856395308	20.4484355712651	19.545580988175	20.1097308487364	19.5324841131601	19.5559943984885	20.1278000606418	19.8511092482675	20.4694880417445	19.4509600461534	20.6837178166852	19.6488225401508	20.110162906548	20.5398086322952	20.4747755731611	19.681670390083	20.0574353989147
693	165.066412727646	78.9045200132188	165.065575771784	165.070080091497	165	61	19.49	5.04336466833676	5275999.63244652	NA	NA	NA	NA	NA	NA	19.7940958480591	20.105201087639	NA	20.1032054116823	19.7931475625717	20.4053452451335	NA	20.5732153834561	NA	NA	NA	NA	20.1511370109275	19.4882046541202	NA	NA	NA	NA	NA	NA	19.710527471554	19.8618670735189	NA	NA	NA	19.2300932277539	NA	20.5989453312731	NA	NA	NA	NA	NA	19.7329708059312
694	165.073913435408	92.614600907311	165.072970070498	165.074377428099	38	12	10	7.97448165869219	3135307.01149869	NA	NA	NA	NA	NA	NA	NA	NA	19.9402749689701	NA	NA	19.211920731229	NA	NA	NA	NA	NA	NA	21.1710527333594	NA	NA	NA	NA	NA	NA	NA	NA	NA	NA	NA	NA	NA	NA	NA	NA	NA	NA	NA	NA	NA
695	165.076875739156	68.183883897484	165.075317961769	165.078567404113	21	8	22.53	3.08939949797258	3974938.59420852	NA	NA	NA	NA	19.4832186956239	NA	19.8126328258739	NA	19.9530019468982	NA	NA	18.4821784404246	NA	NA	NA	NA	NA	NA	NA	18.4660054572043	NA	NA	NA	NA	NA	NA	NA	NA	NA	NA	NA	NA	NA	NA	NA	NA	NA	NA	NA	NA
696	165.112365652921	83.2458815347793	165.1101926496	165.114317095053	14	1	8.731	2.19934899269816	1271338.84374402	NA	NA	NA	NA	NA	NA	NA	NA	NA	NA	NA	NA	19.2403664396683	NA	20.277918300177	NA	NA	19.2496768865032	NA	NA	NA	NA	NA	NA	20.0181322812242	NA	NA	NA	20.1646092618951	NA	NA	17.2959230676912	NA	NA	NA	NA	NA	NA	19.8638847773409	NA
697	165.83523709062	98.9972744281806	165.834771006746	165.835754161366	481	161	2.751	26.6433955269986	30516531.1374968	24.3732497859117	23.445119499463	24.5932702048883	24.5606011983962	24.5327556585081	24.3234240677171	24.4208697389568	24.3782384858171	24.3637353899915	24.517285451663	24.4971042693211	24.5592678876748	24.506683906816	24.4687150073626	24.3901887539671	24.626282857688	24.5783646448296	24.475005125124	24.6849008126868	24.4442962256218	24.3165985596823	24.4710499196021	24.4714520432609	22.6199984090182	23.2215448902167	24.673042898948	24.6590040180273	24.5439050373466	24.5591287914902	24.2180951081168	24.5603886998186	24.4865217562133	24.5860578930268	24.5027383088742	24.4616780337069	24.4851688082789	24.5543983719235	24.5188112363812	24.3116639881545	24.5110285347808
698	165.842785746615	20.5260924727919	165.842308918363	165.844340148517	474	160	13.19	7.07168776141304	2307574.34315249	20.7403843099849	19.0032020696837	18.8070373674433	19.002135613903	18.9861846653839	19.0455147391534	19.4396829699782	18.9499923241778	18.9431178711205	18.8953057534526	18.9194372842332	19.1442133983546	18.9813314572438	19.1206356291865	19.0032709934517	18.9357170966597	19.0390512215009	18.9438999785623	18.88848658908	18.5333263001667	18.885785851192	19.1723561867218	18.9245540515886	18.9695758789385	19.0162191060205	18.9858220066577	19.263290408715	19.4550463711177	19.1329162904848	18.8803688127414	18.8270880903724	19.6318754951975	19.1542563651777	19.0056076512016	19.1467236021983	19.1436953503886	19.2092478928202	19.2627304558622	18.9137068698646	19.1659361178384
699	165.904665391208	199.562489339604	165.904179530798	165.905037700781	25	10	15.92	4.78896622182492	228814.8614659	NA	NA	NA	NA	11.589727482781	12.4980182021267	NA	NA	NA	NA	11.9497465897665	NA	11.4136591509709	17.6049170379215	NA	NA	12.0593886009747	13.8251532011811	12.9236665951472	NA	NA	NA	NA	NA	NA	NA	NA	NA	NA	NA	NA	NA	NA	NA	NA	NA	NA	NA	NA	NA
700	165.938760440326	186.943579330964	165.938647383244	165.938971876903	23	11	10.06	9.93586848523169	116624.641774978	NA	NA	NA	NA	NA	NA	NA	NA	NA	NA	NA	NA	NA	NA	NA	NA	NA	NA	NA	NA	NA	NA	NA	NA	NA	NA	NA	NA	NA	NA	NA	NA	NA	NA	NA	NA	NA	NA	NA	NA
701	165.94970742033	266.773986715232	165.948647838537	165.951715501921	454	156	18.59	5.20206348518245	1013619.97953917	16.8958276624733	18.1420360849492	18.3676419669056	18.3169119530597	17.8601357815676	17.8374675508125	18.6697121729311	18.4006252969745	18.7781066472907	18.4106225079732	18.9300073987446	18.0805358315041	17.9871392928025	18.6706080297155	19.0872019851701	18.4004179536682	18.7030419307695	18.6069835055923	19.3087016766916	18.7038690752366	18.4281966141008	18.8568407146303	18.8209721196487	17.4273524875357	19.385605670935	18.7310193503386	18.6526781913125	18.7482783313376	17.7588742587048	16.7640008819085	18.4686906775959	18.9726609096069	18.897555642795	18.177961578573	18.0838866567958	17.154180710509	18.6821901133148	18.5234850760311	18.4991328239341	18.9096948623382
702	165.969925188595	127.235486125931	165.969034822732	165.970916392493	16	3	2.133	17.8862434913947	191214.318434781	NA	NA	NA	NA	NA	NA	NA	NA	NA	15.7218916161018	NA	NA	NA	NA	NA	NA	NA	NA	NA	NA	NA	NA	NA	15.9026977522314	6.37520664691066	NA	NA	NA	NA	NA	NA	NA	NA	16.2089946556788	NA	NA	NA	NA	NA	NA
[truncated: 13,639 more rows]
[truncated: 122 more columns]
