# Supplementary material for: Particulate metal exposures induce plasma metabolome changes in a commuter panel study
Source: PLoS One. 2018 Sep 19;13(9):e0203468. doi: 10.1371/journal.pone.0203468 (PMC6145583; doi:10.1371/journal.pone.0203468)
Supplement: S1 Datasets — (ZIP) [file pone.0203468.s008.zip › ace_pos_means_025.csv]

	mz	time	mzMin	mzMax	NumPresAllSamples	NumPresBioSamples	median_CV	Qscore	MaxIntensity	nist_6	q1a_6	SH3901	SA0701	SH3002	SA4301	SH5002	SH2402	SA3702	SA3302	SH4702	SH5001	SA0901	SH4802	SA4602	SA4901	SH4006	SA1002	SA2902	SH4102	SA4601	SH5202	SH5502	q1b_6	q2a_6	SA3701	SA2702	SH4901	SH5102	SA2601	SA1001	SA3901	SH3402	SA3301	SA2001	SA3402	SA2801	SA0902	SA2101	SA4902
1	85.03461901	49.16086088	85.03386021	85.03515305	31	21	20.22	4.864639476	5357032.985	NA	NA	NA	NA	NA	NA	NA	NA	NA	NA	NA	NA	NA	NA	NA	NA	NA	NA	NA	NA	NA	NA	NA	NA	NA	NA	NA	NA	NA	NA	NA	NA	NA	NA	NA	NA	NA	NA	NA	NA
2	85.04027136	54.35636257	85.03997599	85.04039209	37	22	8.439	10.42467932	256223617.6	24.68734811	NA	NA	NA	NA	NA	NA	NA	NA	NA	NA	NA	NA	NA	NA	NA	NA	NA	NA	NA	NA	NA	NA	NA	NA	NA	NA	NA	NA	NA	NA	NA	NA	NA	NA	NA	NA	NA	NA	NA
3	85.04838575	256.2705611	85.04801666	85.04940134	19	1	9.653	1.406535703	6892340.987	22.71656286	NA	NA	NA	NA	NA	NA	NA	NA	NA	NA	NA	NA	NA	NA	NA	NA	NA	NA	NA	NA	17.33814537	NA	17.21309046	NA	NA	NA	NA	NA	NA	NA	NA	20.2153552	NA	NA	NA	NA	NA	21.55385284	NA
4	85.06763234	547.7934486	85.06720965	85.06924351	180	53	26.69	3.136632913	7334518.623	21.94876683	21.58322893	NA	20.95678597	NA	NA	NA	21.47214042	NA	NA	20.90185439	21.05809761	NA	NA	NA	NA	20.43752003	NA	22.24640041	21.61961268	21.9885442	21.5392289	NA	NA	21.00415959	NA	NA	21.73606338	NA	NA	NA	NA	NA	NA	20.83358001	22.09595312	21.5527095	21.82575688	21.97349439	NA
5	85.07666242	48.3075876	85.07631925	85.07796252	33	24	29.43	2.782683976	654061462.4	23.1649242	NA	NA	NA	NA	NA	NA	NA	NA	NA	NA	NA	NA	NA	NA	NA	NA	NA	NA	NA	NA	NA	NA	NA	NA	NA	NA	NA	NA	NA	NA	NA	NA	NA	NA	NA	NA	NA	NA	NA
6	85.57413288	125.0280344	85.57398444	85.5744191	481	161	5.895	14.45220748	38873599.04	24.35792171	23.43149163	22.77169656	22.56030856	23.00974304	22.78830411	23.96652174	23.32296554	23.21924576	23.94792698	25.1089286	23.48198501	22.45948792	22.59132228	22.70627547	23.09423632	23.31675632	23.24792733	23.76164224	23.28335736	22.3742757	23.94788095	23.71868132	23.39357252	24.5083636	21.93283948	24.10496266	23.47776333	22.3813989	NA	23.42293802	23.44989443	24.73481448	22.14969849	22.42748843	22.94940999	22.63142732	24.29443472	23.2911456	23.70572449
7	86.03729733	53.62534405	86.03662381	86.03834476	47	19	13.75	7.151191238	5357504.074	NA	21.27183573	NA	NA	NA	NA	NA	NA	NA	NA	NA	NA	NA	NA	NA	NA	NA	NA	NA	NA	NA	NA	NA	19.19931775	NA	NA	NA	NA	NA	NA	NA	NA	NA	NA	NA	NA	NA	NA	NA	NA
8	86.04366164	49.60348314	86.04352933	86.0437113	33	21	8.863	9.969900396	8700648.175	NA	NA	NA	NA	NA	NA	NA	NA	NA	NA	NA	NA	NA	NA	NA	NA	NA	NA	NA	NA	NA	NA	NA	NA	NA	NA	NA	NA	NA	NA	NA	NA	NA	NA	NA	NA	NA	NA	NA	NA
9	86.07189901	44.26636196	86.07184545	86.0720284	8	4	20.09	4.374293734	2074957.584	NA	NA	NA	NA	NA	NA	NA	NA	NA	NA	NA	NA	NA	NA	NA	NA	NA	NA	NA	NA	NA	NA	NA	NA	NA	NA	NA	NA	NA	NA	NA	NA	NA	NA	NA	NA	NA	NA	NA	NA
10	86.09693147	86.08002975	86.09671256	86.09819135	486	162	9.905	9.161652264	439865197.6	26.69883409	27.35906342	26.30162394	27.01997804	27.52362356	26.48408625	27.39966972	27.33944089	27.02695013	28.07327719	28.22140877	27.46807696	27.39290927	26.6567618	27.31068821	28.0443601	26.66577875	27.59612879	27.6891762	26.70365088	27.43333724	27.86687309	28.09833247	27.15018472	27.48837115	26.36291227	27.14306897	27.25387264	27.98521972	26.36050569	27.57241145	27.91479979	28.27143977	27.53788027	27.42870843	27.03621769	27.12043434	28.10063967	27.04739879	26.9887677
11	87.09207072	510.1082658	87.09189412	87.09237895	28	5	16.15	2.570826264	5666838.835	NA	NA	21.42174992	21.88175312	NA	NA	NA	NA	NA	20.43853992	NA	NA	21.29174771	NA	20.4696938	NA	NA	17.99827404	21.58096216	NA	NA	NA	NA	NA	NA	NA	NA	NA	NA	NA	19.73914094	21.14827146	22.434113	NA	19.11000934	NA	19.55178516	NA	NA	NA
12	87.10024275	85.1811321	87.09992267	87.10048426	372	127	16.57	5.825875143	20157492.85	22.55188115	20.64182886	22.17713797	22.61075315	22.60209568	22.43473873	22.66359735	20.31663226	NA	20.12581651	20.24500671	22.49576525	20.87543543	NA	22.15886565	21.27859682	NA	19.35270249	20.35372961	NA	20.68611161	20.02169347	20.59422932	21.11616242	22.30708159	NA	20.37906704	22.71997223	21.6406233	NA	20.93378418	20.96995526	21.55530899	22.24614124	20.44157388	NA	20.41486325	21.33680583	22.82525178	NA
13	88.05116394	40.18865297	88.05102505	88.05125339	12	7	12.19	8.372204282	2861807.711	NA	NA	NA	NA	NA	NA	NA	NA	NA	NA	NA	NA	NA	NA	NA	NA	NA	NA	NA	NA	NA	NA	NA	NA	NA	NA	NA	NA	NA	NA	NA	NA	NA	NA	NA	NA	NA	NA	NA	NA
14	88.06355987	124.5825706	88.06343378	88.06383277	486	162	3.517	22.08938292	111466221.5	25.74733329	25.08362307	24.55537142	24.39394585	24.94040393	24.6188917	25.79062236	25.20791915	24.97598122	25.65697292	26.66753493	25.22164502	24.22821128	24.51498671	24.6018795	24.83938825	25.01071994	25.01338126	25.59535194	24.81438174	24.23013662	25.64446514	25.47052874	25.25642454	26.34826636	24.23810725	25.80862331	25.29002473	24.33222935	23.08691688	25.22604608	25.25348299	26.1657541	24.1825136	24.14871734	24.78154891	24.53813278	25.96593293	25.05299866	25.43609099
15	88.50954897	474.896021	88.5093355	88.50976613	16	7	4.63	16.1849711	6801444.172	NA	NA	NA	NA	NA	NA	NA	NA	NA	NA	NA	NA	NA	NA	NA	NA	NA	NA	NA	NA	NA	NA	NA	NA	NA	NA	NA	NA	NA	NA	NA	NA	NA	NA	NA	NA	NA	NA	NA	NA
16	89.11604282	43.22324026	89.11596738	89.11618429	14	7	18.61	4.864827299	2895373.934	NA	NA	NA	NA	NA	NA	NA	NA	NA	NA	NA	NA	NA	NA	NA	NA	NA	NA	NA	NA	NA	NA	NA	NA	NA	NA	NA	NA	NA	NA	NA	NA	NA	NA	NA	NA	NA	NA	NA	NA
17	89.50458433	473.7692168	89.50313526	89.50527064	11	2	26.28	1.57031066	7320136.217	NA	NA	NA	NA	NA	NA	NA	NA	NA	NA	NA	NA	NA	NA	NA	NA	NA	NA	NA	NA	NA	NA	NA	NA	21.31838593	NA	NA	NA	NA	NA	NA	NA	NA	NA	NA	NA	NA	NA	NA	NA
18	89.50698396	478.682806	89.50675449	89.50726848	216	67	3.946	18.60356633	26362339.08	23.78848074	23.41644751	24.12485969	NA	NA	NA	NA	24.00503519	24.04169159	24.10240801	NA	23.96393658	24.25936067	23.01359143	NA	24.01035467	NA	24.0732608	NA	23.99334212	24.15741607	24.11568151	23.65737356	23.6897234	23.65429822	NA	23.60638092	24.06826631	NA	23.97964368	23.97095564	23.94669237	24.40824284	23.91601548	23.76786214	24.03662359	23.93573049	24.12644487	23.93025875	23.8124805
19	90.00862499	471.5935194	90.00721714	90.00895416	10	2	26.01	1.306136665	3541956.735	NA	NA	NA	NA	NA	NA	NA	NA	NA	NA	NA	NA	NA	NA	NA	NA	NA	NA	NA	NA	NA	NA	NA	NA	NA	NA	NA	NA	NA	NA	NA	NA	NA	NA	NA	NA	NA	NA	NA	NA
20	90.03274764	106.8703201	90.03220551	90.03347482	19	4	5.428	9.807767752	9112647.411	NA	21.78079771	NA	NA	NA	NA	NA	NA	NA	NA	NA	NA	NA	NA	NA	NA	NA	NA	NA	NA	NA	NA	NA	NA	19.0512954	NA	NA	NA	NA	NA	NA	NA	NA	NA	NA	NA	NA	NA	NA	NA
21	90.04606727	96.06900131	90.04464464	90.04670594	147	50	18.14	5.11948887	9381354.41	NA	20.94459828	NA	NA	NA	NA	21.04748757	NA	NA	NA	21.53050573	NA	NA	NA	23.14931793	21.37510396	NA	NA	NA	NA	21.40638495	20.38639943	NA	21.56207148	21.47521843	NA	22.59138115	20.61262078	21.42122117	NA	NA	NA	NA	NA	NA	NA	NA	NA	21.83304397	NA
22	90.0492037	97.0390335	90.04801793	90.04980012	416	146	13.21	7.386458497	17475194.92	22.64107688	23.40497043	21.91052551	22.04302168	21.40435406	22.71211006	22.69243049	22.41864706	22.11102062	22.44313873	22.90919386	23.14627853	21.18080217	22.23751811	22.75820922	23.12286794	21.99354474	21.1194567	22.1290749	22.25793314	23.01958414	22.53001369	22.53229126	23.19961282	23.42510556	22.45561044	NA	23.35356203	23.17551768	NA	21.76572739	21.35324087	21.68954106	22.09384217	23.18415237	21.68440962	22.43983473	22.70613037	22.69769258	22.41728238
23	90.05536787	103.7729089	90.05514245	90.0557	486	162	2.246	30.71194846	2161726423	29.76338284	30.34120158	29.42841868	29.04755381	28.81193288	30.05429732	30.18604006	30.14741009	29.31594284	29.97966551	30.17774862	30.2272682	28.4049811	28.91770012	30.20854146	30.35706249	29.34028285	29.86951141	29.47629772	29.72736342	30.21995157	30.03955122	29.89366437	30.28203629	30.76098013	29.75023427	29.83867157	30.18759557	30.2829416	28.26354629	29.3237822	29.03943973	30.1078534	29.55369573	30.21029839	29.07240859	29.86650904	29.92811966	29.99346791	30.01910821
24	90.97066769	73.60559198	90.96857305	90.97107799	386	139	17.45	5.563865032	42533682.16	23.26419151	21.69999692	23.17790572	20.99390016	19.89842906	NA	20.18654836	22.42490518	22.72191371	NA	24.42664586	22.72982938	22.62590421	21.37216439	22.58990709	20.58749312	22.92599292	22.87962712	22.9585977	21.50641214	23.31884771	23.08162163	22.74129476	22.03535084	21.30225589	22.68575677	21.64412919	23.00455831	22.13475456	23.38534819	23.52759549	21.96337248	22.60564384	23.46399384	20.29880352	23.18871431	23.52348027	21.1391818	22.7783619	23.30190666
25	90.97702072	77.59182948	90.97683315	90.97736516	482	162	2.023	32.9699851	3666762871	30.19042565	27.97703655	30.1161311	30.07289813	30.0320237	29.8107617	29.97480808	29.99948239	30.13909924	30.04151914	30.08853513	30.07404587	29.77337149	30.20758241	29.76547432	29.89981939	30.22350415	30.05075602	29.62856845	30.00787189	29.69256842	29.92075791	29.88485157	27.62744155	28.51000024	30.07798805	30.25072693	29.97378131	30.12745597	29.59731658	29.89931281	30.08472116	30.15945195	29.95044058	30.07528583	30.07676871	30.18737213	30.08118461	29.36099719	30.09602667
26	90.97704631	554.8994651	90.97686768	90.9771375	16	2	9.027	3.735478328	2342128.234	NA	19.84375931	NA	NA	NA	20.71618149	21.15938925	NA	NA	NA	19.88621203	NA	NA	NA	19.94638111	NA	NA	NA	NA	NA	NA	NA	NA	NA	NA	NA	NA	NA	NA	NA	NA	NA	NA	NA	NA	NA	NA	NA	NA	NA
27	90.9833953	73.20465897	90.98281145	90.98475101	190	70	17.87	5.561396493	51533989.54	NA	NA	NA	NA	NA	NA	NA	NA	NA	NA	NA	21.95311667	23.25140543	NA	NA	21.98568101	NA	NA	22.66787462	NA	NA	22.72908119	23.00444608	22.07044714	NA	22.51622756	NA	21.76336603	NA	22.6947731	21.65270773	22.14823687	NA	23.88294953	23.33424519	NA	21.62248383	22.21252882	NA	NA
28	91.0238245	129.1925749	91.02353902	91.02600842	262	89	19.65	4.89524721	12355765.62	23.03536253	22.72582045	21.06243176	20.35406234	21.52870804	NA	22.05316589	21.87508566	21.71687066	20.53597679	22.43860242	20.06883299	22.31006664	21.79839306	22.40060608	22.36325822	22.48692107	19.9368329	23.15628266	21.66530572	21.54163991	21.7512906	21.18619151	22.30792347	23.2185391	21.76937873	21.94072506	20.89264537	NA	22.49770046	21.83026688	22.36472279	NA	22.02800721	21.98658612	21.94929135	21.72426808	22.27741271	21.79772928	22.13881709
29	91.02799474	131.2986087	91.02765737	91.02844432	208	63	24.73	3.399360057	28948287.73	23.71988564	22.89843464	23.61316106	NA	NA	NA	24.002847	19.82082209	22.55676127	NA	18.93163583	21.81596632	22.4026499	NA	NA	NA	NA	20.6708198	20.74126791	22.14355025	21.55301438	22.25808211	21.24664176	22.08829041	22.95748389	22.09623212	NA	20.65020686	NA	21.37490784	21.9408303	19.29179404	NA	21.82290923	22.82806032	NA	22.76946328	NA	22.77034582	21.32421374
30	91.05867131	104.9747412	91.0584346	91.05929506	483	161	4.431	18.37876465	68551839.62	24.67394203	25.34029669	24.23615187	23.68874647	23.36098345	24.96175414	25.10211539	25.03351788	23.97903571	24.92296989	25.13417571	25.17619525	22.89236689	23.490969	25.08994617	25.28273414	24.1895366	24.72949291	24.18206752	24.46377331	25.164771	24.94679782	24.7279289	25.240032	25.75079409	24.55561494	24.70725578	25.13753922	25.27640468	22.68082764	24.13279569	23.68352058	25.00505099	24.36002882	25.15985031	23.82351912	24.76769421	24.78232187	24.9295949	24.86935795
31	91.98032294	73.71216589	91.97965023	91.98068365	464	156	8.732	10.35325391	35275333.7	22.5524751	21.21550438	22.57935556	22.50202337	22.15050403	22.19552345	23.33563765	22.22200092	22.50864946	22.1203642	22.54451816	22.48439289	22.51190719	22.72940714	22.63944101	22.25756996	22.68050056	22.40993713	22.20813397	22.25482384	21.77753163	22.5486831	22.20455663	21.87687588	18.1242673	22.52663809	22.63843795	21.55398231	22.54049446	22.4092301	22.18148459	22.48743283	22.52528751	21.55340508	22.67251676	23.36355709	22.83575642	22.91388832	22.02810303	22.45722043
32	92.08424332	126.0493821	92.08358592	92.08468842	464	156	8.477	10.63153595	27120616.62	22.80500228	22.79124507	21.82290657	21.03024431	22.35541331	22.08148247	23.18692099	22.11459525	22.12477151	22.95708015	23.85829566	22.8621458	22.59161103	21.92975878	22.23692509	22.6898181	22.04544891	22.95198139	22.84592373	22.02428695	22.65281276	23.17690058	23.08396641	22.77709015	23.78181538	22.11016033	22.56671642	23.28832093	22.84015706	20.63911138	22.7661691	22.62622367	23.5758729	22.28174929	21.96440007	21.05086252	22.92984571	23.1751327	22.27921001	22.23529539
33	92.50381152	460.9163795	92.50357786	92.50400055	8	3	23.36	2.637671815	3368595.172	NA	NA	NA	NA	NA	NA	NA	NA	NA	NA	NA	NA	NA	NA	NA	NA	NA	NA	NA	NA	NA	NA	NA	NA	NA	NA	NA	NA	NA	NA	NA	NA	NA	NA	NA	NA	NA	NA	NA	NA
34	92.52278425	129.6495286	92.52255779	92.52335068	127	31	18.91	3.619085422	9949145.551	22.27618811	22.37249623	NA	NA	21.68269084	NA	NA	NA	NA	NA	NA	NA	NA	NA	NA	22.34717389	NA	NA	NA	21.40842992	15.67356817	NA	NA	21.12578124	22.53005812	NA	NA	NA	20.7407047	NA	NA	NA	NA	NA	NA	NA	18.73790389	NA	19.26958834	21.09804328
35	93.50418857	132.4206813	93.50358911	93.50444094	139	44	17.97	4.699064103	20281674.66	23.8203693	NA	21.74883967	20.89508272	20.5271627	20.23813274	19.18294012	19.47367897	19.13276688	19.29045198	17.12726187	18.58741221	19.13425243	19.18281027	NA	NA	19.50010844	NA	NA	18.47864244	NA	NA	18.10878519	NA	NA	NA	NA	NA	19.44545054	20.65464996	21.57835501	NA	21.03757734	19.40724035	NA	20.10312697	NA	21.19467294	20.99725843	20.85537286
36	93.54152454	126.365199	93.54112811	93.54199369	15	4	7.708	8.095199547	6340674.177	NA	NA	NA	NA	NA	NA	NA	NA	NA	NA	NA	NA	NA	NA	NA	NA	NA	NA	NA	NA	NA	NA	NA	NA	NA	NA	NA	NA	NA	NA	NA	NA	NA	NA	NA	NA	NA	NA	NA	NA
37	93.97234376	121.1730088	93.971608	93.97303399	409	151	21.04	4.962355114	7585473.859	16.17386573	20.25975615	20.55046813	19.51017901	19.94391493	20.06181934	21.92737109	20.60779026	20.54017562	19.56736381	20.05347758	18.9747088	21.03270466	20.5176891	20.41471865	20.25024288	19.79606642	20.97223875	20.79405082	20.44705722	20.58448565	21.3452475	21.03364606	19.94071959	21.64380168	20.37760673	20.98633806	19.56461126	19.82883414	19.7440626	20.9754485	20.10403985	19.83261616	19.663869	19.54859468	19.28213233	19.84355752	NA	21.22414562	20.68253917
38	94.00607494	264.2820258	94.00591085	94.00620017	17	7	25.58	3.433616743	4081236.816	NA	NA	NA	NA	NA	NA	NA	NA	NA	NA	NA	NA	NA	NA	NA	NA	NA	NA	NA	NA	NA	NA	NA	NA	NA	NA	NA	NA	NA	NA	NA	NA	NA	NA	NA	NA	NA	NA	NA	NA
39	94.02107054	121.287938	94.01999168	94.02193344	482	161	11.69	7.890313211	29099955.15	22.2491739	23.60838338	23.72880582	23.19149013	23.22459517	22.5437938	23.79381294	23.4025041	23.26158341	23.16350729	23.74984378	23.13604434	23.52407758	23.51447436	23.41234048	23.6069991	23.0315225	23.36252955	23.68265942	23.66072084	23.39860991	23.48202824	23.80469893	23.16790749	23.97316031	23.15486145	23.36148527	23.07171799	23.30872823	22.99245577	23.377774	23.43493142	23.60196379	22.96662396	23.18654418	23.01975385	23.38052256	24.06498981	23.8265578	23.36508262
40	94.02612909	123.0456654	94.02582583	94.02667667	182	68	12.09	8.327448331	10298291.92	NA	NA	21.55591536	20.93248874	20.93551132	21.84686275	21.95771188	21.42690571	21.38168232	21.35528019	21.46623345	20.31563783	21.30763332	21.67157364	21.33054192	21.27701351	20.94536853	21.13635986	21.55267674	21.16068812	21.21389679	21.48308813	21.4120133	20.09208675	22.51492257	20.62624497	21.64400324	19.79519571	21.35838535	20.33057568	20.81073102	21.6774999	20.97288943	20.79192326	21.05963477	20.02244843	20.9875835	21.55123842	21.56216275	21.58923169
41	94.03250055	125.128449	94.03194931	94.03297498	126	35	15.66	4.998928801	9819475.844	NA	NA	NA	NA	22.15106957	21.76736723	NA	22.56164501	NA	22.06989666	20.41905655	NA	21.79210598	22.30034201	22.30370032	NA	21.52676752	22.14964612	21.86068119	22.25093089	22.30970824	22.14777551	NA	22.44915591	23.22721473	21.8225636	NA	21.90957541	NA	21.82237014	21.59132333	NA	NA	21.74602572	22.16627976	21.62453392	22.50423135	22.25186113	21.99782746	21.82946887
42	94.03532679	123.8619832	94.03464246	94.03586901	463	160	15.47	6.250236012	44874365.28	22.33062736	23.33705189	23.87586493	22.96248418	23.28524779	23.55800447	24.42516502	24.25582775	24.00239356	24.24067424	24.30175582	23.76603744	23.92337992	24.30750457	23.99185768	24.15476769	23.143062	24.07338938	24.8499915	24.26274999	24.13511929	24.00292765	24.66957117	24.10595764	25.02487427	23.87972057	24.15814944	23.81943205	23.71834069	23.80123796	23.71557958	24.35817613	23.93317401	23.21547415	23.35206277	23.54648118	24.20613909	24.27643528	24.35176522	24.4307971
43	94.03891382	122.0782489	94.03857361	94.03925864	486	162	8.485	10.5317904	81465420.41	23.97501231	25.25238446	25.38515333	24.80395988	24.80641421	24.99766042	25.49773796	25.33033641	25.22371788	24.85547073	25.27141986	25.04820412	25.66488292	25.48795181	25.41012089	25.42226603	24.98169826	25.73442082	25.75375396	25.26276469	25.44823452	25.47328057	25.88280866	25.12727583	26.0027843	25.34214342	25.30590762	25.02744262	24.97892097	24.26813153	24.90200459	25.56329998	25.37893545	25.0553776	25.44506959	25.07098328	25.13724507	25.37840971	25.62823151	25.58989318
44	94.04543963	123.9169273	94.04523914	94.04573143	486	162	2.139	31.75549056	9678406946	30.78396922	32.00339246	32.28973884	31.6429245	31.83695726	31.96160578	32.48238151	32.25109197	32.11049782	32.04678593	32.2973292	31.79400627	32.3762141	32.40681365	32.28140964	32.17409639	31.82859353	32.24476925	32.37568954	32.15043584	32.29270303	32.34670591	32.53257175	31.92205561	32.59427995	32.01545011	32.17183034	31.72096565	31.78820374	31.48471471	31.95059259	32.41849161	32.25283193	31.80946036	32.04903067	31.82658669	32.18847021	32.32123291	32.28132932	32.35651072
45	94.05209032	119.1292023	94.05152339	94.05325764	486	162	7.985	11.11721109	90171709.78	23.91947988	25.34944028	25.5483485	24.46882467	24.84138206	25.04040236	25.82175983	25.39414386	25.17905047	25.10274634	25.48189205	25.19779513	25.69319875	25.40701564	25.67039485	25.54062492	24.99387059	25.58506809	25.89546805	25.30320308	25.38209421	25.54974865	25.97846918	25.31540363	26.19134735	25.45642282	25.06788502	25.12024669	24.62623669	24.31874656	25.10751772	25.68680698	25.51207083	24.99125922	25.48070965	25.02424362	25.48614738	25.55514172	25.70938279	25.51421639
46	94.05563184	123.4733269	94.05446761	94.05648863	462	159	13.81	6.921740796	61892003.08	22.31489124	24.04413929	24.28680544	23.35988528	23.71101359	23.93965752	24.50145192	24.16132542	23.89218101	24.01053295	24.19495891	23.01289022	24.46410836	23.53874115	24.02003792	24.26992404	23.22656265	23.82715039	24.86139092	24.24800148	24.52329168	24.47905953	24.36431689	23.71383613	25.00598193	24.00500898	24.03001111	23.66707811	23.64358377	23.45540155	24.04080589	24.15831378	24.37632465	24.11849987	24.19634323	23.21333723	24.26542222	22.05126349	24.33382153	24.19670945
47	94.05834547	124.7710163	94.0579076	94.05870197	113	31	11.86	6.338560942	6606614.625	20.44978576	NA	NA	NA	20.05443397	21.75502747	22.05154545	22.1157045	22.04560865	21.73756654	21.93569827	NA	22.27799124	21.97477448	21.50583398	NA	21.52498112	21.72993758	NA	21.77238797	22.18224463	22.00928647	21.99490332	21.88783308	22.49686379	21.18600155	NA	21.18000544	NA	21.34727647	NA	22.41282747	22.272974	20.83769272	NA	21.24469471	21.69109089	22.18013506	NA	21.82480087
48	94.06983553	120.640611	94.06891312	94.07090289	482	162	6.916	12.72130756	33368905.77	20.23895754	23.10574526	23.64290576	22.6707973	22.96499813	23.05217994	23.7738668	23.45180368	23.41807586	23.18563489	23.53870489	22.86709236	23.66775005	23.64364919	23.56373181	23.43067642	22.86937907	23.54167957	23.95417058	23.23993254	23.56440672	23.510084	23.79901603	23.04760653	24.19143866	23.10277009	23.34459442	22.83898743	22.86440091	22.62588791	23.05470574	23.65090542	23.79876113	22.93662784	23.24728594	22.81863786	23.3473077	23.50760422	23.51847728	23.52171303
49	94.11870336	121.6556785	94.11837751	94.11921524	142	37	14.82	4.937964046	4176123.102	NA	NA	NA	NA	19.94280209	20.13532416	21.76373493	20.4328804	NA	NA	20.30667433	NA	21.45386788	21.14279283	20.06835388	NA	20.13246003	19.76207144	19.57887158	NA	20.32650629	20.33424573	20.27246007	NA	NA	19.75567654	20.63548816	NA	NA	NA	NA	20.36258746	NA	NA	20.65840584	20.55083773	20.53170227	NA	NA	19.97861063
50	94.50258105	131.0736222	94.50188974	94.50285121	36	8	11.85	4.241256826	13087537.5	22.97465568	NA	20.82956688	18.24394622	17.60135328	19.5583313	NA	NA	NA	NA	NA	NA	NA	NA	NA	NA	NA	NA	NA	NA	NA	NA	NA	NA	NA	NA	NA	NA	17.99529369	18.93565721	NA	NA	NA	20.13628192	NA	17.08645275	NA	NA	NA	NA
51	94.54585242	125.4169339	94.54563223	94.54728773	486	162	2.261	30.57111369	1707651771	28.39776128	29.53888914	29.82715013	29.22184384	29.39612532	29.51640457	30.01115604	29.7773848	29.64494044	29.5802728	29.82962044	29.3450696	29.9020882	29.93639724	29.80936324	29.70950478	29.39228941	29.78011843	30.14032621	29.69012312	29.82075833	29.87743496	30.06033054	29.46990004	30.42217341	29.55419147	29.69555445	29.29365838	29.35491931	29.09562138	29.49239692	29.91265958	29.76988554	29.37213475	29.5913488	29.39261333	29.72521809	29.81999409	29.8021808	29.86284374
52	94.54618951	502.1495018	94.54574958	94.54719006	18	2	2.736	8.894423197	11644345.39	NA	NA	NA	NA	NA	NA	NA	NA	NA	NA	NA	NA	NA	NA	NA	NA	NA	23.37471058	NA	NA	23.30958319	NA	NA	NA	NA	NA	NA	NA	NA	NA	NA	NA	NA	23.46122766	23.28914629	23.35359044	NA	NA	NA	NA
53	94.57368513	143.0063453	94.57329451	94.57402792	485	162	2.481	28.64458087	263815845	26.84474998	27.00089355	26.13094052	25.96685338	26.49010474	25.99034388	27.36329037	26.4855548	26.46465253	27.17700741	27.89209275	27.1119774	26.63447296	26.35135724	26.56119728	26.90632027	26.40161793	27.11896002	27.06982626	26.30109038	26.90709561	27.40705592	27.29724018	27.15925284	27.93231663	26.45475724	26.86650153	27.31375253	26.99706862	25.63067843	26.91285378	26.78902394	27.56614237	26.56096205	26.50993413	25.90738759	27.06680883	27.31665705	26.73355319	26.31363826
54	95.02453034	535.3396909	95.0240468	95.02635908	485	162	5.698	14.93817256	19166430.28	23.66131125	23.87569145	23.82613456	23.53853817	23.49793637	23.47910795	23.53245048	23.21186514	23.49837632	22.83789038	23.33939538	23.44707015	23.19683228	23.37226711	23.05337167	23.34525272	23.58670991	23.459852	23.38531153	21.71566326	23.33983652	23.30667858	23.04304455	23.31700528	23.21315853	23.61232163	23.50064171	23.68447645	23.25047588	23.67227107	23.3057431	22.97052935	23.53875491	23.44516709	23.48126414	23.0760732	23.55913978	23.14765861	23.0439912	22.91693115
55	95.03750094	124.3438186	95.03629243	95.03830092	387	142	16.11	6.347721004	16280531.34	19.15701221	21.30520988	22.00989675	21.38746662	NA	22.06032625	22.58039576	NA	22.51376805	NA	22.38282386	21.66350607	20.9964265	22.46822298	20.61758545	22.44648554	22.10824633	22.2359167	22.85680451	NA	22.62243432	22.61583833	22.49653844	22.25736236	21.86806217	21.8427688	22.2405671	21.73139726	21.63503491	20.84780642	22.39059911	22.41884875	20.64225057	21.67010538	22.26144932	22.29078601	22.3156184	22.36634363	21.46197149	22.42995832
56	95.04419506	124.0648172	95.04402368	95.04448228	486	162	2.148	31.6649922	1356132785	27.99210266	29.17719396	29.50047239	28.856326	29.04835354	29.17265858	29.67771227	29.45789523	29.32184927	29.24962051	29.49988199	28.99496795	29.57672644	29.60544442	29.47381952	29.3733359	29.03242397	29.4394017	29.80418451	29.34999653	29.49172361	29.54571369	29.73113888	29.12043735	30.06785884	29.22519576	29.36858202	28.9127093	29.00776644	28.75258166	29.15760825	29.59740099	29.4407039	29.02009432	29.28761207	29.04038236	29.37064315	29.50648577	29.46027499	29.52386699
57	95.04742517	122.3328561	95.04728211	95.0479501	483	162	4	20.04231155	241633964.8	23.95278381	26.39535206	26.77791504	25.54000683	26.30871562	26.37615189	27.01060362	26.80400763	26.57116667	26.52754163	26.78386058	26.22782153	26.89676029	26.92732944	26.77685292	26.69101361	26.24320665	26.77468909	27.21137378	26.63309523	26.8043035	26.9126016	27.08356678	25.86830523	27.48742109	26.55552905	26.63931257	26.08852048	26.1497979	25.82968383	25.59986446	26.96908953	26.64834804	26.19874137	26.58184642	26.21310741	26.58660053	26.8053463	26.76040468	26.88001697
58	95.05082368	121.2609929	95.04948891	95.05124609	89	30	9.755	8.708525647	43153058.01	NA	NA	NA	NA	NA	NA	NA	NA	NA	NA	NA	NA	NA	NA	NA	NA	NA	NA	NA	NA	NA	NA	NA	NA	NA	NA	NA	NA	NA	NA	NA	NA	NA	NA	NA	NA	NA	NA	NA	NA
59	95.05453816	120.9943068	95.05388279	95.0556429	37	10	19.79	3.27786458	3883958.724	NA	NA	NA	NA	NA	NA	NA	NA	NA	NA	NA	NA	NA	NA	NA	NA	NA	NA	NA	NA	NA	NA	NA	NA	NA	NA	NA	NA	NA	NA	NA	NA	NA	NA	NA	NA	NA	NA	NA	NA
60	95.06887975	74.99331046	95.06863688	95.06925195	36	15	13.89	6.291682396	21614042.54	NA	NA	NA	NA	NA	NA	NA	NA	NA	NA	NA	NA	NA	NA	NA	NA	NA	NA	NA	21.59800715	NA	NA	NA	NA	NA	NA	22.89022679	21.03639229	NA	NA	NA	NA	NA	NA	NA	NA	NA	NA	NA	NA
61	95.07131965	126.3723635	95.0709275	95.07174617	364	135	16.84	5.893240671	14259865.01	20.83291911	22.47769572	22.51041506	20.98132336	21.26423048	21.5117885	22.67241453	22.55513909	22.16428	22.13074871	22.60179307	22.28031503	NA	22.46130222	22.36598685	21.99545142	20.69355968	22.69149619	23.04252607	21.67068136	21.9184072	22.21692927	22.8486534	22.39521588	22.69691352	22.0002444	22.58850613	22.34325936	22.09146828	22.27204773	22.23052266	22.79405677	22.75448393	21.57122038	22.62383545	21.61583594	22.0327882	NA	20.91856168	22.23438621
62	95.07532098	126.050141	95.07512735	95.07614976	484	162	8.325	10.75656737	19640312.24	23.0953974	22.89500812	22.09247645	22.01634626	22.47972884	21.7201164	23.31808069	22.42875515	22.32706632	23.27524899	23.99955457	23.12350833	22.71200033	22.11315863	22.58809444	22.97235152	22.30882362	23.0955031	23.41122558	22.27326785	22.8706046	23.42341011	23.33500196	23.13274727	23.96221018	22.47385002	22.94988752	23.48917545	23.06693489	21.44585168	22.95993636	22.80301024	23.82337284	22.46767704	22.65993489	22.02775844	23.13254132	23.38330845	22.46575739	22.08316523
63	95.50195238	131.190466	95.50151592	95.5021636	11	5	24.3	3.485940042	9324647.065	22.3824848	NA	16.58828326	NA	NA	NA	NA	NA	NA	NA	NA	NA	NA	NA	NA	NA	NA	NA	NA	NA	NA	NA	NA	NA	NA	NA	NA	NA	NA	NA	NA	NA	NA	NA	NA	NA	NA	NA	NA	NA
64	95.5426789	123.9284625	95.5418074	95.54299059	484	162	9.558	9.501574016	15985940.12	21.41820742	22.75733395	22.8136619	21.93913781	22.28622029	22.61706052	23.18580244	22.82228068	22.64985853	22.59416498	22.90546346	22.22055656	22.9305389	22.97816138	22.85053274	22.91283175	22.27755561	22.54085949	23.23608806	22.61612846	22.82830434	22.86773948	23.11468912	22.78819402	23.54051304	22.66176812	22.67341431	22.18646329	22.31271319	22.12104438	22.61861386	22.99561039	22.66770719	22.56926552	22.70657313	22.37059133	22.61132404	22.94175934	22.78707948	22.87645613
65	95.54588085	121.4413193	95.54571964	95.54622998	486	162	3.081	24.44353242	110753130.6	24.19362943	25.5327148	25.87493487	25.18657121	25.42448061	25.48294291	26.04592313	25.79563079	25.64920138	25.59229134	25.82411081	25.34466171	25.9358233	25.98112915	25.83444418	25.68450504	25.37924235	25.79532356	26.17970087	25.68525417	25.80587729	25.92931329	26.10022854	25.41819678	26.49176331	25.55489037	25.72911805	25.27008148	25.38447561	25.06942825	25.48506192	25.92295865	25.78811143	25.35223656	25.58878041	25.36623465	25.72649052	25.82236859	25.77888701	25.89479347
66	96.05990278	148.0342076	96.05867244	96.06133053	14	1	15.08	1.331617027	3362741.925	NA	NA	NA	NA	18.03805324	NA	17.64090122	NA	NA	NA	21.41614984	21.68120706	NA	NA	NA	NA	NA	20.6590921	NA	NA	NA	NA	20.17531978	NA	NA	21.14224695	20.39470613	NA	NA	NA	NA	NA	NA	21.12977371	NA	NA	NA	NA	NA	NA
67	96.06423681	553.3662122	96.06389776	96.06451305	26	10	6.185	14.37573376	3028657.741	NA	19.87501417	19.39278003	NA	NA	NA	NA	NA	NA	NA	NA	NA	NA	NA	NA	NA	NA	NA	NA	NA	NA	NA	NA	NA	NA	NA	NA	NA	NA	NA	NA	NA	NA	NA	NA	NA	NA	NA	NA	NA
68	96.06433528	540.6495382	96.06384596	96.06578879	156	51	14.96	5.987719305	6539018.418	22.10420594	21.73883204	21.78886902	21.36507586	21.92976177	21.44670576	21.21282942	21.97816872	21.96647622	21.66901731	20.7188278	21.05605198	NA	21.89222039	20.58900325	21.48669682	22.44120262	20.94654601	NA	21.56711925	NA	22.03216018	22.19957409	21.62721608	21.13567665	19.56162987	22.05918977	21.81377141	22.1580492	21.88685863	22.07177603	21.61569416	NA	19.00604092	22.25553435	22.1638138	NA	21.93289043	NA	21.85986155
69	96.06880056	51.68561307	96.06837295	96.06962293	41	20	28.45	3.338730948	8129936.06	NA	NA	NA	NA	NA	20.2173696	NA	NA	NA	NA	NA	NA	NA	NA	NA	NA	NA	NA	NA	NA	NA	NA	NA	NA	NA	NA	NA	NA	NA	NA	NA	NA	NA	NA	NA	NA	NA	NA	NA	NA
70	96.9221367	108.4890182	96.92192401	96.92247041	485	162	2.2	31.15204892	572086096.7	27.32998448	28.88528992	26.81087258	26.85608912	26.57712283	26.59272187	26.52117422	26.51165687	26.48137449	26.7703026	26.51433332	26.55839789	26.97075779	26.51700958	27.70343166	26.85801969	26.67667365	27.09576228	26.80122766	26.94028798	27.70934032	26.48753394	26.49716727	28.87314421	28.92127431	26.74310265	26.49182194	27.75106733	27.09332734	25.27472228	27.53633721	26.71305061	26.43778127	26.95110687	26.57133456	26.1595846	26.69381109	26.43388931	27.9444762	26.49024356
71	97.51493508	457.3877893	97.51467529	97.51510057	11	3	11.35	4.853583563	3109265.156	NA	NA	NA	NA	NA	NA	NA	NA	NA	NA	NA	NA	NA	NA	NA	NA	NA	NA	NA	NA	NA	NA	NA	NA	NA	NA	NA	NA	NA	NA	NA	NA	NA	NA	NA	NA	NA	NA	NA	NA
72	97.99164326	151.1388608	97.99138417	97.99196941	480	162	6.676	13.01056426	403531370.6	26.34318219	26.71204057	26.48181053	25.80610428	25.83681276	25.98059963	26.38038834	26.14466885	26.20675894	26.09184531	26.22534976	26.13228403	26.21517534	26.26006714	26.23075186	26.1409235	26.0442931	26.38817457	26.35695748	26.37257253	26.33813221	26.18914705	26.27452792	26.51162082	27.59417556	25.84750756	25.72598269	25.37301634	25.28741316	24.7948556	25.66104896	26.65852719	26.30009705	25.85790266	26.09821307	25.8564	26.72022777	26.16571747	26.45924703	26.6292418
73	97.99166936	489.204218	97.99134507	97.99260418	447	162	15.4	6.106386828	58816687.22	25.0180744	24.45986367	24.58492597	24.32729236	24.27417935	24.24962795	24.44364092	24.57208778	24.67795973	24.58991995	24.27506906	24.37760432	24.21552593	24.15928952	24.27583658	24.08195419	24.52661301	24.61498606	24.4192555	24.55812705	24.60998836	24.44386229	24.30808975	24.36691421	24.41421997	23.69619125	24.13420904	24.01472709	24.13173891	23.7851509	24.36624868	24.79065035	24.66980563	23.83496995	24.21384734	24.37144851	24.66712985	24.2871096	24.73436732	24.8231621
74	98.04798701	48.09378207	98.04787321	98.04811962	31	21	10.79	8.341829641	7982792.344	NA	NA	NA	NA	NA	NA	NA	NA	NA	NA	NA	NA	NA	NA	NA	NA	NA	NA	NA	NA	NA	NA	NA	NA	NA	NA	NA	NA	NA	NA	NA	NA	NA	NA	NA	NA	NA	NA	NA	NA
75	98.05798555	82.64699206	98.05681211	98.05836293	377	142	6.579	14.73314844	22650999.34	22.86466524	22.2335556	21.59450371	22.76250168	23.61900985	21.40385093	22.28385067	NA	23.25952106	22.16483971	21.38466648	23.19937335	21.31056729	21.79172837	22.42354036	23.74290014	22.7109277	20.83034783	21.79613729	24.23312112	23.76598647	21.29578769	21.03420463	22.13148806	22.77730464	24.41037318	24.01467183	23.5404625	22.69472012	20.65477116	21.59413685	22.67383922	22.58740119	22.03095809	22.73672888	22.30934174	23.14585859	21.24460819	22.56564032	22.73961143
76	98.07176507	372.5038852	98.07131681	98.07373337	344	149	19.31	5.225167305	2171425932	29.49328026	29.35527977	26.42251753	27.28814961	26.5347129	25.82348821	25.12625329	24.21827788	23.06610805	NA	NA	NA	NA	NA	NA	NA	NA	NA	NA	NA	NA	NA	NA	NA	26.82451817	26.40106455	26.03342746	26.17857858	26.3390814	25.73800921	26.2030219	25.73601349	25.36061088	26.01975486	26.17152219	24.68420112	26.1061979	25.69956666	25.97134781	25.8302254
77	98.51233145	467.9688634	98.51218536	98.51268106	37	3	2.289	7.371429976	18996642.21	24.17924117	23.29593582	23.13611532	NA	NA	NA	NA	NA	NA	NA	23.20530935	NA	NA	NA	NA	NA	NA	NA	NA	NA	23.0493669	NA	NA	NA	23.04634708	NA	NA	NA	NA	NA	NA	NA	NA	23.51846041	NA	NA	NA	NA	23.14728116	NA
78	98.51236793	182.3665723	98.5121277	98.51280804	486	162	18.87	5.030165468	244400999.8	26.21665544	25.53232788	25.68200625	26.18573386	26.11974326	25.93654257	25.61245509	25.89744165	25.66215202	25.95690998	26.33011213	25.93316599	26.10508046	25.72627679	25.88529294	25.98228037	25.90570739	26.17524259	25.76187131	25.63763327	26.36643154	26.60865031	25.61035142	25.03083626	25.78575398	25.33168068	25.88536988	26.20853707	25.92832736	26.03864068	25.88425141	26.14189786	25.79924466	25.83445566	25.75587002	25.84395554	26.20484402	26.17335609	26.60525232	26.25906397
79	98.91916576	97.82187278	98.91891794	98.91955155	485	162	4.026	19.89772732	186605213.7	25.62908155	27.2189419	24.85943443	24.96728063	24.69668931	24.66897011	24.53928408	24.48160822	24.46497976	24.86246903	24.46652146	24.56399955	25.10604487	24.59656428	25.89651571	24.9397886	24.80965002	25.25186537	24.90892283	25.0773325	25.9445032	24.4621144	24.48129955	27.17244246	27.26935606	24.83489542	24.4935824	25.99091415	25.23384202	22.76350221	25.75997988	24.74572404	24.38437369	25.0980282	24.64820254	24.10597585	24.79094906	24.40216596	26.22737596	24.48199345
80	98.97745517	147.7877338	98.97649049	98.97822362	346	118	25.19	3.871463052	8057340.878	NA	NA	21.37237126	21.2322391	NA	21.01987779	21.9147659	21.15430799	21.45830794	22.52410095	21.11332486	20.59945495	20.21893665	21.46650484	22.09270445	20.59191279	20.98265841	21.15598123	22.09278532	21.44923396	21.09954883	20.53900432	21.50633464	22.15416135	21.95177695	21.42348882	22.20698324	21.34983089	21.98837842	21.30306749	21.73003194	21.49488431	20.55554584	NA	22.09935772	21.02158672	21.52899767	21.12662196	20.83990816	21.07173818
81	98.98449705	112.6184971	98.98424918	98.98489473	486	162	12.89	7.194212656	1003200181	26.80831192	27.94324103	28.46410481	27.97251511	28.1615216	28.07850828	28.50564923	28.51027575	28.51254271	28.54049428	28.39076411	27.87691669	28.41002123	28.26566624	27.97183361	28.47951127	28.07912074	28.44091622	28.99351145	28.43134548	28.35500172	28.84602715	28.56914662	27.87699386	28.42336201	27.89992623	28.65234742	28.40655121	28.5712087	27.50889176	28.70188117	28.01955231	28.69859672	28.01450639	28.0195702	27.90031186	27.47894376	28.89909734	28.48537235	28.7321651
82	98.9916664	147.3238792	98.99095068	98.99330545	300	105	18.4	5.355995144	12603631.77	NA	NA	20.88600901	21.31108279	NA	NA	20.69829727	NA	20.46132549	21.69217396	21.43509058	19.55722997	21.92888204	19.81416828	21.97604485	21.49663553	NA	21.61329823	21.66201095	21.17108794	22.01309421	21.70615145	21.25858386	20.79564321	22.40776867	20.70985976	21.67705377	21.64329165	20.89721122	NA	20.84482581	22.21257961	20.54175475	NA	20.75140415	20.43827858	21.08350825	21.6439002	21.52896307	22.36476512
83	99.07509655	61.97780582	99.07478751	99.07530011	41	27	23.32	4.323597233	16482124.28	21.64650077	21.48078297	19.66045948	19.59152745	19.17625616	21.47486013	17.45437912	NA	NA	NA	NA	NA	NA	NA	NA	NA	NA	NA	NA	NA	NA	NA	NA	NA	NA	NA	NA	NA	NA	NA	NA	NA	NA	NA	NA	NA	NA	NA	NA	NA
84	99.98315393	46.04293701	99.98287124	99.9835985	8	3	12.43	4.463621485	3606199.663	NA	NA	NA	NA	NA	NA	NA	NA	NA	NA	NA	NA	NA	NA	NA	NA	NA	NA	NA	NA	NA	NA	NA	NA	NA	NA	NA	NA	NA	NA	NA	NA	NA	NA	NA	NA	NA	NA	NA	NA
85	100.0367922	60.8498299	100.0361596	100.0376374	22	11	21.92	4.796999695	26890284.44	NA	NA	NA	NA	NA	NA	NA	NA	NA	NA	NA	20.93253134	NA	NA	NA	NA	NA	NA	NA	NA	NA	NA	NA	NA	NA	NA	NA	NA	NA	NA	NA	NA	NA	NA	NA	NA	NA	NA	NA	NA
86	100.0372068	486.2610399	100.0369442	100.0378652	33	9	25.77	2.653119381	4326816.755	NA	NA	NA	21.34229184	20.99203337	NA	21.09019889	21.65446476	21.05430197	19.65672334	NA	NA	20.58205141	20.40322739	19.50720361	21.33313211	21.25408882	19.56559245	19.26715264	16.64427591	18.4479736	22.04487493	NA	20.33303096	20.56282551	21.68738003	NA	21.13190994	20.79892963	19.43688449	19.72649533	NA	NA	NA	NA	20.5755614	NA	NA	NA	NA
87	100.0511708	48.46062673	100.0509997	100.0513217	29	20	12.42	7.205562694	28200993.99	NA	NA	NA	NA	NA	NA	NA	NA	NA	NA	NA	NA	NA	NA	NA	NA	NA	NA	NA	NA	NA	NA	NA	NA	NA	NA	NA	NA	NA	NA	NA	NA	NA	NA	NA	NA	NA	NA	NA	NA
88	100.0564784	49.91447086	100.0563989	100.056566	36	20	11.78	7.566108876	16757013.43	NA	NA	NA	NA	NA	NA	NA	NA	NA	NA	NA	NA	NA	NA	NA	NA	NA	NA	NA	NA	NA	NA	NA	NA	NA	NA	NA	NA	NA	NA	NA	NA	NA	NA	NA	NA	NA	NA	NA	NA
89	100.0636133	51.57230781	100.0627432	100.0637774	40	22	9.634	9.254351649	1566472666	NA	NA	NA	NA	NA	NA	NA	NA	NA	NA	NA	NA	NA	NA	NA	NA	NA	NA	NA	NA	NA	NA	NA	NA	NA	NA	NA	NA	NA	27.74870004	NA	NA	NA	NA	NA	NA	NA	NA	NA	NA
90	100.0760208	195.9507585	100.0757929	100.0764165	436	162	23.52	4.085035992	979589354.9	29.50186413	26.9638158	25.8324477	25.74141267	24.49156137	24.99181386	26.18685676	25.38534865	25.36951282	25.27890458	26.82401203	26.85499976	26.88090613	27.44123065	26.10117837	29.24148346	27.0179249	25.93764123	27.99106172	26.50596435	25.93227206	24.38579795	25.13911341	27.02947241	26.94982958	25.30110759	28.33908456	26.93806857	26.22900178	26.59244784	23.64733118	28.06820043	25.27536343	25.35901869	29.33684018	27.94906498	28.93075635	24.97241506	22.74685612	28.31917523
91	100.0873757	70.36014436	100.0857375	100.0876016	26	19	27.98	3.64103252	65854001.17	NA	NA	NA	NA	NA	NA	NA	NA	NA	NA	NA	NA	NA	NA	NA	NA	NA	NA	NA	NA	NA	NA	NA	NA	NA	NA	NA	NA	NA	NA	NA	NA	NA	NA	NA	NA	NA	NA	NA	NA
92	100.090544	49.64214004	100.0894184	100.0917491	20	13	26.6	3.817541112	8749162.619	NA	20.00358494	NA	NA	NA	NA	NA	NA	NA	NA	NA	NA	NA	NA	NA	NA	NA	NA	NA	NA	NA	NA	NA	NA	NA	NA	NA	NA	NA	NA	NA	NA	NA	NA	NA	NA	NA	NA	NA	NA
93	100.1372863	484.2172137	100.1362305	100.1379819	12	1	0.1339	20.13328233	4906302.386	NA	NA	NA	NA	NA	NA	NA	NA	NA	NA	NA	NA	NA	20.81557017	NA	20.56992408	NA	NA	NA	NA	NA	NA	NA	NA	NA	NA	NA	NA	NA	NA	NA	NA	22.22620502	NA	NA	NA	NA	NA	NA	20.1723768
94	100.1441256	47.51030911	100.1435988	100.1449513	16	4	4.386	11.70115256	706733.0753	NA	NA	NA	NA	NA	NA	NA	NA	NA	NA	NA	NA	NA	NA	NA	NA	NA	NA	NA	NA	NA	NA	NA	NA	NA	NA	NA	NA	NA	NA	NA	NA	NA	NA	NA	NA	NA	NA	NA	NA
95	100.5104884	315.7478695	100.5101519	100.510807	17	6	15.41	4.215950345	5065372.274	21.06525955	NA	NA	NA	NA	NA	NA	NA	NA	NA	NA	NA	NA	NA	NA	NA	NA	NA	NA	NA	NA	NA	NA	NA	NA	NA	NA	NA	NA	NA	NA	NA	NA	NA	NA	NA	NA	NA	NA	NA
96	100.9173494	79.06527987	100.9168067	100.9182335	67	21	8.158	10.25580918	13144067.56	NA	22.60057146	NA	NA	NA	NA	NA	NA	NA	NA	NA	NA	NA	NA	NA	NA	NA	NA	NA	NA	NA	NA	NA	22.74522822	23.20689137	NA	NA	NA	NA	NA	NA	NA	NA	NA	NA	NA	NA	NA	20.90965251	NA
97	100.9319737	294.0663585	100.9314694	100.9321589	13	6	14.12	5.664652568	4413096.549	NA	NA	NA	NA	NA	NA	NA	NA	NA	NA	NA	NA	NA	NA	NA	NA	NA	NA	NA	NA	NA	NA	NA	NA	NA	NA	NA	NA	NA	NA	NA	NA	NA	NA	NA	NA	NA	NA	NA	NA
98	100.9886961	146.3638701	100.9877516	100.989326	230	76	8.67	9.854984764	6472945.852	NA	NA	20.45871343	20.24808282	20.40741469	20.16158847	20.53167072	20.3470791	21.29527468	NA	21.5551069	20.02257357	22.10418013	20.2930871	20.1729588	20.43733281	21.17580336	20.51252383	21.01977353	21.05045527	21.92296668	NA	20.54558356	NA	NA	20.24640841	20.67294911	NA	20.896805	20.48346111	20.65464912	20.55765692	20.4302354	20.31949833	20.55544455	NA	NA	NA	22.34137665	20.97561631
99	101.0570797	94.9341884	101.0566993	101.0577738	7	1	10.99	1.785395465	3570631.337	NA	NA	NA	NA	NA	21.71484225	NA	21.47579891	NA	NA	NA	21.76774816	NA	NA	21.49350071	NA	NA	NA	NA	NA	NA	NA	NA	NA	NA	NA	NA	NA	19.30858476	19.94317451	NA	NA	NA	NA	NA	NA	NA	NA	NA	NA
100	101.0669697	48.42133345	101.0667903	101.0671033	34	21	8.378	10.32363785	68801360.85	NA	NA	NA	NA	NA	NA	NA	NA	NA	NA	NA	NA	NA	NA	NA	NA	NA	NA	NA	NA	NA	NA	NA	NA	NA	NA	NA	NA	NA	NA	NA	NA	NA	NA	NA	NA	NA	NA	NA	NA
101	101.071223	97.61040163	101.0710319	101.071599	480	161	15.39	6.135647349	3085367904	28.04696919	30.55474446	30.69034643	30.72085964	30.74525981	30.76965899	30.72754054	30.28634677	30.47664094	30.51291594	30.72779725	30.56437636	30.77217235	30.56050541	30.56236915	30.55496467	30.81638584	30.77601747	30.19700516	30.76153884	30.25160518	30.577194	30.67192007	30.50857094	30.34721757	30.67425854	30.84273066	30.23042876	30.82620241	30.60561344	30.88252071	30.77375855	30.57826519	30.33664411	30.32988269	30.79782388	30.31687254	30.74085367	30.37464574	30.74564559
102	101.071235	442.7784418	101.071117	101.0715292	471	158	10.77	8.506865615	3121863896	29.98195673	30.72388523	30.59532607	30.56524481	30.59506051	29.04044189	30.03872745	29.99614172	30.47777158	29.55947273	29.08541895	29.13815483	29.12398305	29.60595161	29.11994832	29.15684294	29.06390621	30.0710173	29.57989053	29.08211593	29.48936044	29.02800817	29.51251573	29.95281434	28.85775273	28.99405969	28.86601725	28.90912869	29.35869733	28.84838245	29.31203522	30.3772489	30.46551675	29.4162156	28.97268229	29.40908375	30.48645728	29.42631366	30.54139557	30.46057888
103	101.5814306	124.0478324	101.5804561	101.5818015	294	103	10.32	8.971213727	24188274.18	22.64187242	23.03555222	21.31605782	NA	NA	NA	21.59763894	23.41276258	23.45513994	NA	21.56486449	21.46227948	22.36655151	19.90018318	NA	24.44689079	21.0546246	22.79896233	21.46316203	NA	NA	NA	22.10368064	22.98854357	23.66422968	23.08257526	NA	21.20215619	19.9492496	NA	22.26843904	20.46481076	22.18644145	NA	NA	NA	20.14938695	22.39070845	20.26963731	24.30420217
104	101.5897457	131.5093704	101.5884192	101.5912088	14	1	26.35	0.783146683	6866750.256	NA	NA	NA	22.46693988	NA	NA	NA	NA	NA	NA	NA	NA	NA	NA	NA	NA	NA	NA	NA	NA	22.19211287	NA	NA	NA	NA	NA	NA	NA	NA	NA	NA	22.31900899	NA	21.91334176	NA	NA	NA	NA	22.1895571	NA
105	101.9515641	126.594673	101.950493	101.9534269	308	111	17.91	5.714393579	9088493.113	22.34532084	22.51472392	21.14335569	NA	NA	21.1069705	20.34230171	20.02178778	20.34490128	20.75714093	NA	20.27074147	NA	20.82604336	20.76690551	20.04529168	NA	21.78299882	22.53205996	20.32917416	20.35925238	19.42606795	21.05896776	22.24763942	22.85060048	20.85798132	NA	NA	NA	NA	NA	21.07347203	NA	NA	20.10913147	20.54057909	20.97391348	NA	20.94892094	21.00012973
106	102.0063917	483.8153668	102.0058505	102.0068045	13	2	10.59	3.977988464	2018379.409	NA	NA	NA	NA	NA	NA	NA	NA	NA	NA	NA	NA	NA	NA	NA	NA	NA	NA	NA	NA	NA	NA	NA	NA	NA	NA	NA	NA	NA	NA	NA	NA	NA	NA	NA	NA	NA	NA	NA	NA
107	102.0066011	125.6279729	102.0051342	102.0081618	474	162	16.44	5.802271482	45644933.98	21.65803156	24.33835868	23.90510974	23.44630239	23.38561743	22.92281512	23.81676927	23.58959369	23.31918882	23.14139611	23.29828031	24.18733752	24.01577491	23.76676185	23.81584417	23.86493271	23.16888715	23.47085009	24.01312239	23.40619314	23.81543491	23.57123067	23.91988042	24.4457795	24.91848848	23.64866592	23.69466582	22.75577038	23.12878752	23.0056945	23.31936633	23.8379394	23.79815605	23.58888192	22.38948559	23.62882184	23.35423281	23.75522407	24.0571317	23.68955975
108	102.012451	125.9832293	102.0113048	102.0137313	124	39	8.171	10.27691454	20588022.91	23.77035701	23.10301822	22.42526207	NA	NA	22.16543578	22.27813547	22.09531901	21.68085044	21.22379725	22.23755673	NA	NA	21.98747276	21.65973434	NA	22.78377942	21.99595509	23.38631287	22.13172653	21.87993018	21.10521401	22.05557469	22.84740125	23.34539242	NA	NA	NA	NA	NA	NA	21.61937926	NA	NA	23.53525361	NA	21.56294612	NA	22.01513901	21.62378316
109	102.0267727	489.325571	102.0260442	102.0275557	24	3	9.597	3.534984564	12971367.39	NA	NA	NA	NA	NA	NA	NA	NA	NA	NA	NA	NA	NA	NA	NA	NA	NA	NA	NA	NA	NA	22.94171907	NA	NA	NA	NA	NA	NA	NA	NA	NA	NA	NA	NA	NA	NA	NA	NA	NA	NA
110	102.0341297	150.8610769	102.0339205	102.0344558	486	162	3.047	24.64838021	17450900539	30.29010375	33.14878661	32.59930477	31.48132542	31.47676903	31.88012784	32.50015936	32.19402196	32.04236141	32.05315505	32.25613865	32.07597254	32.28183859	32.44841823	32.37450065	32.26722046	31.818836	32.47565225	32.53710311	32.45386147	32.40026249	32.16339514	32.4924556	33.06681478	33.64884822	32.12401564	32.04654432	31.65792641	31.71662368	31.48454445	31.96378986	32.48863509	32.22302374	32.02859314	32.15597172	32.02701197	32.45516766	32.27578614	32.44681252	32.39531222
111	102.0341389	476.9638034	102.0339333	102.034395	479	162	5.377	15.65665156	4044277628	30.32053701	27.55314357	27.85528349	30.74726335	30.75054175	29.24660033	30.83209967	30.84801737	28.59262828	29.56563824	30.79048561	29.4922886	30.79870338	30.80273032	30.82141741	30.78260832	30.84809426	29.53348601	30.84796263	29.23596334	30.82324465	30.86403357	30.81277474	27.57566645	30.98010583	30.99202173	30.97512414	31.01218733	30.98755512	29.90822051	30.96863278	29.44479647	29.39685636	30.43264961	30.94636263	29.84872389	29.28010255	30.94892765	29.83075736	29.32592292
112	102.0552537	221.886333	102.0549807	102.0556685	464	162	26.35	3.670065631	753195541.6	27.45885701	27.53894047	27.21522022	27.13205644	27.50800451	27.63029737	27.24031338	27.96061711	27.19596114	27.57536884	27.7201374	27.6351696	27.31203633	28.01176626	27.56402658	27.47012826	28.0184421	27.27931958	28.49844583	28.62574996	28.12631524	27.2904264	27.22049992	26.43408538	27.94756607	27.47488879	27.13986526	27.20702407	27.35167759	27.08125782	27.21789766	27.51649375	27.40827407	27.00867509	26.84954406	27.20099331	28.29083573	28.40279125	28.40481919	28.32637942
113	102.06647	140.7263031	102.0662431	102.0668997	486	162	4.42	18.41599691	2627779156	29.62607224	30.1228493	29.89235411	30.43132798	30.7383284	29.44172795	30.48375329	29.85396968	30.44038744	30.34099731	30.05827331	30.59949571	30.63201137	29.76528527	30.64886131	31.14285124	29.91786851	29.91258441	30.67829107	29.65590678	30.15770335	30.71565377	30.81158847	29.93593273	29.65375368	30.62475405	30.50973065	30.71278228	30.28784909	29.89892091	30.13492719	30.78842016	30.56123059	30.365451	30.04068055	30.17616991	30.59785342	30.30036363	30.47197587	31.0695822
114	102.0745397	138.8395186	102.0731389	102.0749922	485	162	5.024	16.60675478	121638686.2	23.16539829	25.79323888	25.84495954	25.91414235	25.87502738	25.73033491	25.99714926	25.58400307	25.88590902	25.59026029	25.75028659	26.06132914	26.05509901	25.86068289	26.04398225	26.044246	25.90452439	25.91958853	26.08822606	25.90471466	25.91717387	25.81331317	25.92936808	25.98784283	25.92948472	25.98160459	25.94808838	25.98312883	25.89211985	25.93044697	25.9756808	25.85302643	25.87131365	25.79245167	25.80637526	25.87699549	25.34331666	25.77594486	25.75369906	26.20236463
115	102.0777076	108.330974	102.0765175	102.0788735	36	9	26.93	2.611698475	11615662.96	NA	NA	NA	NA	NA	NA	NA	NA	NA	NA	NA	NA	NA	NA	NA	NA	NA	NA	NA	NA	NA	NA	NA	NA	NA	NA	NA	NA	NA	NA	NA	NA	NA	NA	NA	NA	NA	NA	NA	NA
116	102.0916252	152.0451749	102.0914049	102.091996	475	162	23.9	4.014442079	371653561.7	28.11964242	23.00404859	24.90296552	25.71450947	25.01734959	24.24379879	26.07147912	24.86399877	23.07655096	25.01351094	24.84474042	25.68007357	25.66880931	26.2535571	26.95377618	26.43954535	26.68700742	25.52404574	26.70380632	25.38255054	25.1746639	25.98711657	25.85904729	25.45955445	24.96760358	25.69235578	25.22515701	25.53096098	24.98911954	26.69937097	25.12271057	25.14670667	25.83979731	25.18177158	25.57879005	26.40942411	26.18250864	25.35980143	26.12204986	26.56520394
117	102.1169924	118.2903598	102.1159504	102.1181824	22	7	10.58	8.234971178	8715970.606	NA	22.66397483	NA	NA	NA	NA	NA	NA	NA	NA	NA	NA	NA	NA	NA	NA	NA	NA	NA	NA	NA	NA	NA	NA	22.6026445	NA	NA	NA	NA	NA	NA	NA	NA	NA	NA	NA	NA	NA	NA	NA
118	102.135705	23.06293519	102.1348829	102.1375715	22	16	13.77	8.118667862	3303872.938	NA	NA	NA	NA	NA	NA	NA	NA	NA	NA	NA	NA	NA	NA	NA	NA	NA	NA	NA	NA	NA	NA	NA	NA	NA	NA	NA	NA	NA	NA	NA	NA	NA	NA	NA	NA	NA	NA	NA	NA
119	102.5095756	564.6218634	102.5092895	102.5098997	16	7	17.54	4.353865611	9064389.708	21.56804293	19.00401519	NA	NA	NA	NA	NA	NA	NA	NA	NA	NA	NA	NA	NA	NA	NA	NA	NA	NA	NA	NA	NA	NA	NA	NA	NA	NA	NA	NA	NA	NA	NA	NA	NA	NA	NA	NA	NA	NA
120	102.528401	130.648623	102.5279302	102.5289554	362	129	20.4	4.938687534	14843293.75	NA	22.76683611	21.78853273	19.51838535	21.24706279	21.09726649	22.11347317	20.54516511	20.78553352	21.08011849	21.39993597	21.69244033	NA	21.56297272	21.73992839	21.56759964	21.48793919	22.15957884	22.79018764	21.93178092	21.63268564	NA	NA	22.06644489	22.87522816	21.07903685	22.1540182	NA	20.7515789	22.28426202	20.71602747	21.80839959	21.26212623	21.97845044	21.12123246	21.34289926	21.52465823	21.56105788	20.72815103	20.95168621
121	102.5327074	464.6649981	102.5324158	102.5331706	479	162	5.984	14.2978435	34183797.12	23.8946778	24.206171	24.4367464	24.48809076	24.53392953	24.55509169	24.57344223	22.8905406	24.39564545	24.57602673	24.50971615	24.55822122	24.55124317	24.65292403	24.07193285	23.91782611	24.56984854	24.668607	24.57785437	24.56156545	24.50951433	24.67724367	24.55227767	24.4483558	24.55977206	24.15312472	24.54221068	24.61673637	23.58938901	22.25047423	24.62449777	24.59701198	23.47119389	24.61954068	24.5535451	24.52295864	24.53844874	24.50500275	24.58346736	24.42995704
122	102.5327223	145.2113287	102.5323473	102.5333028	485	162	6.532	13.25897395	196143282.1	24.07068872	26.87026092	26.21143045	25.2345409	25.17482903	25.40513141	26.12754587	25.92639083	25.7097218	25.80719132	25.93202598	25.71487141	25.80644056	26.00740725	25.99444755	25.78316952	25.48787132	25.99144843	26.18793214	25.97399196	26.05044225	25.74296322	26.07846159	26.66094543	27.31427027	25.81300277	25.65805569	25.4526975	25.38107342	25.18397872	25.60340411	26.07017807	25.82511055	25.65669299	25.77920525	25.62208819	26.00684665	25.820412	26.0324402	25.97019374
123	102.5357765	495.3426323	102.5355548	102.5360457	165	57	1.824	36.56658968	69768191.39	NA	NA	NA	NA	NA	NA	NA	NA	NA	NA	25.63887927	NA	NA	NA	NA	NA	NA	NA	NA	NA	NA	NA	NA	NA	NA	NA	NA	NA	NA	25.720139	NA	25.81596314	25.78771513	NA	NA	NA	NA	NA	25.57691851	NA
124	102.535791	196.772547	102.5355547	102.5362013	483	162	6.101	14.06259766	1413434004	29.56849419	29.60104641	29.07023593	28.03855734	27.99887904	28.36926568	28.96325002	28.7233078	28.53573581	28.54717219	28.72846121	28.58145386	28.71194555	28.88473912	28.8265326	28.70301622	28.31061751	28.91706561	28.97437156	28.8949484	28.96549687	28.57637511	28.93627736	29.46749891	30.07865368	28.57684167	28.50630683	28.24627307	28.20085027	27.97374394	28.38906073	28.96868366	28.65934825	28.40927511	28.59894569	28.46921428	28.88691653	28.75745974	28.91353298	28.81947087
125	102.5433623	128.6189321	102.5430439	102.5438991	162	59	21.5	4.545151068	9097773.551	NA	NA	NA	NA	NA	NA	NA	NA	NA	NA	NA	NA	NA	NA	NA	NA	NA	NA	NA	NA	NA	NA	NA	21.04091608	NA	NA	NA	NA	NA	NA	NA	20.89312953	NA	NA	NA	NA	NA	NA	NA	NA
126	103.0321224	137.5979953	103.031796	103.0326005	484	162	8.048	11.03988944	106970615.2	23.30616158	25.87559363	25.31288929	24.18379995	23.86590928	24.61445663	25.33781193	24.79833055	24.77278841	24.77391724	24.97146422	24.5643494	25.05370646	24.95858348	24.84836588	24.88111047	24.26618882	24.98124372	25.17433608	25.1584377	25.00466659	24.60479847	25.33296792	25.71147569	26.39773798	24.81587187	24.46020813	24.16179136	24.54355111	24.28095702	24.50722716	25.10073907	24.89069431	24.64268006	24.61795583	24.70680139	25.03799597	24.90189355	25.08315473	24.89764026
127	103.0321443	472.7090603	103.0318755	103.0324614	486	162	17.38	5.437719649	16040031.43	22.40877628	23.18970664	23.4455832	23.01039489	23.51650632	23.10454101	23.52369205	23.16628925	23.3548496	23.46539221	22.97631685	23.07489598	23.10667038	23.61151948	22.61930451	22.80092982	22.92902293	23.4119612	22.84824152	23.67158686	23.45596057	23.57335049	23.36868367	23.08009991	23.47505082	23.60809659	23.21922877	22.88291195	22.55577713	23.23158999	23.38211768	23.29116399	23.31248747	23.07778604	23.01680848	21.09750782	23.24785118	23.56180892	23.43191898	23.41111
128	103.0374952	127.6445725	103.0372365	103.0394948	482	162	17.24	5.479433521	65354428.81	24.61248157	24.87332935	23.98628808	22.01264958	22.75981546	23.91877218	23.80343243	23.39430042	23.52862431	23.09365456	23.66383551	23.88019345	23.4907613	23.63436315	23.31278714	23.14932098	23.27904898	24.17003391	24.33032052	23.7368953	23.99385551	23.75318165	24.08686133	24.91109192	25.47108096	23.77792501	23.81841173	23.2857276	22.64163272	22.03265096	23.25800295	24.04841473	23.54288989	23.44558339	23.23542365	22.75861803	23.62773317	23.44909206	23.99274805	23.54890262
129	103.0506208	122.3562508	103.050424	103.0510137	486	162	2.749	26.60238305	195123827.5	25.43048493	26.44907203	26.73535207	26.19161879	26.3781708	26.45506673	26.91746813	26.73288311	26.58679601	26.5439653	26.77941436	26.36516068	26.84678724	26.85040963	26.74896144	26.66312854	26.35176807	26.69900684	27.04969387	26.60960325	26.73776771	26.80977127	26.96549415	26.40343132	27.32661689	26.52464491	26.66555058	26.28801856	26.37066311	26.10792509	26.45558671	26.82863457	26.68548743	26.32576139	26.53516482	26.34218599	26.61581852	26.76708623	26.71945879	26.80053964
130	103.0545265	84.56745389	103.0543646	103.0549093	483	162	9.338	9.663645485	22424174.02	23.41477337	23.01922731	22.37698604	21.92544163	22.43584557	21.30768558	22.99760915	22.8611701	22.63575668	23.06582507	23.14929605	22.69632233	22.28890121	22.13561053	22.90803912	23.19868656	22.5039091	22.41910662	22.31975715	21.9328625	22.53953115	22.90951724	22.99600864	22.89107582	23.1157325	21.44949629	23.12140034	22.84963345	23.21130284	21.65701594	22.69433231	22.78970474	23.30683821	22.75313604	22.53563507	22.41292302	22.46272271	22.62572605	22.07150435	22.87068825
131	103.0634934	160.0820494	103.0631797	103.0639564	486	162	17.56	5.385011717	31275004.91	22.53463864	22.89751789	22.62375432	23.38265782	23.79530345	22.48433561	23.29433297	22.64236814	23.02470159	23.02100819	22.20064317	22.74691755	23.96257769	22.52419518	23.75311354	24.52746963	23.0725369	22.73176137	23.37337652	22.92114853	22.92617024	23.29229047	23.52597192	22.56332123	22.53262944	23.33489291	23.13610024	23.12753067	22.62458472	22.59610015	23.06377696	23.73729192	23.32913647	23.33790001	23.29510268	22.67256212	23.73427194	23.18567703	23.3705725	24.3677464
132	103.0697867	475.714252	103.0695771	103.0703075	87	17	28.09	2.014432819	15642022.01	22.09399161	21.61500116	NA	NA	NA	21.94097961	NA	NA	22.94157171	NA	NA	NA	NA	23.59923801	NA	NA	NA	22.15629559	NA	NA	NA	NA	NA	22.85099842	NA	22.51742522	NA	NA	NA	23.34517987	NA	NA	NA	NA	23.34187566	NA	NA	NA	NA	NA
133	103.1555251	192.6252274	103.1541135	103.1568971	15	1	25.2	0.763009309	2631718.972	NA	NA	NA	NA	NA	NA	NA	NA	NA	NA	NA	20.43143206	20.86948493	NA	NA	NA	NA	NA	NA	18.6997628	NA	NA	17.93255019	NA	NA	21.32757456	NA	NA	NA	NA	NA	18.683108	NA	NA	NA	NA	NA	NA	NA	NA
134	103.5322331	128.8245374	103.5314403	103.5331414	480	162	12.77	7.332296352	17137554.03	21.21325261	23.40294913	22.53326515	19.56074856	21.86252619	21.80451706	22.53151852	22.18075604	22.25289336	22.19952377	22.14919229	22.28663488	22.29805382	22.33232993	22.34774518	22.05066726	20.87616635	22.37330004	22.18758502	22.38527486	22.13328094	21.9709881	22.6142655	22.95056268	23.71123632	22.00096011	21.89006044	21.32603676	22.66761059	21.99376824	21.61271368	22.23948207	21.96582158	21.72160665	22.09387955	22.55143199	22.40179154	22.27488236	22.4497976	22.14608679
135	103.5482736	119.9365882	103.5481229	103.5486158	486	162	4.005	19.93993403	191703052.9	25.32682184	25.95944183	26.07725043	25.9039199	26.3196346	25.63537636	26.73044961	26.08782302	26.32396925	26.16407017	26.10926921	25.90964628	26.67419784	26.07934099	26.50434275	26.91864816	25.86394838	26.14334874	27.10884252	26.12690062	26.24611218	26.51784753	26.80833182	25.83248546	26.79612021	26.19410015	26.40932259	26.11318948	25.93153668	25.2098447	26.08319231	26.89164715	26.45380271	26.02706437	26.14704855	25.62834663	26.50479784	26.56432111	26.55102056	27.06318352
136	103.5510252	124.2605775	103.5508394	103.5513822	443	157	5.691	15.86620912	21811281.36	22.18334315	23.2280289	23.55841951	22.88462268	23.14738301	23.18572511	23.74385925	23.59741152	23.23374191	23.29367666	23.55914321	23.04007464	23.62742315	23.65891993	23.54407094	23.41423321	23.10765424	23.51394829	23.84770842	23.35742115	23.48236308	23.58124822	23.81226583	23.27492492	24.0436544	23.39127187	23.57541716	22.93357501	23.1280388	22.9398805	23.23048138	23.60182271	23.49557093	23.15242474	23.43222623	23.1977683	23.40211181	23.53130399	23.4794204	23.56698547
137	103.9557348	542.7693443	103.9555132	103.9558996	19	10	20.97	4.874323688	3032401.006	NA	NA	NA	NA	NA	NA	NA	NA	NA	NA	NA	NA	NA	NA	NA	NA	NA	NA	NA	NA	NA	NA	NA	NA	NA	NA	NA	NA	NA	NA	NA	NA	NA	NA	NA	NA	NA	NA	NA	NA
138	103.9557448	535.5793225	103.9554083	103.9560446	31	15	10.04	10.44131978	2433479.859	NA	NA	NA	NA	NA	NA	NA	NA	NA	NA	NA	NA	NA	NA	NA	NA	NA	NA	NA	NA	NA	NA	NA	NA	NA	NA	NA	NA	NA	NA	NA	NA	NA	NA	NA	NA	NA	NA	NA	NA
139	104.0233104	49.83663942	104.0217043	104.0244611	69	30	18	5.50495752	20637442.41	NA	21.04853511	NA	NA	NA	NA	NA	NA	NA	NA	NA	NA	NA	NA	NA	NA	NA	NA	NA	NA	NA	NA	NA	NA	NA	NA	NA	NA	NA	NA	NA	NA	NA	NA	NA	NA	NA	NA	NA	NA
140	104.0305832	181.2257271	104.0302878	104.0310199	485	162	5.947	14.37388425	346120412.7	24.25257018	27.52189295	26.8790265	25.74317287	25.93859745	26.24074891	26.93219054	26.64370953	26.5456622	26.44719084	26.65055886	26.4976151	26.63841809	26.83934424	26.77900019	26.62684927	26.15472238	26.79044138	26.88410578	26.76325648	26.82529673	26.508508	26.85601419	27.43362583	28.01841907	26.50561673	26.39220418	26.14247864	26.04539038	25.91744603	26.33063941	26.80227848	26.55993675	26.45748161	26.49905821	26.43645366	26.79512021	26.67406469	26.86121215	26.72141376
141	104.0305916	497.934061	104.0303509	104.0309949	123	35	20.41	3.985288592	39890304.09	24.03456552	NA	NA	NA	24.17661185	24.45601483	23.37170009	24.05633817	23.18449611	24.38784123	23.94469869	NA	24.11466405	24.71030431	24.31530416	NA	23.47631355	24.61346738	NA	23.47665544	24.73119728	24.60078578	23.6999294	24.60312922	NA	24.5314848	NA	NA	24.37926319	24.30547404	22.99801266	NA	NA	24.07190601	24.63009205	23.91688121	24.33573024	NA	23.56251801	23.72251326
142	104.0494609	123.5852147	104.0487386	104.0501104	480	161	5.322	15.89134662	26898177.57	22.51791445	23.44381916	23.66796955	23.33310412	23.50831166	23.43205715	24.03086651	23.75413059	23.62138718	23.4756996	23.7228793	23.34854883	24.00108087	23.8011093	23.72005756	23.91479433	23.3935244	23.6565223	24.32606451	23.6198923	23.76306778	23.84671958	24.04871435	23.50083152	24.24655264	23.5708031	23.75891263	23.32747643	23.30819716	23.11572618	23.58955728	24.06660446	23.74477069	23.34260639	23.54904719	23.34210612	23.77721912	23.79921451	23.79213319	24.09619851
143	104.0585016	50.72022985	104.058137	104.0586394	6	8	27.5	2.902687405	19953052.04	NA	NA	NA	NA	NA	NA	NA	NA	NA	NA	NA	NA	NA	NA	NA	NA	NA	NA	NA	NA	NA	NA	NA	NA	NA	NA	NA	NA	NA	NA	NA	NA	NA	NA	NA	NA	NA	NA	NA	NA
144	104.0709202	119.3288901	104.0706413	104.0712939	485	162	3.824	20.68653766	249045139.2	26.59917043	26.60386656	25.74537918	26.68463832	26.81875402	26.25613118	26.48747922	26.55559849	25.92622676	26.66299559	27.38292205	26.57267408	26.45002623	26.3333372	26.93444875	27.74340757	25.74810213	26.51353366	27.43927973	26.43049138	27.09163388	26.71240756	27.15563573	26.4909031	27.27982147	26.26303185	26.92402543	27.36644623	26.56018617	26.46189397	26.87103842	27.20805428	27.45246916	26.59286251	25.982905	25.51077944	26.29110913	26.73533748	26.59773191	27.22923495
145	104.08488	73.37945018	104.0841593	104.0852631	22	4	11.09	4.311428879	3776128.396	NA	19.72008441	NA	NA	NA	NA	NA	NA	NA	21.66300076	NA	NA	21.57987233	NA	NA	NA	NA	NA	NA	NA	NA	NA	NA	19.83111356	NA	NA	NA	21.79790629	NA	NA	NA	21.50452303	NA	NA	NA	NA	NA	NA	NA	NA
146	104.0955811	72.82169302	104.0943575	104.0966089	312	114	18.67	5.347066852	42073574.21	23.78947039	22.61863374	22.03135992	NA	NA	22.37966039	NA	NA	NA	NA	23.67578267	20.65095145	23.09179748	23.88626943	23.50593369	23.40308894	NA	22.88518984	20.94910158	23.20230321	22.70687313	23.10901632	23.47569529	23.23660119	23.23511579	19.2075515	22.6939061	23.31905652	23.51391281	NA	19.85311771	22.84940827	NA	23.81633988	23.04926583	23.38798432	23.04649202	NA	23.64394402	20.52923024
147	104.0996589	74.70950667	104.0984156	104.1004786	472	162	15.63	6.097415624	95150216.08	24.51751881	25.5557577	23.78131097	23.69303259	24.15629049	23.84942957	23.28911438	23.91634096	23.44200318	23.8090055	23.2875741	24.46162716	23.92901761	24.23111447	24.37703836	24.34573562	24.34420501	24.51725809	23.23876815	23.62724555	24.70423442	24.08169099	24.58713187	24.8329438	25.39988847	24.66280256	23.90475	24.53641063	24.57880203	24.119678	24.61721874	23.95260007	24.16503105	25.28933498	24.59664774	23.14092621	24.58252532	22.62437123	24.18171354	24.32938285
148	104.1071769	592.7269062	104.1070492	104.1073686	43	4	1.977	9.340629403	38041482.24	NA	NA	NA	NA	24.6662041	NA	NA	24.79390754	NA	NA	25.08822666	NA	NA	25.05594149	NA	NA	NA	NA	NA	NA	24.92225569	24.96324968	NA	NA	NA	25.00775962	24.9450129	25.11003937	NA	NA	24.68258734	24.85423672	24.66594744	NA	NA	NA	NA	NA	NA	NA
149	104.1072971	550.0503226	104.1070213	104.1076389	486	162	8.892	10.09890695	101435539.7	25.83622674	25.90532719	25.74864402	25.81294535	25.92736261	25.79547188	25.82669821	25.3195701	25.68103776	26.17768175	25.88965284	25.7235058	26.10263982	26.29072316	26.36134731	26.34201627	26.31116766	26.20189379	26.24638682	25.85221106	25.80888173	26.23436007	25.80325829	25.79199241	26.22314176	26.07847925	26.06867535	26.03588474	25.7151582	25.95716026	26.11977754	25.75361229	26.10556064	25.32274279	25.86760914	26.10824949	26.05646325	26.09034699	25.77702334	26.13066433
150	104.1073215	77.08043405	104.107058	104.1077223	486	162	15.24	6.153822778	4976658404	30.90644948	31.65730643	30.35566641	30.48166287	30.32990542	29.67999936	30.35598316	30.6477885	30.65371989	30.66287149	30.65517355	30.42210503	30.09265979	30.43272783	30.71658195	30.89009293	30.10093155	30.74930502	30.2614456	30.69220352	31.0766164	30.13286939	30.40662921	31.79662316	31.7381047	30.52176334	30.58125359	30.80966529	30.89134936	30.17038018	30.87083307	30.37325505	30.50154644	31.70013658	30.61241526	29.92669156	30.1687123	29.8076234	30.66320815	30.24877887
151	104.1298968	74.48509701	104.129539	104.1301458	13	3	2.864	17.85997777	2564230.613	NA	NA	NA	NA	NA	NA	NA	NA	NA	NA	NA	NA	NA	NA	NA	NA	NA	NA	NA	NA	NA	NA	NA	20.88467184	20.89500703	NA	NA	NA	NA	NA	NA	NA	NA	20.90450903	NA	NA	NA	NA	NA	NA
152	104.1357033	73.45421028	104.1346827	104.1373442	211	74	10.1	9.082614975	20414641.06	22.70495522	22.92649258	19.18770655	NA	NA	NA	NA	21.96215531	NA	22.24971959	22.15876533	20.56656319	21.85342738	22.13104234	22.23052039	21.29341532	NA	20.82906817	19.86542091	21.80243162	21.35144898	NA	21.81893808	22.8244335	22.90273547	21.96516559	21.10987048	21.45878708	21.48503077	NA	21.26962198	22.49292248	NA	22.6944542	21.6808368	NA	19.58889943	NA	21.27930481	NA
153	104.1447334	73.1804481	104.1432819	104.1460961	20	1	3.869	3.073455589	11871207.12	NA	NA	22.4145887	NA	NA	21.78128292	NA	NA	NA	NA	NA	NA	22.3387484	NA	NA	NA	NA	NA	NA	NA	NA	NA	NA	23.36202766	NA	NA	NA	NA	NA	NA	NA	NA	NA	NA	NA	NA	NA	NA	NA	NA
154	104.1929821	74.31266784	104.1926774	104.1931831	15	4	8.653	7.303668267	5399941.271	NA	NA	NA	NA	NA	NA	NA	NA	NA	NA	NA	NA	NA	NA	NA	NA	NA	NA	NA	NA	NA	NA	NA	NA	NA	NA	NA	NA	NA	NA	NA	NA	NA	NA	NA	NA	NA	NA	NA	NA
155	104.5321278	128.3019134	104.5307834	104.5327124	475	160	11.03	8.357840961	26605014.14	23.96095768	23.74704495	22.95791759	21.6508361	20.77321681	22.26951135	22.808691	22.52300259	21.9549707	22.25162429	22.48951199	22.45416133	22.45926669	22.64840422	22.59169984	22.37855934	21.70699451	22.7892068	22.59864408	22.69502555	22.69571004	22.02381743	22.90581732	23.39455679	24.18594572	22.5641703	22.34739631	22.18836961	22.02348286	20.8024421	22.31047894	22.59175537	22.33223745	21.75619984	22.43344004	22.14773844	22.70349245	22.5570391	22.80719585	22.57006286
156	104.5470203	121.3693063	104.5468492	104.5474034	465	158	6.685	13.2468654	25167546.69	21.94398921	23.1065764	23.08309157	22.76091761	23.32798081	22.55953712	23.71512562	23.12074082	23.24277149	23.07595756	23.04243487	22.77656591	23.66957894	22.97146071	23.51991681	23.89698704	22.77194618	22.96671218	24.14891319	23.11355559	23.21063298	23.4783142	23.8263621	22.95880391	23.9342604	23.13213022	23.42745021	23.06237662	22.78692224	22.04133212	22.98090599	23.76128767	23.3713615	22.98388227	23.05306216	22.76360706	23.39193929	23.56004408	23.47318354	24.15807554
157	104.9275508	73.19683807	104.927058	104.9283024	211	67	14.26	6.208935307	7173015.817	22.24166723	21.33042199	21.61407194	21.24392279	21.5842192	21.29952075	20.93979096	21.2601611	21.18300205	NA	21.33416272	22.22860059	NA	21.39170722	21.17126076	21.81433321	21.54525828	22.30730551	22.77414858	21.58648939	NA	21.34772342	21.79803041	20.63153012	20.55331888	21.80732991	NA	21.95167896	NA	NA	21.70608935	NA	NA	21.90937557	21.72356312	21.67838558	22.058655	22.0298875	21.39090735	NA
158	104.9560594	71.59167114	104.9545569	104.957097	473	162	3.962	20.66514555	51469605.62	24.46574771	24.16182397	24.86378556	24.86589342	24.76894031	24.75011998	24.82114492	24.88551111	24.80807082	24.85246968	24.8565229	24.85299569	24.89547653	24.89073177	24.69668233	24.84736343	24.82685965	24.84856477	25.07614235	24.95486853	24.91798156	24.80617201	24.84145412	24.05228498	24.3981	25.01962798	25.00926236	24.70321069	24.85004907	25.16605401	24.7224835	24.97127004	25.09032655	24.7238997	24.82214386	24.77030613	24.85077918	24.89754632	24.59629913	24.92036928
159	105.0136965	543.065894	105.0129188	105.0147687	23	2	28.07	0.897035298	2978381.857	NA	NA	NA	NA	NA	20.55051799	NA	NA	NA	20.26825016	NA	NA	20.67434208	NA	20.52003261	NA	NA	21.00319121	NA	NA	NA	NA	21.50609779	NA	20.63475125	20.93030073	NA	NA	NA	21.31511199	NA	NA	NA	NA	NA	20.33909154	NA	21.14521355	NA	NA
160	105.0137724	72.15051482	105.0125722	105.014691	476	162	8.176	11.11475504	256619008.8	26.2414452	26.26532802	26.58299284	26.53237933	26.51377202	26.49458148	26.82017762	26.83632251	26.9280747	26.47839806	26.87961028	26.53919658	26.56208114	26.58520938	26.47905352	26.52430147	26.53797016	26.57301806	27.02386229	26.55559987	27.04650374	26.57008602	26.81163856	26.08769276	26.41502582	26.77299955	26.57913706	26.50847824	26.50740444	27.3060213	26.4690183	26.57295215	27.2753043	26.45501349	26.52088135	26.54337316	26.87039631	26.78336916	26.62368103	26.77536687
161	105.0196817	73.42591189	105.0188016	105.0205262	290	101	10.36	9.189253123	127375939.2	24.55277922	24.10063214	24.92440655	25.45689542	25.52298273	25.90333335	25.75798222	25.62977754	25.11176058	25.34667555	25.12164373	24.85972407	25.73493321	25.21669786	24.88365178	25.3578659	24.986835	25.31543405	25.40308124	25.60807013	25.48343735	25.91958649	24.83570751	24.17012344	24.2149983	25.37419411	25.86430115	25.69535025	25.19687816	25.79093625	25.86026681	25.02682993	NA	25.4221114	24.94470611	25.32630371	24.82186414	24.76680403	24.42677679	25.33893646
162	105.0196913	540.5845424	105.0188352	105.0206507	18	2	8.386	3.360327968	2643220.27	NA	NA	NA	NA	20.85871556	21.02835622	NA	NA	NA	NA	NA	NA	NA	20.68500747	15.40713963	20.36732842	20.1201358	18.87288329	NA	21.33386577	NA	20.43011979	NA	NA	NA	NA	NA	NA	NA	NA	21.26065613	NA	NA	19.32508788	NA	NA	NA	NA	NA	NA
163	105.0425135	75.20816545	105.0422678	105.0429404	486	162	1.368	42.05105309	53979957215	34.67257489	34.32739856	35.06337594	35.09027689	35.02302319	34.96407261	35.01598663	34.97117492	35.04499928	34.93803571	35.00062716	34.99932956	35.04783457	35.04140393	34.91531924	35.04579449	34.97407615	35.02560552	35.23696458	34.99658052	34.9199637	35.00211618	35.0826204	34.29036284	34.49038871	35.13461667	35.08358889	35.00732917	35.00381479	35.06572411	34.95748813	35.05050054	35.07711858	35.01695745	34.98391535	35.08200306	35.1693579	35.04804458	34.75296508	35.07506051
164	105.0654058	71.88940697	105.0635751	105.0662363	306	107	4.116	20.33140829	164367454.2	24.14306065	20.26159443	25.61296805	25.46096658	25.66310961	25.61201245	25.56744347	25.41863109	25.46895164	25.39275447	25.53449414	25.10931323	24.89360067	25.76004348	25.02241209	24.89714669	25.23977174	25.23236523	25.58599748	25.71108506	24.67268654	25.1453341	25.0932731	23.30338962	24.50013587	25.21266536	25.16178785	25.07741673	25.53023807	25.47916775	25.20545817	25.15151101	NA	25.41530285	24.99467755	25.22715549	24.8531538	25.05905567	25.6615097	24.9220173
165	105.065458	535.1353651	105.0650174	105.0663092	27	2	4.986	3.705487827	3567210.773	NA	NA	NA	20.50858734	NA	NA	21.30429877	NA	21.76636544	20.41325487	21.08491552	NA	19.38363353	NA	NA	NA	NA	NA	NA	NA	NA	NA	21.16680356	NA	20.80625678	NA	19.51653416	NA	NA	21.70681564	NA	NA	NA	21.00853755	20.81935538	NA	NA	NA	17.34751383	NA
166	105.1043106	73.61635153	105.1040032	105.1045503	28	15	4.067	21.6151825	79289056.53	NA	NA	NA	NA	NA	NA	NA	NA	NA	NA	NA	NA	NA	NA	NA	NA	NA	NA	NA	NA	NA	NA	NA	NA	NA	NA	NA	NA	NA	NA	NA	NA	NA	NA	NA	NA	NA	NA	NA	NA
167	105.1105567	74.00611994	105.1103243	105.111364	483	162	16.53	5.736645479	296247277.1	26.7948799	27.51982577	26.48833955	26.28715285	26.03979286	26.53344664	26.59421703	26.91297427	26.61970986	26.96533254	26.20720422	26.77834212	27.04866114	26.77783694	27.311904	27.33175507	26.59055166	26.52844908	26.81670567	26.82624008	27.29808512	26.69175562	26.65572651	27.34596482	27.54512639	27.15375325	27.13528617	26.7698088	27.04053697	26.74547292	26.74518068	26.58532394	27.19405165	27.43832922	26.93144986	26.37550706	26.47601151	26.61379014	26.72190231	27.02871221
168	105.1289643	71.67917958	105.1283334	105.1294923	313	119	2.748	29.96686018	113600596.2	24.69887061	22.70998321	25.20366449	24.83386159	24.32671668	24.91455543	23.06267779	24.89157495	24.85942273	24.27376714	24.88053125	24.6202486	NA	24.8335704	24.74091079	24.9439778	24.8556898	25.10755314	25.96637698	24.9177884	NA	24.94020575	25.11506774	22.34505038	24.13674279	24.9738432	NA	24.85677457	24.71045512	NA	24.57251515	24.88064382	NA	24.72120816	24.76130923	24.89455912	25.74642386	24.80973482	24.54268986	24.90032392
169	106.0211832	31.7062283	106.0202428	106.0213357	25	21	13.77	6.987500139	15880645.9	NA	NA	NA	NA	NA	NA	NA	NA	NA	NA	NA	NA	NA	NA	NA	NA	NA	NA	NA	NA	NA	NA	NA	NA	NA	NA	NA	NA	NA	NA	NA	NA	NA	NA	NA	NA	NA	NA	NA	NA
170	106.02901	128.1936739	106.0280447	106.0297462	480	160	16.48	5.717532456	28524296.63	24.01456864	24.08303272	23.17901091	21.82565681	21.45469238	22.38372519	23.15822555	23.23469559	22.69956325	22.71527522	22.78397524	22.53842768	22.7946873	23.12693216	22.82491925	22.83051544	22.11036481	23.00724044	22.99865339	23.07386973	22.93909692	22.92230451	22.9337616	23.74783967	24.48248557	22.86060982	22.55562023	22.64207781	22.47023635	21.92570434	22.27835187	23.0393755	22.73640601	22.58953001	22.96575569	22.50361853	23.02846584	22.94928205	23.11827422	23.05636576
171	106.033956	78.75215087	106.0321012	106.0352463	137	42	28.76	3.0449051	9943810.958	NA	NA	NA	NA	NA	NA	NA	NA	NA	NA	NA	NA	NA	NA	NA	NA	NA	22.01380296	NA	NA	NA	NA	NA	NA	NA	21.95945088	NA	NA	NA	21.51458155	NA	NA	NA	22.47454297	NA	NA	NA	NA	NA	NA
172	106.0395075	72.46729303	106.039259	106.0399439	486	162	1.395	41.57897439	403907778.7	27.58568938	27.2226113	28.08944041	27.99968663	27.96688083	27.91933561	27.95227479	27.92822905	27.92857103	27.88132426	27.94768721	27.92071926	27.94303644	28.00022439	27.86590194	27.92743627	27.91203567	27.98942512	28.17250282	27.95004464	27.85478479	27.94560402	27.9897206	27.17533243	27.41940068	28.03847905	28.05082643	27.94128461	27.94969013	28.02038357	27.92151565	28.01462784	28.03551625	27.8929812	27.92284201	28.01068938	27.97220956	27.98997736	27.70723619	28.02277742
173	106.045789	75.08537187	106.0455887	106.0462126	486	162	1.55	39.06155812	2465330296	30.2517044	29.83610102	30.63343808	30.57673876	30.60888176	30.52645017	30.5736369	30.5657463	30.61050096	30.51239948	30.59406522	30.55706875	30.62912249	30.60074062	30.47372652	30.66117233	30.50322121	30.5821584	30.85069981	30.61252089	30.49634415	30.57513284	30.61929151	29.8690461	30.13858803	30.65322487	30.69390876	30.56011089	30.66419466	30.65135261	30.53562387	30.62500625	30.65971452	30.52173332	30.55259087	30.61853586	30.66270037	30.67427281	30.30841536	30.62613064
174	106.0500548	117.1012446	106.0496312	106.0505515	485	162	2.775	26.41964839	905694367.7	28.90875351	29.26367604	28.14304195	28.76379014	28.31031686	28.44842488	28.84970176	27.79811063	27.34796134	28.5960329	28.92350828	29.19194661	28.46029115	27.46808184	28.59282332	29.1383691	28.26032025	29.04257436	27.8533125	28.84455267	28.52547881	28.87148678	27.94841144	29.25758455	29.32099819	27.45929394	28.79827592	29.41403167	28.50782351	28.00374551	28.91201851	28.49940409	28.9705492	28.40767967	28.58635069	27.48873716	28.52021995	28.8180251	28.89854447	28.29585467
175	106.053727	73.37800311	106.0534155	106.0554001	397	137	9.839	9.54242117	22074335.27	22.96056599	23.03186863	23.52119652	22.60781757	22.70761015	22.8603566	22.6038202	23.15058631	23.36036697	23.47978113	22.64342512	23.45153112	23.50959822	23.09824503	23.38670875	23.41341907	23.4124087	23.51352081	23.30780965	23.26153906	23.56674102	23.26580256	23.51187299	23.16508598	23.47220756	23.57882938	22.73606004	23.2416587	23.15037179	22.41565679	23.18550636	23.28977578	23.28736704	22.32998231	23.71168904	23.49115665	23.40888317	23.21673655	23.26251973	23.24133388
176	106.0577395	79.40096713	106.056491	106.0590725	130	38	22.87	3.672171703	15394256.21	NA	NA	NA	NA	NA	NA	NA	NA	NA	NA	NA	NA	NA	NA	NA	NA	NA	NA	NA	22.12554418	23.30254038	NA	NA	NA	NA	NA	21.99209708	NA	23.52897214	22.36585971	NA	NA	NA	NA	NA	NA	NA	NA	NA	NA
177	106.950815	79.87968394	106.9505488	106.9511545	486	162	2.23	30.86360952	527896223.8	26.13005499	28.30357688	26.29701839	26.27367188	26.04520134	26.1760534	25.85683299	25.93806247	25.92852151	26.16640247	25.88535833	25.96698218	26.3506402	25.9466182	27.06681061	26.23033903	26.1585437	26.46478849	25.83937843	26.42035712	27.02603998	25.86228602	25.77901179	28.25568765	28.18525707	26.13261674	25.80899571	27.0492664	26.45375597	24.7676879	26.87944615	26.04970483	25.68545254	26.34670483	25.88160463	25.56468299	26.02751502	25.71817934	27.49739578	25.75855563
178	107.0426992	74.08106919	107.0425013	107.0431727	484	162	5.053	16.52732364	11390150.23	21.58298942	22.1087348	23.09110154	23.01210073	23.04370048	22.88687641	22.98026352	22.9988779	22.97984331	23.03683212	22.96858056	22.9200931	23.08043904	23.04936993	22.87037515	23.06883319	22.94290923	23.03701195	23.18586075	22.98215815	23.0094241	22.88790344	22.99828437	22.25364467	22.33723796	23.09814319	23.14976028	23.01706591	22.75981491	23.16131775	22.93176454	22.86949748	22.95812798	23.03095744	22.93645622	23.00479463	23.14107354	22.97935613	22.73633286	23.15615558
179	107.0491466	74.47911399	107.048769	107.0497896	486	162	13.25	7.012592365	40761489.47	24.18790098	24.02735342	24.69723303	24.63479262	24.62234587	24.6367363	24.66043627	24.64745943	24.59148011	24.63067618	24.67229075	24.80639618	24.65439517	24.82407434	24.60700027	24.75364677	24.28537359	24.73015633	24.85239455	24.92073066	24.66135259	24.63214355	24.94437188	24.46898559	24.36597099	24.8758505	24.85054237	24.80133737	24.66930267	24.84225172	24.75453833	24.88003098	24.61351871	24.7357906	24.65052484	24.80490884	24.82414342	24.73428099	24.4388607	24.64416876
180	107.0493881	516.1904761	107.0491341	107.0496959	22	1	2.628	3.58405811	4405857.34	NA	NA	NA	NA	NA	NA	NA	NA	NA	NA	NA	NA	NA	NA	NA	NA	NA	NA	NA	NA	NA	NA	NA	NA	NA	NA	NA	NA	NA	NA	18.56907561	NA	NA	NA	NA	NA	21.82600405	NA	NA	NA
181	107.0608382	548.3406696	107.0605408	107.0611439	36	15	3.419	26.04754545	2323691.51	NA	NA	NA	NA	NA	NA	NA	NA	NA	NA	NA	NA	NA	NA	NA	NA	NA	NA	NA	NA	NA	NA	NA	NA	NA	NA	NA	NA	NA	NA	NA	NA	NA	NA	NA	NA	NA	NA	NA	NA
182	107.0857271	21.63685053	107.0855832	107.0859746	93	28	23.14	3.661279356	1293532.714	20.23078047	NA	NA	17.89895544	NA	NA	NA	NA	NA	NA	NA	NA	NA	NA	NA	NA	17.93840902	NA	NA	NA	NA	NA	NA	NA	NA	17.99632892	NA	NA	NA	19.00003583	NA	18.57121519	NA	18.06802253	NA	NA	NA	NA	17.72927747	NA
183	107.9673813	149.9752262	107.9669383	107.9689623	13	8	15.4	4.431641923	17978345.71	NA	NA	NA	NA	20.59948792	NA	NA	NA	NA	NA	NA	NA	NA	NA	NA	NA	NA	NA	NA	NA	NA	NA	NA	NA	NA	NA	NA	NA	NA	NA	NA	NA	NA	NA	NA	NA	NA	NA	NA	NA
184	108.0230288	139.3772697	108.0215433	108.0234717	486	162	10.7	8.539664634	41179361.42	23.18475927	23.36122376	24.37489279	24.57252363	24.53820465	24.31455596	24.25764315	24.44351439	24.46062983	24.26202097	24.40410346	24.64891621	24.57994877	24.58780926	24.49239732	24.47126525	24.61679103	24.75205488	24.81419412	24.43301065	24.76244989	24.80260648	24.63642083	24.41303455	23.93946229	24.83515735	24.67751733	24.51289421	24.54552525	24.47082926	24.61759834	24.41470928	24.59623507	24.15711197	24.32807863	24.39368029	24.5453638	24.53637188	24.47671138	24.61883987
185	108.0448818	318.7229614	108.0445117	108.0452604	16	4	29.93	1.68622216	8172859.314	18.4043616	NA	NA	NA	20.94182307	NA	NA	NA	NA	NA	NA	NA	NA	NA	NA	NA	NA	NA	NA	NA	NA	NA	NA	NA	NA	NA	NA	NA	NA	NA	NA	NA	NA	NA	NA	NA	NA	NA	NA	NA
186	108.0560851	46.60897991	108.0553985	108.0564099	25	13	8.717	9.323652672	11757792.02	NA	NA	NA	NA	NA	NA	NA	NA	NA	NA	NA	NA	NA	NA	NA	NA	NA	NA	NA	NA	NA	NA	NA	NA	NA	NA	NA	NA	NA	NA	NA	NA	NA	NA	NA	NA	NA	NA	NA	NA
187	108.0689846	49.65644299	108.0676283	108.0707074	14	2	12.78	3.107359263	2128436.317	NA	NA	NA	NA	NA	NA	NA	NA	NA	NA	NA	NA	NA	NA	NA	20.33497143	NA	NA	NA	NA	NA	NA	NA	NA	NA	NA	NA	NA	NA	NA	NA	NA	NA	20.70344235	NA	NA	NA	NA	NA	NA
188	108.074154	302.4065208	108.0738229	108.0744934	28	10	29.27	2.83064265	5554086.298	NA	NA	NA	NA	NA	NA	NA	NA	NA	NA	NA	NA	NA	NA	NA	NA	NA	NA	NA	NA	NA	NA	NA	NA	NA	NA	NA	NA	21.0453891	NA	NA	NA	NA	NA	NA	NA	NA	NA	NA	NA
189	108.5766484	123.6639163	108.5764378	108.5770084	484	162	2.818	26.17674148	254013688.8	26.51499771	26.31832831	25.68701054	25.73892307	26.05052262	25.87027429	26.92513403	26.38651726	26.10943916	26.84827178	27.85766224	26.48081697	25.54117885	25.6709865	25.7691351	26.12589615	26.29774015	26.27545721	26.77643639	26.08577136	25.48980575	26.90437068	26.71709175	26.47373071	27.46185435	25.56557699	27.00241724	26.50112567	25.55049444	24.15606088	26.43720821	26.43478852	27.40535752	25.47089949	25.41164635	26.03138452	25.76948317	27.17066215	26.24148068	26.59600519
190	109.0226097	124.1771028	109.0223704	109.0230305	485	162	4.263	18.96431431	529553144.9	27.9470952	26.62510914	27.48999554	27.6311352	27.62130989	27.47491601	27.61781464	27.44130552	27.71990342	27.77278722	27.81716673	27.84654375	27.56000376	27.78635296	27.72514553	27.68823244	27.85916538	27.76151961	27.7343876	27.81851535	28.03464737	28.09660825	27.55301214	26.9232395	26.87770272	27.9633201	27.54714353	27.92102409	27.72093693	27.47317693	27.9230962	27.82369523	27.87861324	27.82349615	27.81482859	27.81105019	27.7180866	27.75144525	27.92028798	27.70578702
191	109.0226114	473.3108142	109.0223776	109.0230296	465	162	5.499	15.36319737	427324694	26.56785992	26.49456071	26.509619	26.44349854	26.44887567	26.57824945	26.59340876	26.53147749	NA	26.56305649	26.61405269	26.66183869	26.62296085	26.64443288	26.59488854	26.10469735	26.77036379	26.64247332	26.66380139	26.68639496	NA	26.57502492	26.45306479	26.44120736	26.84318934	26.8653697	24.10629111	26.85522178	26.90912235	24.50973123	25.73842553	23.37190689	23.2379453	26.9371237	24.34616579	23.36116399	25.69085629	25.79464974	24.50532997	23.47912381
192	109.0401117	47.43074516	109.039984	109.0402522	21	10	11.66	7.398821121	1012583.802	NA	NA	NA	NA	NA	NA	NA	NA	NA	NA	NA	NA	NA	NA	NA	NA	NA	NA	NA	NA	NA	NA	NA	NA	NA	NA	NA	NA	NA	NA	NA	NA	NA	NA	NA	NA	NA	NA	NA	NA
193	109.0650064	22.17946155	109.0646619	109.0652869	260	90	11.44	8.340979231	2505633.537	21.25674457	NA	19.46211825	19.12793775	19.11010497	19.41718458	19.46006759	19.25564117	19.46622705	19.36975183	19.40270174	19.38240122	19.39047259	19.50436337	19.30732846	19.22776923	19.37359937	19.54304531	19.50740547	19.15484102	19.51359726	19.6973377	19.70061594	19.6505758	19.03629146	19.27357082	19.00663186	19.56624383	19.49560763	19.51554893	19.11948871	NA	19.97028085	NA	NA	NA	NA	NA	19.82330324	NA
194	109.0779414	110.3530928	109.0760219	109.0791365	443	162	19.52	4.870905958	114150405	24.36393051	24.18387289	23.48302154	22.0563171	24.29649283	24.22922953	24.2264046	23.58800269	23.81778992	24.11106552	25.50014175	23.99441768	23.80122863	23.24640622	22.12084666	21.31501296	24.22015485	23.90375326	24.1391441	23.40575633	24.67811169	23.99434466	23.92834014	23.61781622	24.882345	24.44478039	23.97510595	23.13151367	23.44928823	22.05372139	22.56679458	24.53897248	24.28977542	23.86839295	24.05737798	23.324237	21.41353507	24.06003688	23.30707719	23.98037291
195	109.9895458	467.0195559	109.9887452	109.9900366	26	4	13.37	2.980107781	5285786.366	21.34051187	NA	NA	NA	NA	NA	NA	NA	NA	NA	NA	NA	NA	NA	NA	NA	NA	NA	NA	NA	NA	NA	NA	NA	NA	NA	NA	NA	NA	NA	NA	NA	NA	21.14101123	NA	NA	NA	NA	NA	NA
196	110.0202429	108.7130898	110.0199852	110.0206644	486	162	11.06	8.284961772	8576759199	32.23249501	31.0617138	31.70994837	31.6778688	31.70410465	31.72566146	31.88546118	31.91275754	31.76450433	31.95865536	31.85762707	32.16978136	31.97337001	31.74133215	32.09517837	32.08663171	32.05465882	32.11428689	32.03395041	31.96102229	32.14470423	32.28114897	31.746368	31.18971299	30.72303134	32.22592375	31.97268215	32.28389277	31.93971342	31.9197477	32.00220131	31.87821204	31.95975175	31.922835	32.03753628	32.08191872	32.17806798	31.9702318	31.88521417	31.78753384
197	110.0202633	475.1278339	110.0200117	110.0206785	486	162	6.195	13.87913161	6581007851	30.35660643	28.77448593	28.82235183	28.89417924	29.5957491	29.64812595	28.58913998	28.6870265	28.70645432	28.68752719	28.60569571	29.47392443	29.45918878	31.28155069	30.28135448	31.25765912	29.55316081	28.70024294	29.45862999	28.60109138	28.6050596	29.47897118	29.31770058	28.35759738	29.04204347	30.67220265	29.89421829	29.85864577	29.92792096	29.29313891	30.02629979	30.08224993	29.28958748	29.13326498	29.93526509	29.23054363	29.21878149	29.15743958	30.12355397	29.29256151
198	110.0583366	126.0544935	110.0575719	110.0586862	100	30	21.55	3.911087934	14184582.88	NA	NA	NA	NA	NA	NA	NA	22.39296783	NA	NA	NA	18.76057898	NA	NA	NA	NA	NA	NA	21.60922946	NA	NA	21.80131891	21.09135433	NA	NA	NA	NA	NA	NA	NA	NA	20.30173529	NA	NA	NA	NA	21.5313118	23.34095122	NA	NA
199	110.0716071	99.43023427	110.0712871	110.0739669	484	162	5.174	16.17060185	534827747.8	27.44474922	27.50910086	27.11214895	26.34191746	27.01958673	26.07474902	27.79468638	26.91928487	26.90834398	27.46065456	27.33314597	27.57608367	27.32745612	26.9548719	27.5613291	28.01286812	27.59848615	27.57193586	28.06042869	27.06045796	28.04792253	27.72936462	27.36491421	27.44476789	27.96719902	27.16918399	27.68027223	27.96944978	27.38138717	26.57798146	27.13644653	27.04653293	28.287435	27.12756182	27.17765407	26.69254469	27.51978006	27.44793143	27.42982002	27.50863272
200	110.5187596	125.2642836	110.5184977	110.5192618	288	107	8.697	11.48214044	82401581.27	25.18990596	24.05886049	25.33899587	25.18212319	25.03544732	25.08004534	25.31595308	25.31155422	25.03180858	24.76310853	25.41913749	24.49551594	25.36475719	25.14653029	25.27510326	24.79671586	24.4497207	25.01907255	25.32558051	24.87349834	24.52986543	NA	25.14906101	24.6840055	24.27389836	25.25257042	NA	NA	25.26354673	24.82994325	25.13017249	24.92017732	24.8717884	25.41156051	24.87332826	25.22101045	24.70485429	24.96234088	25.15995854	25.04589957
201	110.518771	482.2917659	110.5185338	110.5192223	118	26	6.452	8.85814029	15479490.7	22.74976162	NA	NA	23.1812086	NA	23.23823069	NA	22.60226276	21.44097249	NA	21.82822302	NA	22.94253697	23.07852666	23.1501717	NA	NA	21.43944458	NA	NA	21.23052711	NA	NA	NA	NA	22.1728138	NA	NA	22.24177069	22.38558965	22.28274676	22.30634413	NA	23.46061111	23.11146289	NA	NA	22.29545256	22.31221996	22.25729746
202	110.518775	467.2114812	110.5185182	110.5190911	287	107	10.15	9.987212634	36116343.39	24.81286892	22.55729079	24.03863894	23.99763454	23.13216507	23.91844036	24.03421	22.21288979	23.19736594	23.95545305	23.96896402	24.05992849	23.93944218	23.36270174	24.08605649	23.67714072	24.14866986	23.50969392	24.08886485	24.12425358	23.72530383	NA	22.7066132	22.583464	24.20646683	24.18084868	NA	NA	23.57235923	24.35014951	23.65719504	22.77456426	22.567633	22.96775792	24.11395374	23.53748388	23.52536738	23.85251401	22.70019069	22.54425522
203	110.521947	124.4914276	110.5217057	110.522382	485	162	7.003	12.47962432	759535928.2	28.46428979	27.38750564	28.16848686	28.16053694	28.22399226	28.02089189	28.21473496	28.34464795	28.28594747	28.18063933	28.47728298	28.21856112	28.37206801	28.29662405	28.39270556	28.21146442	28.42623989	28.28598162	28.30040278	28.47230492	28.61247512	28.79647709	28.07535182	27.60244457	27.36387547	28.5324573	28.5763964	28.58376477	28.14596743	28.0519946	28.38122315	28.29546403	28.47770459	28.3520774	28.35330765	28.35858331	28.43361243	28.42795479	28.54847985	28.23885595
204	110.5219813	474.2905253	110.5217759	110.5223947	459	162	9.034	9.956131564	607741488	25.3642902	27.09285438	27.22785959	27.02159659	27.12887371	27.10778659	27.21248562	NA	NA	27.15154342	27.38188542	27.27853828	27.21581084	27.17790917	27.29098813	27.1152061	27.3564594	27.21470228	27.31132437	27.34608908	NA	27.31935893	27.01885839	27.04149031	26.53622373	27.57941376	27.62493549	27.67248915	27.56931918	25.87677009	26.67544149	24.97234602	25.03258308	27.64569011	26.64155427	25.80461467	24.82551553	24.71020574	25.00272197	24.91955494
205	111.0204118	201.6931007	111.0201937	111.0207828	477	162	23.31	4.120309651	1382802118	28.42793133	27.54843766	28.65164932	28.66166732	28.89661105	28.15687242	28.80591495	28.0013959	28.87494983	29.04438633	29.27163148	28.40988677	28.96076796	29.09902239	29.10308801	29.49793118	29.19890628	29.05366743	28.62470974	29.3841574	29.50206715	29.32830836	29.64300216	28.42830049	28.95352666	28.727223	28.35174948	29.30192751	29.25389327	29.42359542	28.64346596	29.16367863	29.35254709	28.87988731	28.92030394	29.22039975	29.3403251	28.70099087	28.68981327	28.8572312
206	111.0393303	490.2864038	111.0391228	111.0396177	95	21	3.085	16.19308324	201274132.5	NA	NA	NA	NA	27.05921547	NA	NA	NA	NA	NA	NA	26.88145937	NA	NA	NA	NA	NA	NA	NA	NA	NA	NA	NA	NA	NA	NA	27.18421697	NA	26.77459484	NA	NA	NA	NA	NA	NA	NA	NA	NA	NA	NA
207	111.0393375	181.5937599	111.0390757	111.0397624	484	162	6.813	12.78271903	3132199613	30.84865701	30.56821607	29.92278333	28.62325568	28.54288914	29.09605112	29.92625809	29.56362612	29.39498336	29.4492034	29.78720527	29.53484444	29.79050345	29.86746949	29.83525984	29.73633515	29.25002624	30.02273291	30.06446037	29.95369835	29.94654856	29.55508707	29.94173018	30.65148412	31.26084844	29.41435149	29.37061032	29.09636032	29.02048923	28.52701564	29.25398015	29.90759946	29.66219839	29.35960874	29.51311428	29.38215944	29.84749261	29.75931022	29.92253893	29.83963329
208	111.052354	140.8780852	111.0511712	111.0531961	16	4	21.09	2.26231548	17690096.99	NA	NA	NA	NA	NA	NA	NA	NA	NA	NA	NA	NA	NA	NA	NA	NA	NA	NA	NA	NA	NA	NA	NA	NA	NA	NA	NA	NA	NA	NA	NA	NA	NA	NA	NA	NA	NA	NA	NA	NA
209	111.0556006	230.3282046	111.0544193	111.0573835	483	162	27.95	3.460150951	57542433.19	25.13402135	23.26465072	24.8772914	24.65553493	24.72814561	24.28572452	24.47808481	24.72327166	24.30116857	23.76645492	24.48014218	24.39260038	23.56955484	24.43931741	24.73813662	24.66641459	23.67802701	23.23159477	24.75190364	24.60939873	24.02480264	24.64270447	23.26188478	24.24120126	24.28622868	24.57691568	24.74891413	25.0534507	24.66310043	24.16180756	23.84318081	23.5113917	24.95017368	24.02833428	24.21777091	24.57467679	24.35709022	24.37444694	24.12009034	24.71868057
210	111.0637574	298.9126705	111.063441	111.0640194	12	11	28.23	4.179807729	10134059.55	20.91699974	NA	NA	NA	NA	NA	NA	NA	NA	NA	NA	NA	NA	NA	NA	NA	NA	NA	NA	NA	NA	NA	NA	NA	NA	NA	NA	NA	NA	NA	NA	NA	NA	NA	NA	NA	NA	NA	NA	NA
211	111.0669525	46.26822219	111.0661975	111.0670698	13	9	12.45	8.357321943	5724242.727	NA	NA	NA	NA	NA	NA	NA	NA	NA	NA	NA	NA	NA	NA	NA	NA	NA	NA	NA	NA	NA	NA	NA	NA	NA	NA	NA	NA	NA	NA	NA	NA	NA	NA	NA	NA	NA	NA	NA	NA
212	111.074896	130.1378447	111.0746256	111.075283	421	143	10.34	8.914415379	14750787.04	22.39304943	22.3114146	21.53601864	22.52422247	22.59059313	21.89436633	23.15569638	22.4426515	22.30911421	22.8306608	22.83596477	22.72821181	22.27242874	22.51512948	22.38658674	22.52809059	22.80156094	22.12017712	22.52382539	22.49608264	23.13389931	22.99017222	22.30496547	21.9570588	23.28187956	22.95176937	22.6266053	23.13426916	22.61182057	21.98821006	23.4135496	22.09522129	23.01971365	22.373846	22.56647455	22.09422714	21.87871569	22.54342204	22.18676348	22.51357451
213	111.5368974	147.3755565	111.5366405	111.53816	486	162	5.354	15.71323539	421188611.8	25.57333596	27.69860662	26.84966148	26.26840599	26.65397679	26.10880736	27.34536682	26.67005304	26.87516037	26.70345318	26.53094863	26.71657946	27.13841931	26.58945004	27.15792553	27.53873636	26.51324713	26.81136153	27.69930546	27.06719119	26.98640539	26.98829121	27.33547983	27.43185476	28.26492305	26.89963027	26.88984915	26.65484843	26.32191428	25.8586268	26.67786234	27.36906971	26.99086893	26.83822915	26.84693893	26.41075896	27.19366033	26.96140838	27.24763362	27.4770108
214	111.5369462	472.350808	111.5366993	111.5381679	486	162	15.48	6.064258682	42907966.21	23.38575197	24.22562457	24.45330074	23.72838481	24.55538661	24.13880975	24.76263104	24.43462703	25.01477602	24.9813167	24.85437718	24.64397531	25.01148734	24.16595201	24.71961293	25.09209218	25.10149257	24.88378448	25.08357632	24.78955443	24.99569359	25.03296199	25.08839607	24.9947409	24.93424153	23.98766736	24.13556327	25.07949685	24.99938283	24.11434293	24.90804724	24.94624298	24.97307093	24.20332068	24.82410246	24.20487438	24.91456007	24.58009777	24.09796635	25.16360683
215	111.5582206	124.8224579	111.5580441	111.5586001	422	139	7.132	12.13636737	12439438.96	21.47233567	22.6591513	22.6161739	22.37519848	22.4972596	22.54181929	22.79901992	22.6434742	22.58002751	22.52019931	22.56329262	22.42471512	22.57187683	22.71945686	22.90124771	22.51940304	22.43145664	22.6043845	22.69507465	22.55671373	22.63693345	22.72853916	22.79184192	22.54300762	23.19870068	22.51588681	22.70599838	22.3256968	22.2325247	22.19060279	22.35301423	22.69249815	22.57221216	22.36104777	22.53319731	22.39735965	22.37808945	22.55301511	22.54820748	22.66279618
216	112.0181069	196.3449515	112.0178511	112.0184802	471	162	25.81	3.728552194	588922839.9	27.3750987	24.63911276	27.01344719	25.56601653	27.00976544	27.36271997	27.39496638	27.04434003	27.56951051	27.83057631	28.09075061	27.62768282	27.70927486	27.59373655	27.24295644	27.92112796	27.52152804	27.41719784	27.14963937	27.67548207	27.46187229	27.71460638	28.14990617	27.19207777	26.41264143	26.76079668	28.32626034	27.91385242	27.75840912	28.02758776	27.27293441	27.77182094	26.99719215	27.75731196	26.43346204	27.5747576	27.85947226	27.15262262	27.181535	27.28730622
217	112.0514149	52.27527929	112.0507075	112.0531817	135	38	18.65	3.624075304	36210406.66	21.9808966	21.64698224	21.06465503	20.88133535	21.70842424	20.73577237	20.73808408	21.11558174	20.74470682	20.76592742	20.75681683	NA	21.40420197	23.77729153	21.26306595	20.73758263	21.12028799	20.73696837	21.52539517	22.83357372	NA	21.15365456	NA	21.96370129	21.17022673	NA	21.16076921	22.21302978	NA	NA	NA	NA	21.17090187	NA	NA	NA	21.19321725	22.6956112	NA	NA
218	112.0636481	43.07328216	112.0633752	112.0638158	5	6	10.22	8.013177225	45866093.9	NA	NA	NA	NA	NA	NA	NA	NA	NA	NA	NA	NA	NA	NA	NA	NA	NA	NA	NA	NA	NA	NA	NA	NA	NA	NA	NA	NA	NA	NA	NA	NA	NA	NA	NA	NA	NA	NA	NA	NA
219	112.0870929	527.2534657	112.08686	112.0874126	479	159	0.992	49.73993418	439571022.3	28.11662473	27.77098764	28.21011307	28.22248395	28.10167212	28.12607966	28.26811501	28.27078528	28.27194053	28.27098303	28.29062854	28.30873651	28.29897584	28.30024578	28.16416169	28.02295193	28.34117546	28.34674086	28.33389049	28.31758733	28.33183932	28.3527264	28.34867034	28.35326239	28.32523336	28.30772171	28.31990058	28.32285588	28.2895386	28.30422972	28.27222168	28.2872159	28.2761658	28.2857737	27.93529839	28.27637986	28.24901382	28.25967152	28.30446374	28.2946345
220	112.0871136	84.14392166	112.0868179	112.0876042	486	162	3.478	22.28133347	477567821	25.20729712	26.77327839	27.08959918	27.20392252	27.26078501	27.48577852	27.57954051	27.73223729	27.70318578	27.73362768	27.73624926	27.76221248	27.78728013	27.67902604	27.73590389	27.61994886	27.64733826	27.71942604	27.66195707	27.74924764	27.8568751	27.85604442	27.89770043	27.67890472	27.65504365	27.7697986	27.87373617	27.83860416	27.94916078	27.95751404	27.6833681	27.59197429	27.87809924	27.77591195	27.74267368	27.44627295	27.33984293	27.5934722	27.36110129	27.07239887
221	112.0959117	46.50304308	112.0952394	112.097351	89	43	16.38	5.414571493	41468398.02	NA	NA	NA	NA	NA	NA	NA	NA	NA	NA	NA	NA	NA	NA	NA	20.57419547	NA	NA	NA	NA	NA	NA	NA	NA	NA	NA	NA	20.5954147	NA	NA	NA	NA	NA	NA	NA	NA	NA	NA	NA	NA
222	112.895957	102.1350787	112.8956874	112.896429	480	162	4.838	17.1703418	482000243.3	24.47571795	28.62429274	24.15946973	24.22182115	23.74256283	24.08020341	23.55736981	23.77083221	23.66797124	24.13544853	23.09542219	24.03415067	24.50650917	23.59707126	25.9016447	24.27145909	24.06886425	24.62255714	23.66374515	24.49009973	25.89575457	23.57339407	23.58740851	28.6006573	28.71471093	23.43653165	22.51240162	25.81646181	24.33173556	NA	25.48938326	23.46015535	22.48311276	24.16445078	22.75206437	21.2149393	23.19799052	22.57372833	26.71818022	22.54394327
223	112.9557698	295.2621711	112.9553735	112.9561534	20	13	22.17	4.673401158	15659181.49	NA	NA	NA	NA	NA	NA	NA	NA	NA	NA	NA	NA	NA	NA	NA	NA	NA	NA	NA	NA	NA	NA	NA	NA	NA	NA	NA	NA	NA	NA	NA	NA	NA	NA	NA	NA	NA	NA	NA	NA
224	112.9671212	309.0824978	112.9669726	112.9672907	12	6	21.38	4.019382355	4190941.109	NA	NA	NA	NA	NA	NA	NA	NA	NA	NA	NA	NA	NA	NA	NA	NA	NA	NA	NA	NA	NA	NA	NA	NA	NA	NA	NA	NA	NA	NA	NA	NA	NA	NA	NA	NA	NA	NA	NA	NA
225	113.0168595	486.8515375	113.0166134	113.0173105	172	48	25.95	3.10535566	19867476.84	23.63756104	NA	22.91076493	NA	23.14851132	22.65637575	NA	24.12797325	NA	23.64408067	23.08846669	22.31543587	23.98879817	22.49990909	23.66244322	23.58861846	23.34664099	22.6522779	24.01623412	23.79803333	22.89423223	24.06427837	NA	22.60711749	NA	23.57351473	NA	23.64064452	23.12444213	NA	22.99398566	24.0436265	22.59424106	23.72479675	23.77170602	22.68193679	NA	23.70219312	NA	23.63734862
226	113.0357564	483.1377213	113.0342975	113.0362336	481	162	28.63	3.373812137	16883484.9	21.82553095	23.04099988	23.17747702	23.09111909	23.06531568	22.89852735	22.77371291	23.47773665	22.6171041	23.05410646	22.88682527	22.90923543	22.99473777	22.7043141	23.19529933	22.95499972	22.74472879	23.50899358	22.31157073	23.25830872	23.24113457	23.18128011	23.27139712	23.08906779	23.11135732	22.53318816	22.51040893	23.13939385	22.40463588	22.06021211	23.03127585	23.27156427	23.25452482	23.29278969	22.79964053	23.30177388	23.0803509	23.22697488	22.86251918	23.13734023
227	113.0510311	116.7312508	113.0503705	113.0511843	34	11	22.19	4.063889265	3782340.813	NA	NA	NA	NA	20.32177853	NA	NA	NA	18.92479059	NA	NA	NA	NA	NA	NA	20.3340673	NA	NA	20.47910762	NA	NA	NA	15.23573333	NA	NA	NA	NA	NA	NA	NA	NA	NA	NA	NA	NA	NA	20.07812477	NA	NA	20.21197249
228	113.063006	45.5452179	113.062144	113.0635726	13	7	14.22	6.266973052	9250448.561	NA	NA	NA	NA	NA	NA	NA	NA	NA	NA	NA	NA	NA	NA	NA	NA	NA	NA	NA	NA	NA	NA	NA	NA	NA	NA	NA	NA	NA	NA	NA	NA	NA	NA	NA	NA	NA	NA	NA	NA
229	113.0797125	44.37514922	113.079153	113.0809486	86	32	22.07	3.524914906	16604293.75	20.86938109	21.86765132	NA	19.5916069	19.14895489	19.15478712	19.1398355	NA	NA	19.15056594	19.14834024	19.28408298	19.13196903	19.21283364	NA	NA	NA	NA	NA	19.15588058	19.15252624	19.15409138	19.11902222	19.26886546	NA	NA	NA	NA	NA	NA	19.91120106	NA	19.91846848	NA	19.92015398	NA	19.92241326	20.54998587	NA	NA
230	113.0841137	565.6478802	113.0839448	113.0844636	15	2	8.981	3.75267378	3197890.806	NA	NA	NA	NA	NA	NA	NA	NA	NA	NA	NA	21.55019213	NA	NA	NA	NA	NA	18.12549095	NA	NA	NA	NA	NA	19.9972159	NA	20.94779899	NA	NA	NA	NA	NA	NA	NA	NA	21.6086897	20.48739459	NA	NA	NA	NA
231	113.0904699	539.8532605	113.0901443	113.0909322	486	162	4.226	19.09832336	21459142.94	23.05685855	22.7996702	23.36411055	23.27941372	23.5236407	23.60979688	23.58857015	23.37297276	23.58412712	23.55070858	23.49743294	23.72378548	23.42412366	23.66920947	23.482226	23.42756264	23.79234148	23.69847062	23.69065484	23.70128647	23.58592516	23.61519493	23.59590644	23.78105646	23.77308988	23.75495084	23.70950486	23.80950649	23.48606842	23.79928076	23.21904196	23.41688306	23.37986731	23.04936792	23.31242606	23.63424895	23.58755884	23.39538335	23.45311083	23.44886409
232	113.1035978	45.10556496	113.1030089	113.1039962	11	4	11.75	6.716292606	642315.9848	NA	NA	NA	NA	NA	NA	NA	NA	NA	NA	NA	NA	NA	NA	NA	NA	NA	NA	NA	NA	NA	NA	NA	NA	NA	NA	NA	NA	NA	NA	NA	NA	NA	NA	NA	NA	NA	NA	NA	NA
233	114.0173493	529.3485782	114.0164294	114.0185447	454	161	26.73	3.597446483	73936027.83	25.57279761	24.90324255	24.74782608	24.28138714	24.27268346	23.79593866	23.58565151	23.72169454	23.58205203	23.27634433	23.14686749	23.03215905	23.40755674	23.44849616	23.55083068	23.28588023	23.70012645	23.39615865	23.62802513	23.35036845	23.26940997	23.70975602	23.150871	23.03955934	21.28787044	23.04977896	23.20913441	23.54586881	23.75776874	24.57327638	24.30290191	23.72399648	23.3182187	24.06264075	24.02523732	24.45410204	24.30513075	24.39538988	24.24003338	24.00974841
234	114.0579259	76.1259296	114.0567413	114.0589441	23	12	13.76	6.770098731	12967047.33	NA	NA	NA	NA	NA	NA	NA	NA	NA	NA	NA	NA	NA	NA	NA	NA	NA	NA	NA	NA	NA	NA	NA	NA	NA	NA	NA	NA	NA	NA	NA	NA	NA	NA	NA	NA	NA	NA	NA	NA
235	114.0663576	80.44804183	114.066135	114.0668057	486	162	1.468	40.35411986	1223044488	28.31971959	28.5123097	29.12357545	28.89301109	29.46330202	28.45399545	28.73390572	28.89030538	28.98811266	29.42125139	28.43271402	28.81279309	29.05657307	28.47533126	29.40595525	29.49740576	29.21169108	28.84620963	29.1879317	29.00274044	29.62963101	29.43952499	29.32135686	28.37195671	28.33963201	28.87034964	28.91351217	28.55406728	29.47387724	28.800841	28.88284417	29.2269726	29.09487989	29.50729009	28.92928689	29.37603029	28.92891341	28.76829875	29.33037651	29.52420419
236	114.5189567	132.5741861	114.5179556	114.5204755	133	34	20.62	3.274741151	22473886.08	23.6504947	NA	22.69707204	22.13443828	22.15741114	21.64667559	20.341017	NA	NA	NA	NA	16.3498067	NA	20.57450344	21.09011984	NA	19.78221006	20.58287381	NA	19.53248858	20.5689788	20.1822049	21.26835537	NA	NA	21.5749911	20.58010464	21.16663398	NA	21.38753676	NA	20.51386561	21.17774367	20.65374503	21.40519473	21.12796171	21.63563312	21.93087904	21.63369555	20.83061905
237	114.5497105	121.6939426	114.5486188	114.5501169	452	155	14.15	6.726467129	31525922.99	22.02174565	23.03602844	23.7878686	23.34987993	23.08552208	23.53531733	23.82928043	23.34660347	23.55381257	23.24876578	23.72470784	23.56036222	23.7482288	23.51517382	23.56696205	23.92725125	23.64987755	24.00474175	23.60599798	23.36914124	23.95368757	23.81213366	24.24609456	22.83787729	24.30149088	23.49781325	22.96414052	23.23254421	23.56381009	22.86544026	23.51737984	23.61893903	22.84872752	23.50968033	23.53905354	23.46009257	23.22775199	24.1033837	24.02419698	24.01055027
238	114.5584961	125.8838057	114.5582825	114.5588863	486	162	2.135	31.79587831	3144895452	29.21564146	30.62629863	30.93582279	30.35424697	30.52846148	30.64056975	31.08641536	30.8914501	30.75291554	30.71680255	30.95116656	30.53237582	31.03781546	31.06746477	30.94208955	30.8619155	30.57316113	30.91973266	31.09806908	30.8373954	30.95315795	31.02474642	31.21363485	30.59574241	31.28859648	30.70633047	30.85128628	30.4179325	30.487802	30.21324975	30.62974935	31.09478194	30.93251008	30.47300423	30.7198968	30.52498376	30.82352664	30.9726876	30.94009832	31.01149822
239	114.5675045	121.0121345	114.5671071	114.5683303	412	143	11.42	8.276516686	29140135.18	20.84861521	23.03191373	23.84017631	23.17246551	22.85058172	23.28434106	23.64506638	23.571312	23.38447378	NA	23.37055734	23.67629259	24.12108546	23.51934446	23.6613481	23.8226754	22.62383095	24.22284314	24.37632604	23.69028904	23.79865714	24.00911289	24.46963355	23.59025123	24.11466795	23.83847083	23.71187867	23.40887231	22.89550934	NA	23.66987304	24.0401032	23.7403605	22.74879939	23.8434787	23.06410714	23.88494544	23.54420397	24.05731806	23.91642
240	114.5913304	121.5247423	114.590453	114.5919748	136	29	10.74	5.444203175	5497903.563	NA	NA	20.48601569	19.33069915	22.12767342	20.20963676	20.88762236	NA	NA	NA	21.13630011	19.9915937	NA	21.06473637	20.0931239	NA	20.24096295	20.41826808	20.77021003	20.40902446	20.27965556	21.06389639	21.52469744	19.71316691	21.18373802	20.6743854	20.8679392	19.36023234	NA	20.28058951	NA	21.65942683	NA	19.90038624	20.41747462	20.36870461	20.07008883	21.20363508	20.26568804	20.83080467
241	115.0326677	93.14235994	115.0324172	115.0334197	13	4	11.78	7.215874925	8513882.958	NA	NA	NA	NA	NA	NA	NA	NA	NA	NA	NA	NA	NA	NA	NA	NA	NA	NA	NA	NA	NA	NA	NA	NA	NA	NA	NA	NA	NA	NA	NA	NA	NA	NA	NA	NA	NA	NA	NA	NA
242	115.0589101	122.1798753	115.0585738	115.0605438	486	162	2.304	30.17445304	425272991.1	26.37280462	27.68360092	27.97445217	27.44015252	27.59500308	27.69359208	28.11508746	27.92685344	27.79500794	27.76378315	27.98661321	27.57672542	28.05542997	28.09547925	27.98873746	27.90937466	27.63648037	27.98727895	28.25558525	27.88630447	27.99640464	28.06193588	28.240065	27.63558197	28.52942385	27.73930647	27.87243407	27.53237096	27.55174289	27.32876133	27.69915655	28.09492321	27.95864258	27.54352378	27.76169101	27.59801993	27.87237402	27.99435364	27.94994411	28.02983174
243	115.059273	501.0961504	115.0586548	115.0604684	22	1	9.503	1.296927147	5528231.844	NA	NA	NA	NA	NA	NA	NA	NA	NA	21.87952037	NA	NA	NA	NA	NA	22.28159699	21.90772028	NA	NA	NA	21.80016019	NA	22.37894056	NA	NA	NA	NA	NA	NA	NA	21.78748143	NA	NA	NA	NA	NA	NA	22.05599756	NA	NA
244	115.0633553	77.11894891	115.0623681	115.0639502	402	145	10.77	9.140287656	13561588.05	22.24272451	20.65316079	21.50199527	21.23977798	22.27425161	20.67334307	22.27217499	21.37071749	21.4817506	22.07811611	20.59036716	21.54648891	21.39953463	NA	22.19578857	22.29497237	21.79919458	20.69012876	21.67395644	21.50278609	22.3778059	21.73741374	21.86882623	20.43224615	21.18019136	21.08016815	21.36055424	21.08873965	22.20022487	21.1225817	21.17687038	21.648959	21.55778802	22.48794713	21.14642148	21.83201227	21.4896909	20.52482039	22.12585292	22.33197199
245	115.0696274	74.814733	115.0693977	115.0700358	486	162	2.539	28.17646118	55603254.53	23.60364546	23.847903	24.32834303	24.07170358	24.7547758	23.65186701	24.00231624	24.21481754	24.27454498	24.73039941	23.78383488	23.9926711	24.23450263	23.68630087	24.80292905	24.80942149	24.48179052	24.16056192	24.57379423	24.29326883	24.95076214	24.70932878	24.62542058	23.79422126	23.63732579	24.26214327	24.08502227	23.90735786	24.83163295	23.94582804	24.1660059	24.44569735	24.39658916	24.86620076	24.29273914	24.64443959	24.19411816	24.11900599	24.76034131	24.86490354
246	115.0867175	510.7860198	115.0864817	115.0868611	34	1	4.197	1.69426435	27023222.69	24.05403628	NA	21.86549996	24.42052834	NA	21.24347109	22.13489542	24.16356376	NA	NA	NA	22.67189777	NA	NA	NA	NA	24.13817337	NA	NA	NA	23.96636285	NA	NA	NA	NA	23.99496204	23.75984326	NA	NA	21.7803938	23.57150814	NA	NA	NA	NA	NA	23.32732994	NA	22.75441105	22.46054172
247	115.0867527	113.1871442	115.0864769	115.0872401	486	162	5.179	16.15753799	454693027	27.090383	27.46379073	26.78485081	26.47947332	26.94111982	26.39917855	27.59357393	26.88696517	26.75789573	27.5415545	28.00033848	27.21274914	26.9611224	26.61550534	27.25018419	27.24939272	26.58823539	27.57019417	27.40966894	26.9509791	27.411942	27.74070204	27.58617745	27.60733132	28.19393924	26.94462921	27.2050474	27.68014343	27.43449682	26.11904034	27.29876981	27.05589738	27.81926694	26.98106995	26.95785445	26.43403663	27.29481571	27.51806342	27.29610859	26.80101999
248	115.1122196	499.3850752	115.1120781	115.1134724	23	7	20.88	3.552938788	2742852.588	NA	NA	NA	NA	NA	NA	NA	NA	NA	NA	NA	NA	NA	NA	NA	NA	NA	NA	NA	NA	NA	NA	NA	NA	NA	NA	NA	NA	NA	NA	NA	NA	NA	NA	NA	NA	NA	NA	NA	NA
249	115.1375791	42.4118063	115.1362215	115.1391434	22	2	8.874	2.758899751	1646047.295	NA	NA	NA	NA	NA	NA	NA	NA	NA	NA	NA	19.74016645	NA	NA	NA	NA	20.26073255	20.63580805	NA	19.94908105	NA	NA	NA	NA	NA	NA	NA	NA	19.86200594	NA	20.65057523	NA	NA	NA	NA	NA	NA	NA	NA	NA
250	115.5227008	138.6897244	115.5212971	115.5244547	18	1	28.92	0.556823877	6467519.686	NA	NA	NA	NA	NA	NA	NA	NA	NA	NA	NA	NA	NA	NA	NA	NA	NA	NA	NA	NA	NA	NA	NA	NA	NA	NA	NA	NA	NA	NA	NA	NA	NA	NA	NA	NA	NA	NA	NA	NA
251	115.5572768	121.0041225	115.5570742	115.5576853	486	162	2.792	26.30151932	518591453.8	26.4133495	27.94585239	28.13624177	27.574323	27.73658013	27.8590071	28.30876919	28.15264794	28.00742306	27.9313337	28.16276564	27.75194802	28.27808335	28.28076277	28.16439637	28.1152825	27.80276855	28.14636716	28.44492784	28.10804082	28.17118642	28.24423475	28.43377893	27.90002705	28.76135952	27.99508729	28.04707319	27.75231431	27.75134599	27.49684388	27.84461329	28.26827991	28.13074215	27.71432897	27.92106298	27.76815905	28.0208298	28.16861574	28.14359528	28.21638391
252	115.5605315	121.1325005	115.5603231	115.5609211	438	157	7.872	12.10689229	41059062.58	22.31716395	24.29852857	24.28399791	23.45648018	23.96142287	24.01469136	24.35243491	24.11690385	24.10688656	23.84025329	24.16381084	23.73202198	24.36634225	24.30150406	24.3900605	23.89109748	23.92419987	24.26520761	24.52039033	24.04109729	24.33473153	24.29637102	24.5479046	23.70242544	24.73766347	23.90875795	24.09721353	23.38211799	23.79675789	23.69971762	23.86392847	24.41910513	24.29211908	23.77626544	24.31986914	23.84534155	24.14291156	24.19606497	24.2917878	24.52761148
253	115.5844266	121.8200303	115.5841544	115.5847461	39	6	2.338	13.11016912	9044862.745	NA	NA	NA	NA	NA	21.59652934	NA	NA	NA	NA	21.38168207	NA	NA	NA	NA	NA	21.12774874	NA	NA	NA	NA	NA	22.69627289	NA	NA	21.57137256	22.34927849	22.33670865	NA	NA	NA	NA	NA	NA	21.76224359	NA	NA	NA	NA	NA
254	115.5884067	125.1211818	115.5882282	115.5888285	378	137	5.891	15.6726065	38686224.49	22.88964656	23.36496647	22.22247328	21.86517342	22.85018588	21.87591858	23.60443849	22.54226531	22.46864428	23.49418765	24.37460512	23.51478012	22.79093042	22.47668401	22.73077134	23.19638762	22.46697976	23.40619643	23.14809147	22.16334706	23.10063654	23.75277838	23.67511675	23.4495763	24.2786821	22.43074076	23.18419571	23.92408095	23.54195691	NA	23.24748114	23.06305083	24.14795946	22.78731873	22.44890621	20.88602558	23.33904112	23.74631813	22.84801018	21.63628124
255	115.9642801	267.7419679	115.9640192	115.9645595	12	3	5.264	7.548055956	24231688.02	NA	NA	NA	NA	NA	NA	NA	NA	NA	NA	NA	NA	NA	NA	NA	NA	NA	NA	NA	NA	NA	NA	NA	NA	NA	NA	NA	NA	NA	NA	NA	NA	NA	NA	NA	NA	NA	NA	NA	NA
256	116.0021161	133.9829098	116.0013383	116.0026655	196	73	23.15	4.235755579	20990362.53	22.78654249	22.00791096	NA	NA	NA	NA	NA	NA	NA	NA	NA	NA	NA	NA	NA	NA	NA	NA	23.09695029	NA	NA	NA	NA	18.47878613	21.85458155	NA	NA	NA	NA	NA	NA	NA	NA	NA	NA	NA	NA	NA	NA	NA
257	116.0022524	490.7432603	116.0020262	116.0024705	12	5	9.922	9.145783794	2468527.501	NA	NA	NA	NA	NA	NA	NA	NA	NA	NA	NA	NA	NA	NA	NA	NA	NA	NA	NA	NA	NA	NA	NA	NA	NA	NA	NA	NA	NA	NA	NA	NA	NA	NA	NA	NA	NA	NA	NA	NA
258	116.0373242	94.99883899	116.0360569	116.0385452	410	154	7.421	13.0781157	27206191.6	22.82513617	22.594843	21.51694254	22.17624698	20.87196243	21.06083974	22.77539312	22.8300936	20.99569772	22.67784263	23.31111667	22.84816813	21.65735062	22.50707791	22.65170298	23.85004438	21.32915434	22.69519605	22.14885056	21.09181882	22.26485804	23.3420111	22.37893917	22.52385174	22.93061763	19.94849757	21.85733349	22.85334006	23.38519481	19.98546739	22.34724801	22.01360694	23.4901046	21.54351477	23.62555955	21.39010626	21.93177312	22.612705	22.48462825	23.03325232
259	116.0446213	85.19340489	116.0437527	116.0459287	38	9	7.631	8.011180047	6516518.05	NA	19.43113597	NA	NA	NA	NA	19.95841766	NA	NA	NA	20.88444447	NA	NA	NA	NA	NA	NA	NA	NA	NA	NA	21.55543898	NA	20.09094911	21.12060644	NA	NA	NA	21.18064066	NA	NA	NA	21.30297023	NA	21.46860197	NA	NA	NA	NA	NA
260	116.0617687	93.26550752	116.0608058	116.0636328	436	148	9.854	9.352097629	62824444.99	24.74251994	24.63954253	23.41565421	24.36503699	23.45113856	NA	24.69455941	24.13146432	23.21992132	24.49158299	24.81249697	24.9333521	23.68580899	24.06089255	24.70958909	25.69189771	23.81911927	24.78075545	24.48554887	23.61634598	24.32001365	25.43605583	24.53845976	24.62088676	24.92034747	23.83207001	24.1830022	24.96044544	25.00502478	NA	24.40989774	24.21045158	25.48400305	23.60959354	25.5372163	24.19826151	23.56736436	23.60572963	24.70061425	25.00845492
261	116.0707594	63.90681648	116.0704785	116.0711817	485	162	2.003	33.18883216	10628298600	31.79228596	32.13591131	30.69766286	31.89476662	31.04773758	31.0512351	32.37484471	32.27440611	30.83645253	32.24199715	32.70549581	32.26910354	31.31371111	32.05868045	32.36547283	33.08667543	31.18813076	32.26967581	31.95771928	31.25112608	31.91048587	32.93494897	32.10723423	32.08401272	32.66638098	31.03602837	31.74501466	32.34865508	32.8063474	28.23547518	32.04932523	31.87208975	32.89462925	31.49806807	32.89702717	31.3725239	31.84732344	32.25149077	32.04176273	32.42764184
262	116.1436214	375.1116085	116.1433347	116.1439132	11	8	23.96	4.368640443	11855230.84	22.68269504	22.4937354	NA	NA	NA	NA	NA	NA	NA	NA	NA	NA	NA	NA	NA	NA	NA	NA	NA	NA	NA	NA	NA	NA	NA	NA	NA	NA	NA	NA	NA	NA	NA	NA	NA	NA	NA	NA	NA	NA
263	116.5168003	130.7046	116.5162178	116.5172134	28	5	16.4	2.970767646	6695683.574	21.85867803	NA	19.4853069	19.58185792	18.07755907	18.66905236	NA	NA	NA	NA	NA	NA	NA	NA	NA	NA	NA	NA	NA	NA	NA	NA	NA	NA	NA	NA	NA	19.29416603	NA	NA	20.17962714	NA	NA	NA	NA	NA	NA	NA	20.51524784	NA
264	116.5242862	160.5391849	116.5239626	116.5247544	485	162	5.739	14.84742438	34168844.13	24.51577224	24.5190693	24.15211458	24.21653315	24.23100723	23.94404692	24.1762188	24.16341309	24.13142575	24.14705368	24.24655274	24.26781655	24.1377186	24.23399995	24.16014332	24.0991898	24.09583637	24.08331906	24.21307461	23.98042188	24.12333759	24.11946584	23.96456855	24.429587	24.5708813	24.44989195	24.35118097	24.49778316	24.30145844	23.62614123	24.28603895	24.22558812	24.24355058	24.19212439	24.20009437	24.05665179	24.2261192	24.13228564	23.78081788	24.04099438
265	116.8910287	79.9539673	116.8901315	116.891434	42	14	3.538	21.98423416	18313185.81	NA	23.79051678	NA	NA	NA	NA	NA	NA	NA	NA	NA	NA	NA	NA	NA	NA	NA	NA	NA	NA	NA	NA	NA	23.73271921	24.04579766	NA	NA	NA	NA	NA	NA	NA	NA	NA	NA	NA	NA	NA	NA	NA
266	117.065985	447.5493831	117.0656855	117.066164	216	77	6.612	14.03076564	16065468.61	NA	22.79157983	22.9373356	22.99000429	23.57653891	23.66704678	23.51016719	23.48870424	23.52426099	23.5040157	23.36315997	23.72946033	23.75659649	23.82397753	23.63824654	23.74359343	23.69856119	23.32784082	23.48148222	23.55482125	22.82856829	22.88529807	23.1744802	23.42515399	23.58441248	NA	23.40283709	23.7427109	23.69464185	NA	22.65385907	22.54644201	23.44865162	NA	23.57893706	23.76845504	23.62123385	23.59011678	23.62417332	23.57453487
267	117.0659983	129.6490643	117.0654177	117.068021	475	162	9.626	9.401976272	631247225.9	27.03351625	27.61573867	26.83038935	26.99969789	25.63309853	26.73420594	26.3576238	26.13902603	25.23265526	27.64687798	27.76461951	26.79581026	27.56577293	26.68188546	27.67313323	27.71365184	26.92885449	27.98637806	27.79101532	27.80099005	27.66769682	27.63190475	26.99312459	27.62543142	28.44132047	23.69830062	26.90828476	27.32494741	27.69110864	21.62768572	28.00156782	26.97129122	27.34872744	27.19625169	27.40665051	25.76777766	26.29149293	27.55096297	27.7071333	27.58446512
268	117.0740878	96.74383424	117.0738699	117.0745333	486	162	1.822	35.30996482	425075631.7	27.33136828	27.65533361	26.55652169	27.39206101	26.87602437	26.9393028	27.85610788	27.75367906	26.73513279	27.73982334	28.11805847	27.77070942	27.05813375	27.59092869	27.83168851	28.45556173	27.00688044	27.74440451	27.56166813	27.04708105	27.46300971	28.31075725	27.64732487	27.64002345	28.06773856	26.8281507	27.33916032	27.80289797	28.20683037	25.60814721	27.55873189	27.44382847	28.27745121	27.19145676	28.29778376	27.14478254	27.45243509	27.75661286	27.60884252	27.87544357
269	117.1389181	202.8400385	117.1375936	117.1392533	186	76	15.15	6.783069696	46260371.43	23.49127587	23.41221983	23.50314674	NA	NA	NA	NA	NA	NA	NA	NA	NA	NA	NA	NA	NA	NA	NA	NA	NA	NA	NA	NA	NA	NA	NA	NA	NA	NA	NA	NA	NA	NA	NA	NA	NA	NA	NA	NA	NA
270	117.1517123	210.3622387	117.1500545	117.1529623	13	2	9.628	3.759398496	3845263.174	NA	NA	NA	NA	NA	21.03412577	21.16636446	20.53371697	NA	NA	NA	NA	NA	NA	NA	NA	NA	NA	NA	19.77167928	NA	NA	NA	NA	NA	NA	NA	17.0434497	19.16704877	18.80415616	NA	NA	NA	NA	NA	20.22387868	NA	NA	NA	NA
271	117.9834618	98.44950652	117.9827376	117.9839019	48	20	20.19	4.716869885	6455211.85	NA	NA	NA	NA	NA	NA	NA	NA	NA	NA	NA	NA	NA	NA	NA	NA	NA	NA	NA	NA	NA	NA	NA	NA	NA	NA	NA	NA	NA	NA	NA	NA	NA	NA	NA	NA	NA	NA	NA	NA
272	118.0612659	99.6166374	118.0602353	118.062004	433	154	14.08	6.974069143	53603154.7	23.63775826	22.64760403	21.91661286	23.59788808	NA	24.40445095	22.78894059	23.25402785	22.2895314	23.11132975	23.4888037	21.82806749	21.74093839	23.50216118	24.00244907	23.21667115	22.90232241	23.27722902	24.89206821	24.77512441	23.85627298	24.319132	23.16094247	22.72955768	23.64535521	NA	23.83567846	24.08472768	24.96226979	NA	23.29570951	24.29202405	21.98779728	23.30138302	22.6629339	23.03905062	22.89913048	23.3790673	23.48273375	23.24115077
273	118.0766657	90.65122031	118.0743038	118.0775487	482	162	9.102	9.95060324	88089645.8	25.2923617	25.24193238	24.52799115	24.88421588	24.07749095	24.56858794	24.80938035	24.9792605	24.46520101	25.00877773	25.19562451	25.26754782	25.40252445	25.34064398	25.25321144	26.07134273	24.31707892	25.69718472	25.5869338	25.19478317	25.16292425	25.88213859	25.57460759	25.10225628	25.50028208	24.51563075	25.2737814	25.1862309	25.511296	23.60763528	25.58102526	25.29445735	26.01176083	24.79853729	25.74564677	24.54202592	25.12308237	25.52968106	25.38255428	25.63041181
274	118.0863489	95.66078122	118.0861622	118.0867397	486	162	2.059	32.58324819	18552210026	32.38888804	32.5735247	31.74781216	32.61379089	33.02869679	32.65327544	32.46816713	32.85335051	32.54656357	32.85560734	33.42130057	32.4894576	33.33226085	33.30255634	33.1925956	33.71202063	32.37325367	33.47312959	33.60934159	33.27182247	33.15372586	33.4829856	33.57757997	33.06687171	33.4516783	31.98153783	33.30635182	32.87563274	33.40605796	31.27951198	33.4825035	33.35924987	33.65787205	32.80101919	33.1275668	32.27933304	33.15094925	33.57533625	33.10479406	33.58250713
275	118.095743	88.56020633	118.0947823	118.0975751	470	160	10.63	8.773805803	82967273.75	25.01429041	25.04247318	24.27995946	24.6843963	24.41833531	24.09631085	24.59282175	25.23049667	24.45299562	24.87124172	25.11146456	24.76777945	25.40452971	25.01823541	24.94125492	25.97108531	24.26287774	25.55074068	25.61553891	25.05734054	24.9491734	25.50190686	25.75106559	24.95618501	25.37419848	24.19325672	24.75491863	24.58248723	25.55441	23.5344498	25.40838158	25.48477657	25.64406146	24.55847689	25.43799428	24.49796819	25.13895466	25.46466019	25.17312915	25.59703433
276	118.0960046	405.2104283	118.0958286	118.0964292	10	5	19.1	4.972155927	37064963.15	24.62371466	19.51197117	NA	NA	NA	NA	NA	NA	NA	NA	NA	NA	NA	NA	NA	NA	NA	NA	NA	NA	NA	NA	NA	NA	NA	NA	NA	NA	NA	NA	NA	NA	NA	NA	NA	NA	NA	NA	NA	NA
277	118.1135746	203.9254328	118.1121608	118.1149001	398	144	25.53	4.039025211	28899726.81	24.10698285	23.02120844	22.77724387	NA	22.53032227	21.4616477	22.24310408	21.83390003	22.69732561	22.75649005	22.43355235	21.98298059	22.69558463	22.61522981	22.63730113	22.59807642	23.01125038	21.9424074	23.14119412	22.3532241	22.44998052	23.045653	22.31381257	22.19924521	22.90289629	23.76971147	23.15820839	23.22295039	22.61905732	22.82523862	22.48220697	22.75561156	22.51299386	22.57163992	21.99039769	22.79018081	20.9194431	21.47513127	22.10385039	22.26926116
278	118.1898659	97.40875364	118.1887414	118.1908091	21	9	11.64	8.208433405	5215101.194	NA	NA	NA	NA	NA	NA	NA	NA	NA	NA	NA	NA	NA	NA	NA	NA	NA	NA	NA	NA	NA	NA	NA	NA	NA	NA	NA	NA	NA	NA	NA	NA	NA	NA	NA	NA	NA	NA	NA	NA
279	118.5475884	121.6492993	118.5465397	118.5481061	162	55	19.14	4.903300962	19697428.91	22.85389473	23.12232984	18.70709913	NA	NA	21.01711614	NA	NA	NA	20.51880787	NA	NA	18.9611238	NA	23.24350333	19.69653848	NA	20.39357139	NA	18.58935903	23.23803287	NA	NA	23.23722031	24.10870518	21.34217151	NA	22.1376849	21.13830583	NA	NA	NA	NA	22.60786447	20.34983653	NA	NA	NA	22.29672668	NA
280	119.0148844	155.8060447	119.0133907	119.01655	478	162	26.52	3.632392872	50833115.63	23.98194926	23.79579269	21.75930647	23.15351741	22.81093042	23.20506861	23.91262149	23.25850548	23.18277732	23.58974465	23.11205863	23.43733014	22.54804953	22.62248759	23.58444563	25.04473131	23.36311352	22.21917131	23.27933538	23.095915	22.43611468	22.33944615	22.75438216	23.63096711	22.99835587	23.76017036	22.56002086	20.49782007	23.6333467	21.2033182	21.34469591	23.06747004	21.74479753	22.74030375	24.13681295	23.35601298	22.63533086	22.7400185	24.22430726	24.8734206
281	119.0253834	127.4969105	119.0249008	119.0259001	479	162	5.628	15.06463846	98658318.12	25.62735397	24.07218011	24.44953927	24.61759812	24.66260526	24.44672153	24.6707389	24.67058418	24.84089572	24.89174724	24.9865494	25.00926776	24.99836883	25.00659324	24.88860618	24.82764546	25.06959282	24.95356349	24.9638725	25.06057744	25.33122371	25.1398516	24.46579841	23.81937521	24.35091345	25.06808625	24.92826554	24.96021144	24.99957724	24.75628919	25.05300174	24.94694238	24.90955924	25.01992242	24.99922231	25.04933505	25.18390959	25.2385732	25.34601748	24.83972263
282	119.0373947	64.95711926	119.0370527	119.0376305	8	12	22.31	4.410521544	35897332.44	NA	NA	NA	NA	NA	NA	NA	NA	NA	NA	NA	NA	NA	NA	NA	NA	NA	NA	NA	NA	NA	NA	NA	NA	NA	NA	NA	NA	NA	NA	NA	NA	NA	NA	NA	NA	NA	NA	NA	NA
283	119.0622088	89.00727043	119.0618709	119.062649	485	162	2.73	26.73752661	113023224.5	25.08563431	25.03024095	25.18820433	25.14367562	25.0436635	25.57038602	25.20039827	25.02190467	25.67185914	25.13058997	25.03255271	25.33270781	25.24600072	25.18907447	24.89505068	24.98313235	25.36260281	25.31634854	24.64920095	25.2803185	24.94477947	25.06850342	25.151399	24.50533622	24.04429839	24.9878986	25.01305657	24.68032941	24.97366392	26.26015215	24.99877182	25.04186966	25.09734275	25.11938243	25.07985912	25.38170853	25.13926517	25.13999919	25.00116209	25.04954468
284	119.0822495	148.4767773	119.0813154	119.0842056	468	158	5.965	14.39753602	118199015	24.19839765	25.03866146	25.28680615	25.40584152	25.34253198	25.49357547	25.32098976	25.18863144	25.20717358	25.60343077	25.7193369	25.56660145	25.64345764	25.58182814	25.46167295	25.94407997	25.26720128	25.76943826	25.41607615	25.23004935	25.12861798	25.01586488	25.59459357	24.19059965	25.76046229	25.2370356	25.33357245	25.41273621	25.37369016	24.93057153	25.67334657	25.78054466	25.70403241	25.12585658	25.34391309	25.63473478	25.33186671	25.66626686	25.40380766	25.36980802
285	119.0897094	85.95546224	119.0895477	119.0901234	486	162	1.737	36.4025311	486790110.8	27.82810854	27.73725985	26.71829271	27.81674848	27.71188374	27.11787796	27.55026617	27.76281081	27.33987437	27.78792791	28.17029555	27.2511218	28.0758133	28.01012889	27.87357599	28.53422278	26.6942746	28.2289069	28.39524681	27.95436404	27.8103743	28.23280008	28.36670637	27.67667555	28.17215998	26.77734115	28.06051729	27.67367216	28.18577893	26.20591121	28.24563795	28.13575474	28.43452375	27.64585763	27.90691019	27.23003331	27.94954766	28.35294984	27.89205896	28.3386593
286	119.5229385	507.8158237	119.522656	119.5232161	16	2	2.387	11.03306241	5102178.114	NA	NA	NA	NA	NA	NA	NA	NA	NA	NA	NA	21.93006247	NA	NA	NA	NA	NA	NA	NA	NA	NA	NA	NA	NA	NA	NA	NA	NA	NA	NA	NA	NA	NA	NA	21.89109593	NA	NA	NA	NA	NA
287	119.5229883	108.2910969	119.5222994	119.523452	483	162	17.51	5.433087503	86114910.69	25.72503248	25.00302291	24.54776916	25.18789886	25.40643638	24.26622489	25.13108281	23.98621055	25.14073098	24.50605277	24.77705646	25.05920684	25.29029183	23.9041279	24.96681289	25.64532756	24.53658642	24.78790152	25.38160669	24.38136838	24.59916797	25.08487998	25.17645646	25.13646959	25.19743545	25.3460901	25.36191014	25.50107025	25.24162601	24.09062983	25.33979812	25.4032215	24.73316502	24.49211794	24.67690214	23.88057253	25.38129551	24.8992876	24.73386494	25.32269446
288	120.0484315	163.5031147	120.0481594	120.0486965	255	89	24.5	4.104484495	8285318.252	NA	NA	21.67726993	21.63047146	21.79065368	21.82598404	21.56003974	21.74983928	NA	22.4196683	21.54630043	21.41832952	21.31062108	21.96247896	21.61886083	NA	21.61581354	22.1543749	21.59021309	21.97993081	21.81392545	21.89659631	21.56280344	22.37107706	22.24544413	21.20694904	21.77354189	21.70837091	20.41064579	21.61925208	21.86911793	NA	21.88949536	21.682868	21.14759593	21.82310003	21.60480543	NA	21.61944888	21.99563707
289	120.0656205	110.0403969	120.0652965	120.0661838	486	162	2.145	31.69510095	778473006	28.69506962	28.63232544	27.98980615	28.66937268	27.62224611	28.39311629	29.01002932	27.96723959	27.80654369	28.66398487	28.50742228	29.17481887	28.52099236	26.18879996	28.45307026	28.93908958	28.31668786	28.85939738	28.30229635	28.30705392	28.62493478	28.86189362	28.16051454	28.65448238	29.09966312	27.88475776	28.26924658	29.44870753	28.80540351	27.86318717	28.75767118	28.21793839	28.87413711	28.25014255	28.66592749	27.54518509	28.38037464	28.76660449	28.62654829	28.08105792
290	120.071467	84.45499498	120.0710877	120.0719369	17	4	12.18	4.331817197	3599358.872	NA	NA	NA	NA	NA	NA	NA	NA	NA	NA	NA	NA	NA	NA	NA	NA	NA	NA	NA	NA	NA	NA	NA	NA	NA	NA	NA	NA	NA	NA	NA	NA	NA	NA	NA	NA	NA	NA	NA	NA
291	120.0808362	95.29903525	120.0805307	120.081431	486	162	1.628	37.90661868	872013077.7	28.91786517	28.94471743	28.2817767	28.07933065	28.38941907	27.53730254	28.863369	28.7673176	28.61228864	29.05319017	29.07345525	28.63859153	28.31802393	28.13732173	28.83246169	29.15300147	28.47615688	28.43850047	28.54396329	28.30356423	28.60865642	28.88963149	29.08740073	28.82194451	29.02684131	27.83100697	28.97302547	28.78443393	29.08139457	27.46232546	28.51148418	28.84295909	29.27728489	28.70755121	28.4954099	28.39337723	28.52836263	28.87019281	28.29604499	28.86956334
292	120.0905701	88.49580244	120.0902833	120.0909339	484	161	4.556	17.92890355	35618537.38	24.14190079	23.73790576	22.44135191	23.7807446	23.66295462	22.8658843	23.25852823	23.73096295	23.03896953	23.66775287	24.17181458	23.06836091	24.15710767	24.07988386	23.80005091	24.78825843	22.42584644	24.36191256	24.3835084	24.03013902	23.65693973	24.33368767	24.40396567	23.80379649	24.33804526	22.64639316	24.09504204	23.46551632	24.28875669	21.69266724	24.41755039	24.09315022	24.57268454	23.47475583	23.89435869	22.98153104	23.9457307	24.45917349	23.88957528	24.50562488
293	120.1273072	491.618011	120.1270879	120.1273793	9	3	14.5	3.412969283	3469130.44	NA	NA	NA	NA	NA	NA	NA	NA	NA	NA	NA	NA	NA	NA	NA	NA	NA	NA	NA	NA	NA	NA	NA	NA	NA	NA	NA	NA	NA	NA	NA	NA	NA	NA	NA	NA	NA	NA	NA	NA
294	120.5274959	307.9080943	120.5269749	120.5278797	9	2	23.14	1.774465442	4546673.372	NA	NA	NA	NA	NA	NA	NA	NA	NA	NA	NA	NA	NA	NA	NA	NA	NA	NA	NA	NA	NA	NA	NA	NA	NA	NA	NA	NA	NA	NA	NA	NA	NA	NA	NA	NA	NA	NA	NA	NA
295	121.0163273	85.0987749	121.0161049	121.0172389	484	162	2.159	31.6201419	1176508005	25.18612767	29.34347012	26.78536379	26.68617191	26.26735018	26.98114286	26.087384	26.14594646	26.03954594	26.70496613	26.11141373	26.34810132	27.09040185	26.38680428	28.06247107	26.99243542	26.51356549	27.19694578	26.44396257	27.12828503	28.14511656	26.34782582	26.40239339	29.41999562	29.4248483	26.61857358	26.08500901	27.90365198	27.05878814	24.46909017	27.73062496	26.55909807	26.05609758	26.82026244	26.10026302	25.43695787	26.26634241	25.92448766	28.52544255	25.90874747
296	121.0195014	137.0168783	121.0193233	121.0196147	25	14	10.02	10.29058656	5127762.777	NA	NA	NA	NA	NA	NA	NA	NA	NA	NA	NA	NA	NA	NA	NA	NA	NA	NA	NA	NA	NA	NA	NA	NA	NA	NA	NA	NA	NA	NA	NA	NA	NA	NA	NA	NA	NA	NA	NA	NA
297	121.0690036	110.2364209	121.0684946	121.0696263	259	86	9.873	9.153068034	28077824.66	23.89034324	23.89313523	23.30821898	23.60447435	20.95088523	23.37503716	24.33296111	21.69308515	NA	23.0969208	23.5149498	24.44090926	23.44965224	NA	23.71645503	NA	NA	23.1815252	23.31020926	NA	23.37439178	23.88324366	NA	23.64376629	23.98492853	NA	NA	24.55168125	23.75994848	NA	22.65555252	NA	23.83802476	NA	23.59594008	NA	NA	23.69372964	23.4452965	NA
298	121.0720735	134.1180711	121.0717577	121.0725905	486	162	5.708	14.88524578	217379083.2	24.88549187	25.34910656	24.73300758	26.02251487	26.58201956	24.22981939	26.14259844	25.18585081	25.93418546	25.87880806	24.99692492	25.85135674	26.51056212	24.3160336	26.44089726	27.62431307	25.73318259	25.40755213	26.3726812	25.72850339	25.94337235	26.33905636	26.72834664	25.86490922	25.0363768	25.80639898	26.14474721	26.18977678	25.69466871	24.83814424	25.73084969	26.58680137	26.00137021	26.31746904	25.69381196	25.25151214	26.52099237	26.207709	26.09264767	27.45714798
299	121.076658	55.08612192	121.0762534	121.0776876	13	7	24.77	2.715177844	32842559.3	NA	NA	NA	NA	NA	NA	NA	NA	NA	NA	NA	NA	NA	NA	NA	NA	NA	NA	NA	NA	NA	NA	NA	NA	NA	20.64632654	NA	NA	NA	NA	NA	NA	NA	NA	NA	NA	NA	NA	NA	NA
300	121.0842034	86.43262372	121.0839185	121.0846344	485	162	5.92	14.45963797	59126031.39	24.95028809	24.92742263	24.29712433	24.04234252	24.60904701	23.69012359	24.82284413	24.71233208	24.58140618	24.89545263	25.30572733	24.47326039	24.14399954	24.06507132	24.9123586	24.938853	24.40217228	24.40589937	24.57501037	24.15462807	24.47109137	24.75776474	24.9905475	24.72106241	24.6504816	23.50091284	24.93039571	24.72431736	24.88297309	23.61163641	24.38466593	24.64282779	25.25387489	24.4730886	24.61486651	24.42969025	24.73941264	25.03646376	24.25511103	24.84230485
301	121.0860598	352.649029	121.0856735	121.0864558	23	4	24.03	1.996705436	13155953.16	22.12506818	22.0709224	22.76217368	NA	23.30336817	17.98737277	NA	NA	21.74328038	NA	19.2716173	NA	NA	NA	NA	NA	NA	NA	NA	NA	NA	NA	NA	NA	NA	NA	NA	NA	NA	22.08095709	NA	NA	NA	NA	NA	NA	NA	NA	NA	NA
302	121.521123	136.5353651	121.5204499	121.5213328	12	5	28.95	3.128976408	1657124.735	NA	NA	NA	NA	NA	NA	NA	NA	NA	NA	NA	NA	NA	NA	NA	NA	NA	NA	NA	NA	NA	NA	NA	NA	NA	NA	NA	NA	NA	NA	NA	NA	NA	NA	NA	NA	NA	NA	NA	NA
303	121.9600449	72.6192244	121.9591373	121.9623289	27	3	9.505	3.169739553	2398937.93	NA	NA	NA	NA	NA	NA	NA	NA	NA	NA	NA	NA	NA	NA	NA	NA	NA	NA	NA	NA	NA	NA	NA	NA	NA	NA	NA	NA	NA	NA	NA	NA	20.38346471	NA	NA	NA	NA	NA	NA	NA
304	121.9647551	72.99144912	121.9641165	121.9653353	363	126	17.47	5.603960132	19816236.83	22.69792318	22.49822684	NA	22.64407325	NA	23.11227703	22.5910086	22.2649339	22.56896268	22.88037588	24.24017975	22.56917807	22.46269533	NA	22.91221094	22.60571167	21.88686247	22.5485931	22.81084922	NA	22.79730369	22.29585473	22.56517952	22.1042837	21.81602369	22.71247124	23.73350423	22.80437588	NA	NA	22.77438657	22.93496577	22.9544038	22.74219526	22.65615961	NA	22.643996	21.9422189	19.68976304	23.10516615
305	121.9744323	84.7496867	121.9741576	121.9748732	482	162	26.19	3.676462245	1205102075	29.4902842	28.40903107	29.3303116	28.2556839	28.96628418	28.41855178	29.20577791	28.16955114	28.37586156	28.21306287	28.70567486	28.24074269	28.79180976	28.80711368	28.35842029	29.1443724	28.93616397	29.35184546	29.6342652	28.36696906	28.52792184	28.9133449	29.01745664	28.06863098	28.78313831	29.28092398	28.98757211	28.73984794	29.05170837	28.37471215	28.47869124	29.77809684	28.91485691	28.53683762	29.14579967	28.8479658	28.94902952	29.13815903	28.08987161	29.17037331
306	122.0152247	132.241309	122.0150816	122.0153307	7	3	26.97	2.297383535	5610483.196	NA	NA	NA	NA	NA	NA	NA	NA	NA	NA	NA	NA	NA	NA	NA	NA	NA	NA	NA	NA	NA	NA	NA	NA	NA	NA	NA	NA	NA	NA	NA	NA	NA	NA	NA	NA	NA	NA	NA	NA
307	122.0576374	82.48587922	122.0574549	122.0577651	13	4	3.889	18.8332784	15752364.36	NA	NA	NA	NA	NA	NA	NA	NA	NA	NA	NA	NA	NA	NA	NA	23.01174219	NA	NA	NA	NA	NA	NA	NA	NA	NA	NA	NA	NA	NA	NA	NA	NA	NA	NA	19.28464212	NA	23.90906514	NA	NA	NA
308	122.0601435	252.6139815	122.0597836	122.060619	285	103	29.26	3.369007745	148832723.4	26.50296181	NA	25.66395967	24.58280886	25.3746689	24.88015084	25.23896764	24.84668856	24.56585719	25.20523477	25.17505745	25.15854427	25.24128065	24.93390026	25.32905387	25.42079934	25.19067722	24.68780564	24.34725045	23.93308434	25.4001981	24.83979464	24.60592357	24.18506123	25.15761321	24.78772838	25.15015047	24.99182906	25.46614685	25.02012336	24.07362034	24.81268726	24.49050423	25.3118449	25.59217069	24.82592846	25.61206923	24.71734425	24.64378856	25.90984612
309	122.0715976	49.12990121	122.0710905	122.0725109	37	25	17.82	5.310561645	361835969.6	24.23006735	NA	NA	24.1415148	NA	24.02749738	24.00494181	NA	NA	NA	NA	NA	NA	NA	NA	NA	NA	NA	NA	NA	NA	NA	NA	NA	NA	NA	NA	NA	NA	NA	NA	NA	NA	NA	NA	NA	NA	NA	NA	NA
310	122.0752985	81.7644261	122.0751002	122.0754143	19	4	19.07	3.145066177	2348073.574	NA	18.98996152	NA	NA	NA	NA	NA	NA	NA	NA	NA	NA	NA	NA	NA	20.41268577	NA	NA	NA	NA	NA	NA	NA	NA	NA	NA	NA	NA	NA	NA	NA	NA	NA	NA	NA	NA	NA	NA	NA	20.15123681
311	122.0944331	124.4773527	122.0942213	122.0948864	87	27	26.59	3.373271199	7624919.118	NA	NA	NA	NA	NA	NA	NA	21.24264746	21.16070336	NA	NA	NA	NA	NA	NA	22.10153365	NA	NA	NA	NA	NA	NA	NA	NA	21.82685438	22.86229079	NA	NA	NA	NA	NA	NA	NA	NA	NA	NA	NA	NA	NA	21.68068261
312	122.4380615	126.7424937	122.4367198	122.4398916	451	161	13.27	7.017299168	32209140.29	21.29076257	23.43920908	22.46479794	19.95488954	17.73268267	19.82329059	22.38165039	20.78410889	20.74402562	19.81447574	21.48007944	21.99566947	21.67022086	22.3186219	22.02843464	21.55939684	18.80154719	22.18531827	21.90701782	22.1938763	21.96837514	20.58958023	22.35863853	23.36834064	24.02257918	21.25492825	20.65762989	20.23151842	20.62437969	18.71843031	20.16930434	22.41597037	21.53452158	18.74122653	21.43344275	21.38529743	22.09172256	21.40612901	22.50657942	21.73610456
313	122.5106874	126.207161	122.5088936	122.5125076	349	136	16.5	6.418969944	108788568.5	24.80417066	24.96413417	24.22733359	23.19018509	22.90392317	23.67486478	NA	24.20137007	23.71485329	23.86025153	24.42869388	24.88698477	24.56301139	24.72096454	24.20376774	NA	24.16629875	24.67574001	24.61371187	24.94738304	24.61214749	24.5354316	24.44150658	25.65342144	24.63213387	23.92237879	23.65986102	23.24945384	23.50399397	23.26667479	23.89388309	NA	23.98999632	23.87863076	23.7981203	24.07089995	24.27407529	24.14388829	24.38792889	NA
314	122.5109913	498.3251584	122.5099521	122.5121072	29	6	9.786	5.209810652	3794983.191	NA	NA	NA	NA	NA	NA	NA	NA	NA	NA	NA	NA	NA	NA	NA	NA	NA	NA	NA	NA	NA	NA	NA	NA	NA	NA	NA	NA	NA	NA	NA	NA	NA	NA	NA	NA	NA	NA	NA	NA
315	122.5373692	497.4511055	122.5361349	122.5383734	44	7	20.9	2.178265064	16436893.7	NA	NA	NA	NA	NA	NA	NA	NA	NA	NA	NA	23.41165168	NA	22.04743696	23.28655084	NA	23.336448	23.65009321	NA	NA	NA	NA	NA	NA	NA	NA	23.24130153	23.63645309	NA	23.28794781	22.88877714	23.33402244	23.56767359	NA	23.10201839	23.24244506	NA	NA	NA	23.64068992
316	122.5374676	485.459453	122.5359507	122.5394508	469	160	17.26	5.589890683	51495563.21	21.82186225	24.26636864	24.18941532	23.44626468	23.08579941	23.52978679	23.99157875	23.96623007	24.33421612	23.98945017	24.63635722	24.0940487	24.62198293	24.15206794	24.56179377	24.50455659	24.3485475	24.85633633	24.31880633	24.46537563	24.49836336	24.89804819	24.69599292	24.48026537	24.33648447	23.7574684	24.10585954	24.87822965	23.74495071	23.97464398	23.39009374	24.53484512	24.47461744	24.03065594	24.58548022	24.40423702	24.21753788	24.19031695	24.68911928	24.18539853
317	122.5471525	485.7100919	122.5469138	122.5475312	479	162	4.082	19.63841079	5786176611	30.5122116	31.37477658	31.48157195	30.04052109	30.50469298	30.52826674	30.54589918	30.10166164	30.1169064	30.09739209	31.07762103	31.08853887	31.06741848	31.58656191	31.07401199	31.58219652	31.65137969	30.1233992	30.59656917	30.03374597	30.07944519	31.13854692	30.04159848	31.59757932	31.93441764	31.92990786	30.56372238	30.61931354	31.00559664	30.54345021	31.02841607	30.595136	30.56336531	30.97135046	30.44720503	30.46934271	30.46605544	30.47306059	30.46792133	30.49891331
318	122.547155	150.5379836	122.5468463	122.5476028	481	162	3.068	24.52145324	44387127961	32.24227301	33.96170358	33.15647137	31.30948227	31.2578029	32.24458582	33.28534314	32.85310071	32.48192723	32.55580173	32.91420608	32.5989891	32.9632437	33.20997347	33.13369294	32.99105649	32.26014566	33.29386223	33.27422306	33.28995361	33.28014593	32.84420631	33.33782192	33.92405663	34.62542518	32.68130553	32.53078223	31.98298007	31.89082522	31.25688166	32.35798553	33.21804894	32.83392168	32.44942693	32.68039398	32.47799518	33.10883721	32.92671407	33.20889544	33.04406281
319	122.5759854	124.9444459	122.5754828	122.5764925	89	22	7.082	9.163892044	24577723.24	NA	24.03407995	23.84422968	23.40835232	23.40910534	23.33768471	NA	23.85418908	23.50837873	23.72274123	23.82177599	NA	NA	NA	23.76041071	NA	NA	23.78756008	23.6527703	NA	23.57351278	NA	23.77223534	24.37248785	24.550848	23.60979709	23.60383419	23.39493317	23.48841419	NA	NA	NA	23.68810288	NA	23.67734417	NA	23.69482306	23.79750391	23.70580514	NA
320	122.583528	494.5954426	122.582642	122.5842595	47	9	11.85	4.466870709	6339446.413	NA	NA	NA	NA	NA	NA	NA	NA	NA	NA	NA	NA	NA	NA	NA	NA	NA	NA	NA	NA	NA	22.49244116	NA	NA	NA	NA	NA	NA	22.24732353	NA	NA	NA	NA	NA	NA	NA	NA	NA	NA	NA
321	122.6562221	125.6755973	122.6557145	122.6568508	17	2	10.61	2.71726824	36262300.26	NA	NA	22.4455599	NA	NA	NA	NA	NA	NA	NA	NA	NA	NA	NA	NA	NA	NA	NA	NA	NA	NA	NA	NA	22.98437263	NA	NA	NA	NA	NA	NA	NA	NA	NA	NA	NA	NA	NA	NA	22.6790258	NA
322	122.9326625	102.4987806	122.9315053	122.9336731	17	1	0.3492	12.9665808	7230287.877	22.39741517	NA	NA	NA	NA	NA	NA	NA	NA	NA	21.62484388	20.94751581	NA	20.01262401	NA	NA	NA	NA	NA	NA	NA	NA	NA	NA	NA	NA	NA	NA	NA	NA	NA	NA	NA	NA	NA	21.36221258	NA	NA	NA	NA
323	122.9714137	72.12626559	122.9707235	122.9716828	24	2	21.62	1.060482873	9192560.174	20.94583978	NA	22.90953008	NA	NA	NA	NA	NA	NA	NA	NA	NA	NA	18.91916605	NA	NA	NA	NA	20.75948693	NA	NA	NA	NA	NA	NA	NA	NA	21.40388756	NA	NA	NA	21.90263417	NA	NA	NA	NA	NA	NA	21.36915108	21.23620481
324	122.9782506	77.34358629	122.977571	122.9811718	477	162	10.23	9.064610529	24198073.49	24.18118305	23.39095396	23.83758363	24.15506705	23.83883382	23.60747292	24.16829434	24.04891073	23.9912515	23.99296174	23.93558794	24.08438086	24.10765268	24.17568938	24.18494854	24.04438162	23.87510326	23.96607753	24.36818	23.96394991	23.94408906	23.90978669	24.19946356	23.46265352	23.93609997	24.17721467	24.09623076	24.24958049	24.18411495	22.79630892	24.08060723	24.23919634	24.23387558	24.09653238	24.05773559	24.04809265	23.98975485	23.91707528	23.81908045	24.06930356
325	123.0143959	99.98807704	123.0140477	123.0167705	412	140	18.04	5.351252384	74517256.26	24.17377557	25.92418167	24.32234371	24.27542491	24.24313584	24.49968476	24.06792057	24.14906795	24.05063786	24.33701745	24.03626324	24.21465691	24.5253243	24.19102844	24.98551571	24.41766282	24.30065903	24.62609973	24.10845749	24.49998789	25.0318289	24.10358462	24.24171337	25.96715593	25.95195326	24.32861888	24.09473046	24.91724982	24.52605686	23.74991122	24.81095633	24.27921711	24.17852325	24.38931029	24.26815431	24.0068645	24.11600817	24.19137748	25.32654601	24.1179729
326	123.0212481	136.9255632	123.0199614	123.0227742	36	4	12.25	2.320320204	11723094.34	NA	NA	NA	NA	NA	NA	NA	NA	NA	NA	NA	NA	NA	NA	NA	NA	NA	NA	NA	NA	NA	21.71834881	NA	NA	NA	NA	NA	NA	22.64353185	NA	NA	NA	NA	NA	NA	NA	19.71922786	NA	NA	NA
327	123.0258068	121.8954745	123.0240935	123.0269962	9	1	4.199	3.838034926	12516694.57	NA	NA	NA	NA	NA	NA	NA	NA	NA	NA	NA	NA	NA	NA	NA	NA	NA	NA	NA	NA	NA	NA	NA	NA	NA	NA	NA	NA	NA	21.36178464	NA	NA	NA	NA	NA	NA	NA	NA	NA	NA
328	123.0403783	125.818547	123.040133	123.0407919	486	162	2.396	29.35942093	1350793959	28.46867862	29.12358614	29.45708088	28.65092529	28.8684991	28.9546156	29.6285066	29.33816377	29.21087147	29.072311	29.37010981	28.73169525	29.48295996	29.50428959	29.30890517	29.1973784	28.76503239	29.29485865	29.73521101	29.13633362	29.31189101	29.39240257	29.61905943	28.79694301	29.96526869	28.99464289	29.1558807	28.69881497	28.78085182	28.46787849	28.95832252	29.49755409	29.29002589	28.879254	29.13557487	28.87456146	29.30300175	29.41091245	29.36575962	29.49352917
329	123.0453639	129.0176839	123.0429019	123.0463674	317	117	5.264	17.37401857	729964071.4	26.51405836	27.91443734	27.01818079	22.45436225	25.1863327	25.82464941	27.02613161	26.44086545	25.69116604	26.42870386	26.59631965	26.24144291	26.60135975	26.77200705	27.01904455	26.7694084	25.63295	NA	27.22969294	27.21478443	27.00961687	NA	27.04827208	27.91886309	28.62881045	26.34915532	26.16645757	25.5158176	25.11495871	24.61633353	26.14818029	27.06511253	26.44707077	25.80012632	26.41989913	26.47151571	26.79773928	26.91957097	27.00286907	26.78136233
330	123.0487888	151.5639357	123.0485316	123.0492651	481	162	6.987	12.50459274	4767735791	28.81340856	30.70430787	30.00384808	28.41209077	27.98558037	29.21301043	30.02567911	29.60981416	29.46971877	29.52509177	29.63875852	29.68334396	29.78055262	30.11103585	29.87488732	29.67703084	29.04647094	30.29411901	30.06685683	30.06354596	30.06587957	29.93125424	30.00500996	30.75035346	31.40170851	29.69114821	29.38977486	28.91379652	28.66712184	27.72079975	29.34947877	30.20116078	29.6231949	29.43902151	29.41766188	29.42483593	29.88289878	29.78994243	29.96625332	29.80080416
331	123.0487999	471.8703778	123.0485915	123.0492177	479	162	20	4.759624283	736115664.6	26.47676368	27.89421722	28.20422504	28.32831916	28.22745019	28.39165445	28.29677094	28.23972854	28.45084601	28.38149263	28.24643544	28.49364662	28.34315682	28.45354462	28.38510663	28.26412212	28.49564585	28.64792748	28.45763254	28.44977153	28.41692166	28.60103471	28.33322276	28.31201921	28.52882347	28.64260188	28.09347888	28.63351264	28.0372074	28.14384097	28.14442953	27.7370139	27.16098804	28.58934669	28.52079006	28.59279462	28.06647782	28.05334253	28.01618042	27.59009522
332	123.0529136	76.0909145	123.0525796	123.0534177	332	111	10.68	8.580019634	22419384.96	22.459432	NA	23.24190991	23.31355743	22.7097813	23.69114041	22.04745657	22.80734298	22.75061261	NA	22.73697093	23.09800147	23.44963174	23.13158783	23.97489831	23.15862456	22.9143369	23.32459905	23.03108455	23.5698491	23.99975725	22.41009281	22.97968052	NA	NA	23.29820895	22.77006426	23.69524171	23.60420429	23.26538336	23.60733815	22.7494805	22.79079142	NA	23.50325662	22.319409	23.19686583	22.46390996	24.12784723	22.49776068
333	123.0587838	126.9396562	123.0573588	123.0609699	117	45	15.43	6.517111037	50691244.25	NA	NA	NA	NA	NA	NA	NA	NA	NA	NA	NA	NA	NA	NA	NA	NA	NA	NA	NA	NA	NA	NA	NA	NA	22.50219948	NA	NA	NA	NA	NA	NA	NA	NA	NA	NA	NA	NA	NA	NA	NA
334	123.0668427	49.49062179	123.0666378	123.0669796	21	19	17.62	5.562712261	31556870.78	NA	NA	NA	NA	NA	NA	NA	NA	NA	NA	NA	NA	NA	NA	NA	NA	NA	NA	NA	NA	NA	NA	NA	NA	NA	NA	NA	NA	NA	NA	NA	NA	NA	NA	NA	NA	NA	NA	NA	NA
335	123.0749452	47.33270295	123.0738067	123.0750794	29	21	15.09	6.113952428	22080985.93	NA	NA	NA	NA	NA	NA	NA	NA	NA	NA	NA	NA	NA	NA	NA	NA	NA	NA	NA	NA	NA	NA	NA	NA	NA	NA	NA	NA	NA	NA	NA	NA	NA	NA	NA	NA	NA	NA	NA	NA
336	123.0793387	550.9079909	123.0785143	123.0808363	467	162	11.33	8.344049542	96450188.42	23.80630768	24.70912224	24.88898287	24.46697985	24.66439775	24.5300112	24.54973954	24.65351779	24.82521655	24.60857666	24.69631799	24.7857104	24.62768735	24.60568962	24.63540376	24.37251361	25.33351681	24.92972296	24.8128119	24.77643586	24.21527148	23.64741292	20.1174535	24.08136909	23.79217848	24.22296932	24.04799308	24.83387593	23.78830597	25.40654483	24.61729138	23.15669855	23.97150016	23.48768023	24.37533061	23.89938547	24.83553277	24.52106001	24.14208174	23.83077422
337	123.0921662	52.00636475	123.0916463	123.0936375	28	27	26.96	3.760934569	43841143.46	21.07509298	20.72497914	20.2781609	19.5213556	20.23437713	NA	NA	NA	NA	NA	NA	NA	NA	NA	NA	NA	NA	NA	NA	NA	NA	NA	NA	NA	NA	NA	NA	NA	NA	NA	NA	NA	NA	NA	NA	NA	NA	NA	NA	NA
338	123.5451207	132.853664	123.5447226	123.5460984	481	162	5.481	15.40580019	344721788.8	25.07464442	27.04630071	26.27979285	23.97310552	23.51927915	24.7989351	26.03870503	25.64510868	25.33785826	25.32692163	25.64816526	25.61473103	25.66912239	25.88942805	25.90642362	25.68661684	24.85285081	26.00794486	25.96379153	26.13066923	26.03673122	25.48568642	26.04542948	26.90073131	27.57183192	25.38367041	25.47857349	24.67746572	24.40595611	23.46210736	25.05466365	25.98085036	25.62178541	25.10126119	25.36256258	25.10197058	25.90162957	25.74676386	25.94865831	25.99729595
339	123.5504443	138.1040235	123.5501034	123.5510689	481	162	8.466	10.5529072	219767640.1	24.30556213	26.24249742	25.54633322	23.09526933	22.72354513	24.8710043	25.60896475	24.81038228	24.64968745	24.73654975	25.21002727	24.99608576	25.03905813	25.16360312	25.12931822	25.04827877	24.46245636	25.4890402	25.20077751	25.50678649	25.78587845	24.99600803	25.59911585	26.27315183	26.95065469	24.90713148	24.50372789	24.25483936	23.61628881	23.57549476	24.61377535	25.3438315	25.05070564	24.63248102	25.04733686	24.91056048	25.21226711	25.1593712	25.43643116	25.4279571
340	123.5505197	474.2170769	123.5502121	123.5521403	484	162	10.28	8.857347498	23992206.29	22.74413914	22.99828735	23.65776329	23.47204911	23.39579731	23.12785523	23.2879963	23.34288282	23.67567291	23.50520984	23.57669746	23.50880617	23.55598817	23.58249523	22.49494432	23.66503726	23.63643615	23.44335313	23.14536578	23.31459205	23.70334368	22.85662289	23.59882755	23.64223076	23.46560594	23.21102668	23.62253899	22.55749479	23.52016256	23.68209654	23.50021176	23.6618731	23.3866405	23.54479685	23.33536509	23.50505189	23.61003407	23.57302849	23.29545866	23.64461504
341	123.5636216	123.7551332	123.5634192	123.5641013	448	155	7.426	12.30367697	13205782.78	20.2419049	22.62026438	22.83161651	22.13097613	22.48729662	22.57812002	23.03161732	22.86524716	22.6944883	22.60077745	22.80018225	22.40405535	22.88618578	23.0201443	22.90052248	22.71923678	22.50288737	22.87371108	23.09135289	22.72103258	22.81424825	22.86240998	23.07158325	22.64843652	23.62280192	22.62690708	22.73594604	22.4030203	22.47406118	22.2981925	22.76150437	22.84884316	22.6981846	22.33613649	22.63252497	22.35321206	22.7622566	22.76910679	22.89219145	22.78088059
342	123.9714532	82.39702711	123.971234	123.9719325	486	162	5.668	14.97440486	455061112.4	27.92964786	27.23693388	27.62391621	27.68959123	27.64766148	27.20703395	27.87375829	27.58671957	27.53229478	27.61970092	27.72353105	27.55679402	27.71638254	27.63921113	27.74473906	27.56450671	27.58496857	27.77162847	28.14771577	27.57931978	27.70182296	27.63690717	27.70931981	26.72583817	27.66741612	27.08218284	27.8603379	27.59799078	27.86953831	26.6173774	26.98737916	27.82123493	27.79610811	27.7552753	27.77710259	27.7623013	27.59887835	27.85012846	27.65484661	27.91165481
343	123.9760616	47.07376722	123.9753863	123.9766094	9	4	19.33	4.213631097	780867.3733	NA	NA	NA	NA	NA	NA	NA	NA	NA	NA	NA	NA	NA	NA	NA	NA	NA	NA	NA	NA	NA	NA	NA	NA	NA	NA	NA	NA	NA	NA	NA	NA	NA	NA	NA	NA	NA	NA	NA	NA
344	124.0405477	98.43367746	124.0390739	124.0416246	486	162	4.989	16.66927338	232459468	25.86024431	26.22201894	26.51609459	25.83185925	26.05893692	26.16098679	26.70107485	26.45332654	26.53660817	26.18228547	26.56068651	25.90132263	26.5895467	26.60208978	26.47168677	26.36294992	25.95687993	26.498254	27.23272403	26.22801341	26.39456748	26.48315017	26.6947251	25.97123445	27.18723444	26.07297967	26.29892711	25.97156551	25.80680755	25.56712664	26.15056896	26.64012809	26.45644292	26.06676242	26.22177927	26.13019624	26.39187387	26.53107432	26.46734703	26.62360523
345	124.0437123	121.7204727	124.0435734	124.0439577	19	1	2.192	4.928698167	23541340.74	NA	NA	NA	NA	NA	NA	NA	NA	NA	NA	NA	NA	NA	NA	NA	NA	NA	NA	NA	NA	NA	NA	NA	NA	NA	NA	NA	NA	NA	NA	NA	NA	NA	NA	NA	NA	NA	NA	NA	NA
346	124.05085	54.0147573	124.0505861	124.0521602	40	21	14.76	6.145861786	54161933.23	NA	NA	NA	NA	NA	NA	NA	NA	NA	NA	NA	NA	NA	NA	NA	NA	NA	NA	NA	NA	NA	NA	NA	NA	NA	NA	NA	NA	NA	NA	NA	NA	NA	NA	NA	NA	NA	NA	NA	NA
347	124.0613024	121.3687481	124.0609759	124.0642058	450	156	21.79	4.551276254	18309483.77	20.36278191	21.55415638	22.00062622	21.34976215	22.46067318	21.18266365	23.06822478	21.81802438	22.43914843	21.16598039	21.089088	21.91365831	22.91843626	21.46361531	22.73818319	23.3405021	21.51418163	20.83795663	23.4663513	22.12818374	22.3854008	22.86438386	23.3186984	21.64599792	21.97761855	22.24717792	22.76372606	22.27096346	21.37708881	21.06753362	21.94248902	23.13978658	22.20144953	21.94101663	21.71333858	20.58432591	22.47317505	22.50369402	22.65796147	23.76284673
348	124.0839068	343.0381786	124.0834948	124.0849085	18	2	29.43	0.938570557	9511947.083	NA	NA	NA	NA	NA	NA	NA	NA	NA	NA	NA	NA	NA	NA	NA	NA	NA	NA	NA	NA	NA	NA	NA	NA	NA	NA	NA	NA	NA	NA	21.19780761	NA	20.93504097	NA	NA	20.91768421	NA	NA	NA	NA
349	124.0972646	47.93042504	124.096644	124.0985333	49	23	16.81	5.094694872	23061929.76	21.93575631	21.20277358	21.20323767	21.20593355	NA	NA	NA	21.20092257	21.19775504	NA	NA	21.20253233	NA	NA	21.20517245	NA	NA	NA	NA	NA	NA	NA	NA	NA	NA	NA	NA	NA	NA	21.30280875	NA	NA	NA	NA	NA	NA	NA	NA	NA	NA
350	124.1028104	50.71231441	124.102465	124.103565	19	16	19.76	6.419257773	12414537.39	NA	NA	NA	NA	NA	NA	NA	NA	NA	NA	NA	NA	NA	NA	NA	NA	NA	NA	NA	NA	NA	NA	NA	NA	NA	NA	NA	NA	NA	NA	NA	NA	NA	NA	NA	NA	NA	NA	NA	NA
351	124.1239548	50.00450406	124.1228865	124.1251462	31	21	13.36	7.430472012	3694345.086	NA	NA	NA	NA	NA	NA	NA	NA	NA	NA	NA	NA	NA	NA	NA	NA	NA	NA	NA	NA	NA	NA	NA	NA	NA	NA	NA	NA	NA	NA	NA	NA	NA	NA	NA	NA	NA	NA	NA	NA
352	124.5435654	171.4271435	124.5433155	124.5441038	481	162	4.583	17.87929489	991488159	26.68455435	28.4627164	27.6471656	25.80177419	25.97233974	26.65707686	27.71126986	27.31215306	26.97784385	26.99785785	27.34254099	27.2047622	27.3782512	27.6090966	27.55643861	27.36229354	26.70071234	27.73609142	27.53282515	27.69077586	27.66245004	27.26047426	27.79469046	28.42565807	29.10203333	27.1184917	26.95221433	26.58471986	26.3542218	25.82374663	26.65549954	27.6656912	27.34737589	26.77021161	27.11439609	26.99524484	27.54487508	27.33464855	27.64073516	27.5415563
353	124.5435893	471.0440108	124.5433193	124.544075	486	162	3.659	21.41757934	130108838.5	24.94154737	25.86367376	25.64539131	25.98386845	26.03939745	24.15588999	26.08115706	26.09012394	25.24808411	25.57917904	26.07336492	26.16340536	26.08843519	25.81450786	26.15509711	25.97206442	25.69444619	25.79482651	26.20069605	26.15659262	25.62145719	26.18031547	26.18693989	25.59522747	26.14515124	25.8418797	26.11023975	26.21322266	26.06645259	26.16821359	25.49833813	25.90790965	25.14908211	26.07363548	26.07457451	26.08427948	26.04970708	25.40748225	25.66718231	26.11667186
354	124.9226815	84.29195591	124.92248	124.9230849	48	16	4.34	18.68940544	32976068.39	NA	24.20723541	NA	NA	NA	NA	NA	NA	NA	NA	NA	NA	NA	NA	NA	NA	NA	NA	NA	NA	NA	NA	NA	24.05753597	24.48519113	NA	NA	NA	NA	NA	NA	NA	NA	NA	NA	NA	NA	NA	23.07486293	NA
355	125.0322052	296.3473324	125.031735	125.0327429	357	135	26.63	4.092914205	7878073.557	21.07958881	22.1295275	20.66804303	22.43076078	21.6574934	20.4197807	22.32215274	21.2391794	21.77384866	21.95277307	21.93421052	22.1520977	21.84175501	21.95522477	22.41205224	21.8943514	22.10723236	22.58231904	20.54964082	21.71633065	22.31311859	22.11066957	22.45261006	21.39704748	20.19530199	22.12934723	22.26671712	22.56883323	21.61034939	21.77428921	NA	21.60228262	21.12397445	21.90158465	21.48437326	NA	21.78991425	22.22206333	21.69065123	22.15929595
356	125.0379087	122.4801499	125.0372731	125.0382893	486	162	3.433	22.50700218	222822701.1	26.07463393	26.17163163	26.42408832	25.81525333	26.00132339	26.06621746	26.58915403	26.34133428	26.59343137	26.13169412	26.69855812	25.87313621	26.44618423	26.46572146	26.66170249	26.24296698	26.25327119	26.31191555	26.68518686	26.53487384	26.33967602	26.38303843	26.5779849	25.97623736	26.76465991	26.02296175	26.1213404	25.7762059	25.85064873	26.37579799	25.97854887	26.41097652	26.57294024	25.93805938	27.13665127	26.29304543	26.25357177	26.32766742	26.31352348	26.40902952
357	125.0451317	126.6120062	125.0447609	125.0456087	482	162	13.98	6.671086605	106143709	20.40526413	25.13082697	24.6105702	23.03449312	22.85865985	23.65163734	24.73601539	23.84510266	23.6939412	23.49219849	24.25595279	24.07117282	23.97968654	24.37281324	24.4672759	23.86616783	22.75657153	24.20200437	24.86976767	24.42897745	24.33048709	24.15990028	24.38090507	25.09894202	25.88725532	23.85056892	23.30555922	22.79251037	23.69177924	22.60348466	23.86316473	24.36063463	23.59417565	23.06969426	23.82531728	23.27157095	24.4681581	24.14887256	24.63160987	24.15784757
358	125.0452348	489.448253	125.0441342	125.0456218	31	3	10.42	2.539790044	6395421.027	NA	NA	21.22719989	NA	NA	NA	NA	NA	NA	NA	NA	NA	NA	NA	22.47890354	NA	NA	NA	22.16099989	NA	NA	NA	NA	NA	22.31358932	NA	22.20294425	NA	22.3077614	22.27471302	NA	NA	NA	NA	NA	NA	NA	NA	NA	NA
359	125.0540839	50.49949671	125.0540027	125.0542996	16	9	10.69	11.53698244	839889.657	NA	NA	NA	NA	NA	NA	NA	NA	NA	NA	NA	NA	NA	NA	NA	NA	NA	NA	NA	NA	NA	NA	NA	NA	NA	NA	NA	NA	NA	NA	NA	NA	NA	NA	NA	NA	NA	NA	NA	NA
360	125.0597114	23.53330828	125.0593342	125.0600319	153	52	6.707	13.21215417	3588571.704	21.68183625	NA	NA	NA	NA	NA	NA	21.04483906	NA	NA	NA	20.88907776	20.94184862	20.97174625	20.95587952	21.00387636	21.11046064	20.87088546	NA	20.80193573	21.43052191	NA	20.29792512	NA	NA	20.91705889	NA	NA	NA	NA	NA	NA	NA	NA	NA	21.15722981	NA	21.05516471	NA	NA
361	125.0709905	218.412571	125.0706047	125.0714524	474	162	13.43	6.925178152	74547506.3	23.8644058	24.28643956	23.4350043	24.48631209	24.58561163	24.3878919	25.4396708	24.97459975	24.54572175	25.23870815	25.24143472	24.71507094	24.9297608	24.57930214	24.91859325	25.32100295	23.84490917	23.30473304	25.61909721	23.13757019	22.98147911	25.05701347	24.45131681	24.34697115	24.39392716	24.8426385	24.21142022	25.45145443	24.92101544	23.57147949	24.98527318	24.78280823	24.84427403	25.02297228	23.87217451	24.64396478	23.9026906	23.20086777	24.20239335	23.47956728
362	125.084313	51.03040907	125.0840873	125.0844144	29	21	7.44	11.83365265	23928079.6	NA	NA	NA	NA	NA	NA	NA	NA	NA	NA	NA	NA	NA	NA	NA	NA	NA	NA	NA	NA	NA	NA	NA	NA	NA	NA	NA	NA	NA	NA	NA	NA	NA	NA	NA	NA	NA	NA	NA	NA
363	125.0905487	51.14555205	125.0903811	125.0906208	35	22	8.566	10.44227794	120155608.5	NA	NA	NA	NA	NA	NA	NA	NA	NA	NA	NA	NA	NA	NA	NA	NA	NA	NA	NA	NA	NA	NA	NA	NA	NA	NA	NA	NA	NA	NA	NA	NA	NA	NA	NA	NA	NA	NA	NA	NA
364	125.5294553	167.3117208	125.5290188	125.529995	480	162	7.851	11.28532935	39185378.06	24.71621379	23.99597875	23.83764782	24.05333142	24.29264728	23.68176988	23.95417805	24.18486909	24.16009547	24.18256093	23.94452993	24.44472982	24.41372183	24.42642728	24.11861301	24.2069288	24.05372347	24.26209341	24.66232204	24.09017921	24.53085213	24.53901036	24.07690788	24.76307417	24.10894883	24.54757115	24.5843031	24.74763104	24.59674833	23.4919463	24.56801576	24.26657537	24.3950591	24.19450387	24.01543473	23.9437693	24.04879521	23.16375377	23.78109694	23.91438871
365	125.9861425	184.419985	125.9857945	125.9865731	466	162	12.73	7.277987681	940638423	25.49511683	27.51683499	27.57325283	26.65322314	26.91833925	27.1412065	27.53509729	27.34740227	26.31472454	27.32147235	27.39327643	27.32178543	27.33088485	27.47827768	27.49121826	26.38499422	26.71580772	26.74794202	26.70312234	27.40974461	27.45966096	27.18964843	27.52551652	27.91769963	28.52478964	27.39571802	27.34320675	26.08909174	26.00749228	25.01053604	26.92962167	27.79627292	27.49085003	27.24470469	27.15471227	27.38980224	27.6605957	27.7467891	27.83202676	27.65051807
366	126.0664235	98.64472615	126.0658426	126.0673858	80	29	12.59	5.76300153	56779560.44	22.02055008	19.17744627	23.11040396	21.90026335	NA	NA	NA	20.94058409	NA	NA	NA	NA	NA	23.09130982	NA	22.6671123	NA	NA	NA	NA	NA	NA	NA	NA	NA	NA	20.86046387	NA	NA	NA	22.46063072	NA	NA	21.19581189	23.27854355	NA	NA	20.86211062	NA	NA
367	126.0790023	47.15785938	126.0789306	126.0791698	29	21	11.03	8.43927074	11346247.42	NA	NA	NA	NA	NA	NA	NA	NA	NA	NA	NA	NA	NA	NA	NA	NA	NA	NA	NA	NA	NA	NA	NA	NA	NA	NA	NA	NA	NA	NA	NA	NA	NA	NA	NA	NA	NA	NA	NA	NA
368	126.542078	126.2007579	126.5405763	126.5441849	478	162	15.99	5.894460057	87481135.31	NA	24.99866967	24.13713418	21.96253387	22.6200132	22.90577483	24.19460653	23.8323849	23.44034766	23.32772275	23.66293342	23.54460704	23.86496401	23.92228305	23.77017029	23.6398095	23.11212221	24.32098323	24.07325721	24.13243082	24.17282777	23.55891578	24.07396577	25.06669989	25.68815063	23.84439925	23.12920058	22.80833407	22.75587412	22.0131161	23.37087068	24.02109206	23.5959238	23.37595593	23.61649404	23.5177695	24.0959507	23.83878104	24.19192574	23.73521993
369	126.5422357	483.8385067	126.5410259	126.5425843	26	5	17.59	3.101544569	8658629.563	NA	NA	NA	NA	NA	NA	NA	NA	NA	NA	NA	NA	NA	NA	NA	NA	NA	NA	NA	NA	NA	NA	NA	NA	NA	NA	NA	NA	NA	NA	NA	NA	NA	21.35200162	NA	NA	NA	NA	NA	NA
370	126.9555214	311.6656915	126.9552276	126.9557655	18	8	23.42	3.38743825	10414724.03	NA	NA	NA	NA	NA	NA	NA	NA	NA	NA	NA	NA	NA	NA	NA	NA	NA	NA	NA	NA	NA	NA	NA	NA	NA	NA	NA	NA	NA	NA	NA	NA	NA	NA	NA	NA	NA	NA	NA	NA
371	127.0339181	128.2082941	127.0333363	127.0341508	34	7	13.22	4.340188075	2823525.772	NA	NA	NA	NA	NA	NA	NA	NA	NA	NA	NA	NA	NA	NA	NA	20.45998659	NA	NA	NA	NA	NA	NA	NA	NA	NA	NA	NA	20.99963442	NA	NA	NA	NA	20.65639434	NA	NA	NA	NA	NA	19.47786008	NA
372	127.0504548	191.6106213	127.0497909	127.0516035	355	128	20.65	4.952084712	30246209.85	24.45605037	23.16783652	22.6700216	21.98888593	23.00474697	22.66599247	22.25835616	23.08979658	22.97462512	22.62344649	23.0114074	23.06375415	22.69402047	22.77280389	23.22916298	22.35361792	22.22316998	22.02816775	23.12408176	23.58885664	23.26535356	22.67633278	23.58487725	22.84965642	22.86097256	23.2365691	23.29554555	23.45920861	21.10911494	23.70173833	23.28432261	21.75384608	24.17573705	22.60836033	22.33110289	23.07997464	22.81337566	23.38349946	23.22283162	22.71547419
373	127.0619099	45.03168329	127.061376	127.0637788	22	16	13.24	7.655136118	5632404.771	NA	NA	NA	NA	NA	NA	NA	NA	NA	NA	NA	NA	NA	NA	NA	NA	NA	NA	NA	NA	NA	NA	NA	NA	NA	NA	NA	NA	NA	NA	NA	NA	NA	NA	NA	NA	NA	NA	NA	NA
374	127.0997683	30.54438645	127.0979637	127.1003637	39	22	25.66	3.749467405	13686120.62	NA	NA	NA	NA	NA	NA	NA	NA	NA	NA	NA	NA	NA	NA	NA	NA	NA	NA	NA	NA	NA	NA	NA	NA	NA	NA	NA	NA	NA	NA	NA	NA	NA	NA	NA	NA	NA	NA	NA	NA
375	127.1062137	46.69284209	127.1056879	127.1063259	17	21	20.44	4.589060554	65990753.77	NA	NA	NA	NA	NA	NA	NA	NA	NA	NA	NA	NA	NA	NA	NA	NA	NA	NA	NA	NA	NA	NA	NA	NA	NA	NA	NA	NA	NA	NA	NA	NA	NA	NA	NA	NA	NA	NA	NA	NA
376	127.9349662	93.39137411	127.9332608	127.9368549	73	26	17.82	5.310565984	18163280.87	NA	22.97061285	NA	NA	NA	NA	NA	NA	NA	NA	NA	NA	NA	NA	22.53118112	NA	NA	22.79595426	21.19482762	22.56742968	22.14868029	NA	NA	23.11855503	22.82450641	NA	NA	20.7237125	NA	NA	20.51534146	NA	NA	NA	NA	NA	NA	NA	23.2143679	NA
377	128.0424695	325.5844081	128.0415324	128.0432112	24	9	18.09	3.926530256	9641664.3	22.18080298	21.30608416	17.70764426	21.23898969	NA	NA	NA	NA	NA	NA	NA	NA	NA	NA	NA	NA	NA	NA	NA	NA	NA	NA	NA	NA	NA	NA	NA	NA	NA	NA	NA	NA	NA	NA	NA	NA	NA	NA	NA	NA
378	128.058284	48.10825135	128.058092	128.0584638	34	21	10.46	8.718033876	12419713.49	NA	NA	NA	NA	NA	NA	NA	NA	NA	NA	NA	NA	NA	NA	NA	NA	NA	NA	NA	NA	NA	NA	NA	NA	NA	NA	NA	NA	NA	NA	NA	NA	NA	NA	NA	NA	NA	NA	NA	NA
379	128.1069995	421.6811287	128.1066431	128.1075024	430	155	15.3	6.479544843	266287662.3	NA	27.04538459	27.17934379	27.43722338	27.19615002	26.85477247	26.73301787	26.52165919	26.34369191	26.13225095	26.89282459	26.86902085	26.8287716	27.06349098	26.85618923	27.09494545	26.83935561	27.00960378	26.73125342	26.96837763	26.40833463	26.19564339	26.90225779	26.41069007	26.48100465	26.84021987	26.60574838	27.12819667	26.86334531	27.15923608	26.42418286	26.48055419	26.3266966	26.81285238	26.95609527	26.80792168	26.32243237	26.82096247	26.62497108	26.62285082
380	129.0522819	308.1302153	129.0519989	129.0532133	463	161	18.94	5.033357719	61511044.72	25.28550045	24.69844703	24.93973437	23.46077179	25.50418203	24.17004695	25.44542372	24.52212587	25.20214331	23.75107484	25.13463939	24.57368792	24.44054099	24.44009869	25.00439447	24.44540912	23.71349989	24.6439116	24.55854164	24.8150123	25.00291636	24.7048075	24.75315876	24.5466657	25.26015866	24.40111579	24.17543956	25.3238779	24.45829431	25.06190548	24.91207112	24.04710248	24.92665841	24.95232639	25.0783042	24.80977167	24.81590535	24.97442794	25.28690055	25.36449787
381	129.0658476	87.00849118	129.0655211	129.0663062	485	162	6.481	13.34924255	814393933.6	27.09761782	26.75914719	27.3936826	26.89369109	27.34888276	25.87569986	26.50036017	27.67895643	27.32249489	28.08006006	26.12719417	26.38827521	26.78056984	25.80518857	27.94531115	28.67212618	27.14481995	26.74236011	28.90209252	28.03270709	27.99259066	28.43897968	27.95319203	26.7308797	27.07204255	27.23355201	28.33128972	25.69333654	27.95903218	25.24635528	26.32804862	27.94770495	28.44241893	28.00803721	25.9127922	28.13161789	27.83794437	26.94057055	26.73457217	28.49712477
382	129.0970024	30.16992867	129.096832	129.0971517	24	18	19.23	5.928658476	3260074.653	NA	NA	NA	NA	NA	NA	NA	NA	NA	NA	NA	NA	NA	NA	NA	NA	NA	NA	NA	NA	NA	NA	NA	NA	NA	NA	NA	NA	NA	NA	NA	NA	NA	NA	NA	NA	NA	NA	NA	NA
383	129.1022525	116.227939	129.1019684	129.1029615	480	162	6.322	13.80921126	55184308.24	22.82528819	24.69093035	24.46863138	24.58791477	24.67670033	24.41807429	24.72492599	24.54250359	24.47975611	24.53356788	24.79671345	24.95779921	24.63426752	24.62068339	24.69808847	24.81005753	24.68540669	24.6828932	24.71026384	24.77043945	24.77124889	24.70996457	24.69292288	24.71016307	24.99794072	24.87105555	24.64266448	24.58770276	24.65195792	24.49192547	24.5987023	24.45230344	24.98270574	24.68758911	24.65693286	24.61594697	24.91200646	24.86377051	24.55057022	24.66625702
384	129.1103091	297.7379399	129.1098837	129.1108473	462	160	29.69	3.340843271	21501900.68	21.48064925	22.53278862	21.41652733	24.03836252	23.35212649	23.44718631	23.32183399	23.65607363	23.61491808	23.09908033	23.35583266	22.62200453	23.23723344	23.42535387	23.51193847	22.61000205	23.26916536	22.8351416	23.21914607	23.38529508	22.66889811	23.28248551	22.95735073	23.13233309	23.04497946	20.94419223	23.6551941	23.84282365	23.10902435	23.50855951	22.61177476	22.28076988	22.88048606	23.67014236	23.08269778	23.41363519	22.67699456	23.59994364	23.71859266	22.67864654
385	129.1217817	47.66714674	129.121615	129.121911	10	12	27.63	3.222947385	49508572.81	NA	NA	NA	NA	NA	NA	NA	NA	NA	NA	NA	NA	NA	NA	NA	NA	NA	NA	NA	NA	NA	NA	NA	NA	NA	NA	NA	NA	NA	NA	NA	NA	NA	NA	NA	NA	NA	NA	NA	NA
386	129.1466983	142.1490833	129.1452478	129.147349	17	6	28.93	2.613809628	5907899.086	21.46928673	NA	NA	NA	NA	NA	NA	NA	NA	NA	NA	NA	NA	NA	NA	NA	NA	NA	NA	NA	NA	NA	NA	NA	NA	NA	NA	NA	NA	NA	NA	NA	NA	NA	NA	NA	NA	NA	NA	NA
387	129.5356251	99.97930786	129.5351684	129.5362354	474	162	15.83	5.938220513	121073954.1	24.06978145	22.08964507	24.18520959	25.12580956	24.55021821	24.72619361	24.78913315	25.3284357	24.53154445	24.75866368	25.40199206	25.02313918	25.35201584	24.86892443	24.80168087	24.76432083	24.93657533	24.88947374	25.52864768	25.16770345	23.41833768	25.35397339	24.54381473	25.26306698	25.21035401	25.1998689	25.18930712	25.11537528	25.05633503	24.64311637	25.21627896	24.98880644	24.15985177	24.63102304	24.85834558	24.77907599	24.54674755	24.94109091	24.92731223	24.36194782
388	129.5357412	486.3839048	129.535202	129.5367249	484	162	7.124	12.29398096	32562159.82	24.29720944	23.43186301	23.33710202	22.82360688	23.03457205	23.27231915	23.23927086	23.00015182	23.18609865	23.06789376	23.30734866	23.59329127	23.43367991	23.33935918	23.10879909	23.44308797	23.65028499	23.40027123	23.27496203	23.5387351	23.61805278	23.38538659	22.94425691	23.13886359	23.24502737	23.56671475	23.5355096	23.2983332	22.18365987	23.39127926	23.28378433	23.33661579	23.41313163	23.16293124	23.57568357	23.50570445	23.58605086	23.1120665	23.74576551	23.53118676
389	129.951297	277.5557672	129.9506992	129.9517026	7	3	28.82	2.320664226	4262270.213	NA	NA	NA	NA	NA	NA	NA	NA	NA	NA	NA	NA	NA	NA	NA	NA	NA	NA	NA	NA	NA	NA	NA	NA	NA	NA	NA	NA	NA	NA	NA	NA	NA	NA	NA	NA	NA	NA	NA	NA
390	129.9792242	254.731653	129.9788532	129.9796071	14	2	29.6	1.400004667	3683697.681	NA	NA	NA	NA	NA	NA	NA	NA	NA	NA	NA	NA	NA	NA	NA	NA	NA	NA	NA	NA	NA	NA	NA	NA	NA	NA	NA	NA	NA	NA	NA	NA	NA	NA	NA	NA	NA	NA	NA	NA
391	129.9874741	65.4226798	129.9868176	129.987764	50	19	15.09	6.556019461	2934819.505	NA	18.57433168	20.37119812	19.92697995	20.31267092	19.79051491	17.63033634	19.80905686	18.85432784	20.41167951	19.61698298	19.02978359	19.03916253	19.37667452	18.66582954	17.32971403	17.91788311	17.1940272	18.69608529	18.34936124	18.7513456	NA	NA	NA	NA	NA	NA	NA	NA	NA	17.69395806	NA	NA	NA	NA	17.88543902	NA	NA	21.48484084	NA
392	129.9953307	301.5605173	129.9945663	129.9959522	12	3	15.26	3.072825976	4965624.667	NA	NA	NA	NA	NA	NA	NA	NA	NA	NA	NA	NA	NA	NA	NA	NA	NA	NA	NA	NA	NA	NA	NA	NA	NA	NA	NA	NA	NA	NA	NA	NA	NA	NA	NA	NA	NA	NA	NA	NA
393	130.0320864	182.1750887	130.0316415	130.0324211	64	9	9.391	4.055917584	4098310.51	21.85905585	NA	NA	NA	NA	NA	20.92934099	NA	NA	NA	20.38423681	NA	NA	NA	NA	NA	NA	21.07143799	20.90720456	21.32304497	NA	NA	NA	NA	NA	NA	21.86041886	NA	20.75231415	NA	NA	NA	NA	20.9732912	21.6359863	NA	21.5299883	NA	20.49463276	NA
394	130.0498463	83.01119601	130.0495139	130.0503714	486	162	2.148	31.6649922	2616829120	30.50602401	28.42048678	29.39876571	29.9123945	29.83898791	29.11162647	29.67674247	29.84440648	29.51619804	30.00820736	30.31522293	29.20371964	29.96152827	29.77124218	30.09666456	30.17985507	29.19070535	30.19086906	30.74572223	29.91591473	30.11097222	30.15396608	30.07295042	28.41116641	29.0595089	29.04738933	30.23934938	29.80052051	29.86629461	27.19709435	30.22739632	29.92734124	30.32998904	29.83948656	29.96723836	29.80246813	29.8131953	30.3498306	30.18876847	30.24901814
395	130.0862158	83.29113222	130.085947	130.086723	486	162	2.16	31.54512706	1485364329	28.39845618	28.19365322	26.99500378	25.76871817	27.68922516	27.89410057	29.50071885	28.74023572	28.10775802	27.69213818	29.49025173	28.50179001	26.9836957	27.90942069	29.60629111	29.15094139	28.3029854	27.78972936	28.39759635	29.59807753	29.27506196	28.48171814	28.85365911	27.95144058	29.39039057	29.44321929	28.07221828	29.31587497	28.83249848	26.43477014	28.27703361	28.67945998	28.84107524	27.34202963	27.29565476	25.17007997	28.15329237	28.51173106	28.81627891	29.16022563
396	130.0975089	104.0876865	130.0960549	130.0994091	220	96	25.78	3.825707158	49710776.91	NA	23.47090541	NA	NA	22.29879438	NA	23.29172763	23.22154628	NA	23.16252483	23.33059689	22.72842681	NA	21.35420583	22.37398842	22.90769075	22.46229601	22.10850747	22.85527587	NA	22.41728744	22.57018727	23.40294439	23.70038266	23.34862502	22.94003906	23.36270781	22.93269766	22.05049218	NA	22.76654878	22.01035008	23.47671298	NA	NA	22.69344661	NA	23.36065047	NA	23.04316834
397	130.1055403	71.31415921	130.1045987	130.1059255	149	58	26.1	3.378030763	22765956.92	NA	22.97407202	23.41332294	NA	23.48722447	23.24021952	22.52999656	23.01240692	23.34736706	23.07399087	23.04967713	22.841775	NA	22.46626254	22.97928684	NA	NA	NA	NA	23.02317693	22.72957146	23.09229983	23.39096726	NA	23.09167632	23.22541066	22.99578148	22.82588263	23.50228955	18.65032138	19.18697579	19.92861544	NA	18.66452803	NA	NA	22.38492008	NA	NA	NA
398	130.1086258	70.51868767	130.1082386	130.1091256	31	10	2.836	25.155967	102248002.9	NA	25.8602392	NA	NA	NA	NA	NA	NA	NA	NA	NA	NA	NA	NA	NA	NA	NA	NA	NA	NA	NA	NA	NA	26.43761849	26.25342893	NA	NA	NA	NA	NA	NA	NA	NA	NA	NA	NA	NA	NA	NA	NA
399	130.5090233	148.9869148	130.5073005	130.5096413	484	161	5.918	14.40422858	40481670.01	21.82300867	24.08418773	24.09679381	22.87706845	23.17977655	23.3642588	24.16105552	23.79270655	23.87723261	23.92817368	23.86301522	23.25358718	24.16801063	23.75373586	23.56163143	23.99354862	23.59826665	24.22355845	24.69465421	24.37054142	23.8085427	24.55210942	24.53512055	24.37105186	25.20419207	23.35234833	23.70392229	23.23650616	23.70413197	23.05156889	23.90774163	23.85993694	23.85141739	23.81550161	23.93323271	23.53082226	23.49340693	24.33657798	24.34958826	24.18195589
400	130.5216298	491.9877358	130.5211374	130.5222224	110	24	4.684	11.39125152	25572763.58	24.11441533	NA	NA	NA	22.91018704	NA	NA	22.68386766	NA	NA	NA	NA	NA	23.1838509	23.23189991	22.8641787	23.22935121	NA	23.27111702	23.1822723	23.67554164	NA	23.29585048	NA	23.55043566	NA	23.06744858	NA	22.96118696	NA	NA	NA	NA	NA	NA	23.2674678	23.43983389	23.64243104	NA	NA
401	130.5332564	118.0390962	130.5329819	130.5337299	483	162	8.077	11.00465728	2169255490	30.09070125	27.70050498	28.49719911	29.05187289	29.24145943	28.77774628	29.04536214	29.33585016	29.27084915	29.0291614	29.4965215	29.62341088	29.48447951	29.30822077	29.45427955	29.45491611	29.50528465	29.51257765	29.36414094	29.61254639	29.68742527	29.89194538	29.15049533	28.588	28.04135025	29.85043879	29.60127504	29.79949321	29.53300416	28.74245846	29.4727959	28.94266638	29.64535564	29.0523803	29.54756121	29.04863976	29.45879134	29.55269089	29.53179388	28.93105324
402	130.5441993	75.59965181	130.5428823	130.5450896	74	27	29.23	2.790149738	18997037.89	21.27139566	NA	NA	NA	NA	NA	NA	NA	NA	NA	NA	NA	NA	NA	NA	NA	NA	NA	NA	NA	NA	NA	NA	NA	NA	NA	NA	NA	NA	NA	NA	NA	NA	NA	NA	NA	NA	NA	21.11566998	NA
403	130.554546	53.09985189	130.552638	130.5564445	31	1	11.04	0.803040848	2412862.194	21.20231469	NA	NA	NA	NA	NA	NA	NA	NA	NA	NA	NA	19.6393296	NA	20.41638306	20.29864023	NA	NA	NA	NA	NA	NA	NA	NA	NA	NA	NA	NA	NA	NA	20.7178987	NA	NA	20.04885172	NA	NA	NA	NA	NA	20.11204857
404	131.022716	483.4446651	131.02168	131.0240774	20	9	11.21	8.182562051	4228689.063	NA	NA	NA	NA	NA	NA	NA	NA	NA	NA	NA	NA	NA	NA	NA	NA	NA	NA	NA	NA	NA	NA	NA	NA	NA	NA	NA	NA	NA	NA	NA	NA	NA	NA	NA	NA	NA	NA	NA	NA
405	131.0350307	482.0393937	131.0345763	131.035776	467	162	11.18	8.203403906	62934549.15	24.45430688	20.68676312	24.10419461	23.9344336	23.90058898	20.9849653	23.99396235	24.02508281	24.01090764	23.98996875	24.09412608	24.22282376	24.03409302	24.16799404	24.12263323	24.09735395	24.32915865	21.1803303	24.20054126	24.2000556	22.66870587	24.26318157	24.02965837	23.97802044	23.8725413	24.10028289	23.90840843	23.91980815	23.98718413	24.26030413	24.05630774	24.18514645	24.16600921	23.99504941	23.98649622	24.20042507	24.32095873	24.22020709	24.43153749	24.31003385
406	131.0350627	122.3151808	131.0346331	131.0358442	477	162	4.28	18.94234667	258081251.8	26.45727065	24.99316062	25.79897756	25.85680997	26.01099829	25.23902848	25.98211646	26.28880826	25.9876946	26.11045632	26.45166065	26.32325071	26.19378867	26.4026687	26.38757869	26.41559677	26.61620824	26.46975312	26.48703106	26.54575613	26.72478538	26.79604509	26.18028899	25.22341457	24.58343867	26.64091357	26.408341	26.59383029	26.46698971	26.09222952	26.60176254	26.4329916	26.42096713	26.34349013	26.07875261	25.73452826	26.48938015	26.60983007	26.55107717	26.15445645
407	131.0529676	151.1248269	131.0518829	131.0537061	486	162	8.657	10.34440483	69102410.8	25.60405965	24.44204001	24.70581564	25.16669363	25.29239481	24.35309996	25.03862743	25.28496638	24.7882388	25.47711314	25.623111	25.1403279	25.29502057	25.19783646	25.4263961	25.4457691	24.57321021	25.47973882	25.65295243	25.28588679	25.53703852	25.49678494	25.44526223	23.98244357	24.65233729	24.44167383	25.54274065	25.1983636	25.41208678	23.72025688	25.53256871	25.26627885	25.5615235	25.1351015	25.26128584	25.16912256	25.11303819	25.65893885	25.47625612	25.59920182
408	131.0814692	95.01606919	131.0811621	131.0820019	486	162	2.511	28.40052453	494930654.3	25.62628851	27.43079321	26.09393818	25.40341142	24.99597429	27.07025514	27.14842394	27.0370994	26.06868808	26.91212242	27.20466332	27.34687467	24.4233821	25.72199135	27.26125546	27.48360476	26.13890045	26.77524897	25.98476008	26.59340341	27.22920969	27.06033306	26.84897373	27.31687723	27.91685738	26.82015735	26.80073351	27.22893226	27.33677818	23.11240328	25.91322278	25.38184392	27.08317999	26.29523032	27.26245336	25.610727	26.6793859	26.79569883	26.96965576	26.97722764
409	131.0896109	118.2380574	131.0891885	131.0912282	480	162	20.04	4.760374875	64426278.66	24.12467381	22.626962	22.70029114	23.05399281	22.90752706	22.6768584	25.10055038	24.30527778	23.56863878	22.43195174	25.02283367	24.47017913	23.38035003	23.02392245	25.07488562	24.52936547	23.21260021	23.76823654	24.01761923	24.86509873	24.62982355	23.97403717	24.10501405	23.83110855	24.25329164	24.86506752	24.43553754	24.68609455	23.54622827	22.36621276	24.07375307	24.52271195	23.78713245	23.61152656	23.91944205	23.12779109	23.71216136	24.42795725	23.9124951	23.89118669
410	131.5334633	502.6928939	131.5331851	131.5338376	75	12	25.7	1.797052833	764267801.9	27.98192784	NA	NA	NA	27.75928997	NA	28.89748571	NA	29.09298758	29.2503064	NA	27.91134736	NA	28.85277542	NA	NA	NA	NA	27.84089755	27.52266781	NA	NA	29.11278695	NA	NA	NA	28.5808463	NA	NA	NA	NA	28.67013716	NA	NA	NA	NA	28.89406963	NA	29.2143574	NA
411	131.5523556	152.8409642	131.5520258	131.5528348	478	162	2.995	24.96840418	1655213028	23.82208343	28.76799744	27.72504849	24.60484802	24.44779919	26.53427751	27.88042607	27.46203068	26.96162853	27.11076811	27.54233817	27.42512207	27.1696753	27.87697122	27.82457299	27.66405976	26.83242055	28.04934261	27.93910762	27.99913192	27.96363258	27.34209996	27.99371284	28.87813317	29.57761198	27.17049656	26.92459938	26.196916	25.90651357	21.69506208	26.68367906	27.94430052	27.32014149	26.77574256	27.12746426	26.92320586	27.75243477	27.54285926	27.95317902	27.71097013
412	131.5523737	458.9337625	131.5520213	131.5527599	485	162	8.728	10.29015702	44619429.2	22.66223384	24.54297843	24.61120342	24.69660676	24.73809283	24.5774051	24.44920438	24.84677591	24.7022227	24.95781299	24.99016186	25.10299535	25.00263497	24.82496277	24.96007264	24.9689217	25.06408782	24.93656824	24.9855242	25.02076742	24.91055389	24.47919354	25.0220716	24.89900675	24.97343242	24.93546982	24.56978275	25.07899429	24.85599982	25.03511679	24.77777035	24.75368223	24.54989907	24.5584783	25.03897405	24.26140851	24.74843389	24.93423759	24.34087916	24.36344709
413	131.97447	301.0376193	131.974228	131.9748456	22	10	12.52	6.92856648	14283076.38	NA	NA	NA	NA	NA	NA	NA	NA	NA	NA	NA	NA	NA	NA	NA	NA	NA	NA	NA	NA	NA	NA	NA	NA	NA	NA	NA	NA	NA	NA	NA	NA	NA	NA	NA	NA	NA	NA	NA	NA
414	131.980246	80.92788246	131.979231	131.9810489	44	9	17.94	3.097289298	14152154.1	NA	23.07708276	NA	NA	NA	NA	NA	NA	NA	NA	20.90816401	NA	NA	NA	NA	NA	NA	NA	20.64083398	NA	NA	NA	22.61598305	20.74042151	22.77070419	NA	NA	NA	NA	NA	NA	NA	NA	NA	NA	NA	NA	NA	NA	NA
415	131.992206	73.17952809	131.9910058	131.9930686	268	88	21.86	4.182410114	19513848.83	22.6984471	NA	22.62842261	22.51353423	23.43766033	NA	NA	22.2379048	NA	22.26667679	NA	22.30948691	19.20611353	NA	21.90630763	21.93900026	22.56491779	22.56474841	22.56323649	22.04045752	22.49987175	22.93751048	19.83641903	NA	NA	23.11927933	22.2446631	NA	22.00217172	22.30501426	21.91962904	22.59974628	21.30549916	NA	21.95488258	22.32978261	22.10913765	23.02796616	21.08092499	22.4138986
416	132.0031316	74.63987446	132.0028617	132.0035597	486	162	1.543	39.16865734	2308413366	29.3303293	28.75540634	29.92599056	29.95839355	29.93973928	29.7199123	29.87894865	29.84771519	29.96256173	29.78312746	29.84870438	29.95382369	29.78816186	29.9656885	29.63315145	29.72620524	29.97666827	29.81192609	29.9748933	29.89393981	29.50846636	29.75491193	29.6604292	28.49815322	28.87126185	30.06830372	30.05998203	29.87936115	29.94912024	29.41428029	29.75756346	29.9128645	29.93127731	29.76053358	29.9209265	29.87804484	29.88460617	29.84804423	29.46011172	29.88882904
417	132.0144615	73.37110545	132.0137443	132.0169478	259	88	22.52	4.249873228	15555074.82	22.78313377	NA	22.63088456	21.77888209	22.10089375	NA	NA	21.76928828	NA	22.23168635	NA	20.84837155	22.312882	22.61015338	21.8022886	21.6258224	NA	21.25495381	22.33300558	22.19605815	19.76263814	22.35406799	22.29929156	NA	NA	22.5300816	18.11519989	NA	NA	20.66822813	22.21493996	21.95448507	21.41975979	NA	23.02554282	22.48194632	21.84402216	21.84254229	21.14884415	22.07669526
418	132.0320975	482.7588192	132.0316533	132.0326801	320	119	20.39	5.213178096	29242958.56	23.13705829	NA	23.95090898	24.13469082	24.02719866	23.82341711	NA	23.2079717	24.07016604	24.34352318	NA	23.9117394	24.40837676	24.53433019	24.36898129	24.52742873	24.3412152	23.29272829	24.38140198	23.79551351	24.4527488	24.52410603	23.91243044	NA	NA	24.33684164	23.70520217	NA	24.45853639	24.39287326	22.35446637	24.49438824	24.12251895	24.37449065	24.15586691	23.69427924	24.13134318	23.73126234	23.43208067	24.42053031
419	132.0351657	503.2619715	132.0348424	132.0355862	57	5	26.76	0.947615799	75484741.11	NA	NA	NA	NA	NA	NA	25.08980646	NA	NA	24.4399524	NA	NA	NA	NA	23.88588352	24.26527916	NA	NA	25.34578182	NA	NA	NA	NA	26.11198227	25.87875088	24.43698176	25.18371231	NA	NA	NA	NA	NA	24.01416338	24.29037283	NA	25.59204387	NA	NA	25.3077668	NA
420	132.0414538	98.82831577	132.0405909	132.0423344	11	8	7.779	12.41028399	11329014.76	NA	NA	NA	NA	NA	NA	NA	NA	NA	NA	NA	NA	NA	NA	NA	NA	NA	NA	NA	NA	NA	NA	NA	NA	NA	NA	20.250135	NA	NA	NA	NA	NA	NA	NA	NA	NA	NA	NA	NA	NA
421	132.049928	496.6866778	132.0489579	132.0507086	117	31	8.724	8.096517453	22611017.84	NA	NA	NA	NA	NA	NA	NA	NA	23.21467075	NA	NA	NA	23.36700585	NA	NA	NA	23.56573474	NA	NA	NA	23.71165868	NA	NA	NA	22.00613218	NA	NA	NA	NA	23.6050948	NA	23.68258718	NA	23.52644736	23.44281156	23.265057	23.43131955	NA	NA	NA
422	132.0499696	130.8200321	132.0480023	132.0514006	483	162	5.857	14.56226898	430897626.1	25.91334235	27.20738291	26.11994549	25.5728693	25.77792279	24.60541048	26.96795929	25.94874683	26.15428881	26.01476924	25.77215877	25.98060255	26.65340495	25.69474593	26.69511443	27.22776444	25.50467255	26.09877661	27.15420787	26.41275486	26.27903419	26.36127329	26.84026046	27.14044755	27.89914105	26.22211623	26.03950938	25.8162147	25.23890375	24.02293503	25.73099624	26.94321035	26.24687511	26.16197443	25.93404461	25.55301564	26.75923207	26.3898589	26.64657113	27.0271266
423	132.0612385	83.3531417	132.0597206	132.0628343	330	125	12.29	8.467056377	21183833.01	20.79457355	21.4496719	20.49231554	21.11978251	21.29411847	20.2375489	21.61232608	21.24711248	21.24302335	22.68680359	23.30915656	21.66815367	21.28206123	20.75058717	21.29238288	22.69197068	20.76228217	21.74449849	22.09717984	20.84263639	21.69541643	22.55625193	22.89161723	21.55206	21.95928663	18.07452161	21.6758134	NA	22.93122065	20.40781999	22.33087801	22.84947264	23.40987572	22.05000733	20.73608368	20.84294305	21.06869139	22.56605082	21.47157226	20.98782481
424	132.0654777	113.0346308	132.0650889	132.0661752	483	162	6.894	12.65172306	498040455.3	26.61628488	27.10396904	24.46987569	25.12920245	25.61720194	23.79937163	25.61624289	24.15647456	24.78885205	25.29114409	22.88733133	24.59271103	25.64567728	22.74124008	25.71006547	27.27417744	25.24797563	25.60020075	26.39241455	22.96583888	26.21868642	25.49906956	26.00913683	28.00751414	27.82584439	23.82254233	24.62711461	26.24700023	25.34509417	21.91224446	25.44075126	24.84723033	26.26168415	25.02646	25.84879885	23.19243324	25.86662812	25.49543896	26.71305775	25.71082292
425	132.0766998	103.1663341	132.0763192	132.077304	467	162	3.238	23.54014758	2389102649	28.93473692	29.45068602	28.75350113	25.38867775	28.1620892	28.58018061	30.40694013	25.77522707	26.37646034	28.70355154	30.55780581	29.60193975	27.70714511	27.40459834	26.84067134	26.54236131	28.80825802	27.44953842	28.95854349	25.93319363	26.23510757	28.39369041	28.12797512	29.35984409	30.4550787	28.12148409	27.69790899	30.26528691	28.73672134	28.93493096	27.42169475	28.50553165	29.64413775	28.36203601	28.31980702	26.97859929	27.28767226	29.20769605	27.7137726	24.59201183
426	132.0806777	497.2280408	132.0802859	132.0812071	48	9	22.39	2.40378195	11409660.59	22.22154176	NA	22.4240657	NA	22.53646382	20.10968243	NA	NA	NA	21.50674559	NA	16.81164203	22.40105079	NA	NA	22.52351864	NA	NA	NA	NA	NA	NA	NA	NA	NA	NA	NA	NA	NA	21.45799574	21.04818439	NA	NA	20.95084536	21.32703353	21.008811	23.44375267	20.88398009	NA	21.46723672
427	132.0908457	84.03233771	132.088731	132.0918253	479	161	15.96	5.929559776	62737661.43	23.77602376	24.42112267	23.58050606	24.29234052	24.75583527	23.40060909	23.96538919	23.28577943	24.44065649	24.25955625	24.60824704	24.5346663	24.70137879	23.09972745	24.36380888	25.19212279	24.05930551	24.75178441	24.96039972	23.52598075	24.409356	24.938774	25.41366432	24.68747698	24.88941624	23.39026912	23.63291924	24.4992726	25.23587	23.2270838	24.55942004	25.13900164	25.18100516	23.92118689	24.30505297	24.18470528	23.91115564	25.16603609	24.16376653	23.40887146
428	132.1018343	71.76068386	132.1014982	132.1024027	485	162	1.9	34.36353223	10742507413	31.56258018	31.9951414	31.2293902	31.6815894	31.68541172	31.06847048	31.94639313	31.74312317	31.58996733	32.58285766	32.70985682	31.96136002	32.13307357	31.39355968	32.05446462	32.5957589	31.3449478	32.17638129	32.51392253	31.45957874	32.04616626	32.55585731	32.80249359	32.02746085	32.34784398	30.84520848	31.69777805	32.04698892	32.63916977	30.94336697	32.30482785	32.48709793	32.87015889	32.03129379	31.87449004	31.46426119	31.84130572	32.62461698	31.83207359	31.51247911
429	132.1339229	83.19449588	132.1331973	132.134605	22	6	27.35	2.644453259	3965598.177	NA	NA	NA	NA	NA	NA	NA	NA	NA	21.07651869	20.73298084	NA	NA	NA	20.36362928	19.81096019	NA	NA	NA	NA	NA	19.77396371	NA	NA	NA	NA	NA	NA	21.0647576	NA	20.00413482	NA	19.5879881	NA	NA	NA	NA	NA	19.55588126	NA
430	132.1424089	83.35407175	132.1420967	132.1431143	265	93	5.052	17.30208952	15360113.11	20.87569222	22.11063968	20.81617491	21.41822102	21.39877797	20.0490589	21.6839624	21.03755771	21.2000529	22.82747062	23.12702528	22.06178608	21.9704551	20.9147827	21.98781951	23.16287328	20.79486084	22.26719514	22.22457283	21.1661294	22.07737262	22.87453477	23.24693449	22.16101035	22.81457771	NA	21.05492096	22.03429911	22.79923064	NA	22.21562236	NA	23.14706649	22.23787161	21.01112988	21.02854058	21.29583863	22.69626794	21.77676669	NA
431	132.5204346	467.9549836	132.5197933	132.521447	10	4	19.07	3.515041448	3890610.622	NA	NA	NA	NA	NA	NA	NA	NA	NA	NA	NA	NA	NA	NA	NA	NA	NA	NA	NA	NA	NA	NA	NA	NA	NA	NA	NA	NA	NA	NA	NA	NA	NA	NA	NA	NA	NA	NA	NA	NA
432	132.5515816	127.1576982	132.5505432	132.5521703	438	148	10.34	8.931211567	19295927.6	22.27219428	23.43626955	22.67896786	21.87323464	22.24204552	21.63255566	23.00438235	22.23699207	22.34269717	22.44308851	21.77040128	22.46594229	22.8448398	22.03868813	22.89170839	23.55213424	22.14717827	22.53800835	23.47871834	22.56831068	22.69177742	22.56204665	23.12694656	23.27760841	23.99814854	22.57276656	22.51517715	22.27186627	22.00117019	20.83576194	22.58330384	23.15695701	22.62705297	22.43549064	22.60200359	22.08236365	22.99437214	22.82887652	22.86043127	23.36786579
433	132.5548548	131.972168	132.5533025	132.5566864	8	3	24.34	2.366677185	37533556.65	NA	NA	NA	NA	NA	NA	NA	NA	NA	NA	NA	NA	NA	NA	NA	NA	NA	NA	NA	NA	NA	NA	NA	NA	NA	NA	NA	NA	NA	NA	NA	NA	NA	NA	NA	NA	NA	NA	NA	NA
434	132.9870898	89.59031776	132.9868587	132.9874983	486	162	1.964	33.62404991	120197932.7	25.38924811	24.0761186	25.03190015	25.30626668	25.33749547	26.62068807	25.90846466	25.94132584	25.19187213	26.14324308	25.48042308	26.81006853	24.38541658	25.24616346	24.90095587	25.33390198	25.88220031	25.14326257	25.3351378	25.19568491	25.58560088	25.88498302	25.69678163	24.04700473	24.73316826	26.33995441	25.8845765	24.81541109	25.66288716	26.11205273	24.28747721	25.19885017	25.95902837	26.65815427	25.90486683	25.20890016	25.77826194	25.05453168	23.58192598	25.47728685
435	133.060598	129.2885511	133.0586022	133.0611533	485	162	5.353	15.71570484	356177939.1	27.4327106	25.78370707	26.59743778	26.49486118	27.14208237	26.37854888	27.54972717	27.43011316	27.052588	27.27844531	28.07644226	27.82800596	26.99206058	27.29591769	27.37886934	27.73492396	27.08960187	27.44154946	26.88338592	26.87826126	27.26567436	27.01938567	27.01855337	24.83484455	26.15289329	26.45799434	27.33208713	28.29856802	27.24571764	26.30467335	27.63606903	26.95860967	27.71840433	26.88445064	27.67150665	26.13740749	26.90550064	27.6697103	27.23178373	27.07206183
436	133.0687724	135.1237382	133.0684018	133.0693113	45	15	18.86	5.032543783	9999852.577	NA	22.38449849	NA	NA	NA	NA	NA	NA	NA	NA	NA	NA	NA	NA	NA	NA	NA	NA	NA	NA	NA	NA	NA	22.15800603	22.55037283	NA	NA	NA	NA	NA	NA	NA	NA	NA	NA	NA	NA	NA	NA	NA
437	133.075539	51.90540119	133.0730197	133.0764334	456	160	23.62	4.227413721	24934203.82	22.22544899	22.90485786	22.1270445	21.55282781	21.38566318	21.62630543	23.42664463	21.06908036	20.7667033	20.66273811	23.68225026	22.18257414	20.69460843	18.90321223	20.46532017	20.58921327	20.62433753	20.97061931	20.94029607	20.76928734	20.57882332	20.16503586	20.79266421	23.04489571	23.10500848	21.56398102	21.78559787	24.16455373	21.8268052	21.04809232	21.38587807	21.75936211	21.50726021	21.14935395	21.19752079	20.83450347	21.30136937	21.7228632	21.22020558	21.49913298
438	133.0794608	512.3360163	133.0790194	133.0799403	64	11	20.45	2.295093369	17798274.48	NA	NA	NA	21.33021025	NA	NA	NA	20.21575047	19.51710313	NA	NA	NA	NA	NA	NA	NA	NA	21.92066495	NA	22.7130226	23.16511373	21.98613131	NA	NA	NA	NA	21.77965517	NA	19.7911881	NA	22.32510986	23.01532837	21.36647566	20.10226962	NA	22.92313665	NA	NA	NA	23.38672997
439	133.1011902	515.7805927	133.1008274	133.101758	159	55	29.7	3.358006199	10720032	22.80736609	NA	21.67645377	NA	NA	21.44570011	NA	NA	NA	NA	NA	NA	NA	NA	NA	NA	20.86206104	NA	NA	NA	NA	NA	NA	NA	NA	21.89754344	20.49596305	NA	NA	22.0648379	NA	NA	NA	NA	21.5796027	21.368629	21.69802436	NA	NA	20.96900857
440	133.1013258	510.5385218	133.1007788	133.1017638	67	20	24.92	3.353454058	9873258.896	22.21914057	NA	NA	NA	NA	16.32708387	NA	NA	NA	NA	NA	NA	NA	NA	NA	NA	NA	NA	NA	NA	NA	NA	NA	NA	NA	21.11584917	NA	NA	NA	NA	NA	NA	NA	NA	NA	NA	NA	NA	NA	NA
441	133.10517	91.43932182	133.1047983	133.1057227	486	162	2.438	29.00180098	692500150.6	27.40540356	27.93265238	27.08931954	27.58935875	27.59820957	26.89613561	27.85024773	27.62338352	27.39807905	28.53340034	28.66410215	27.8727253	28.03964066	27.27072644	27.96709054	28.61097985	27.22519153	28.093662	28.28476505	27.33029987	27.9567122	28.50050134	28.75793192	27.93233545	28.299582	26.74117984	27.6093359	27.96508428	28.58568888	26.7281862	28.24721258	28.40587768	28.82827249	27.97689033	27.77907901	27.36254857	27.74620101	28.57865915	27.54412369	27.42193175
442	133.5299239	505.6165293	133.5295662	133.5303589	80	10	25.19	1.431277224	29388545.91	24.08047392	NA	23.71143017	23.456408	24.49466596	23.46128013	NA	23.22961423	21.7161181	21.45554078	NA	23.60220887	23.41798837	NA	23.59043444	24.43091468	NA	NA	23.67023215	NA	24.80274161	NA	NA	NA	NA	NA	21.84495992	NA	24.50817612	NA	NA	NA	NA	24.17340995	NA	23.43055813	NA	22.05563176	NA	NA
443	133.926535	165.2321127	133.9252982	133.9279374	51	22	19.21	4.945487243	8588190.077	NA	NA	NA	NA	NA	NA	NA	NA	NA	NA	NA	NA	NA	NA	NA	NA	NA	NA	NA	NA	NA	NA	NA	NA	NA	NA	NA	NA	NA	NA	NA	NA	NA	NA	NA	NA	NA	NA	NA	NA
444	133.9265499	162.5618736	133.92548	133.9279374	45	22	26.83	3.647154391	14648542.96	NA	NA	NA	NA	NA	NA	NA	NA	NA	NA	NA	NA	NA	NA	NA	NA	NA	NA	NA	NA	NA	NA	NA	NA	NA	NA	NA	NA	NA	NA	NA	NA	NA	NA	NA	NA	NA	NA	NA	NA
445	134.0074593	72.3474638	134.0065319	134.0085255	332	130	25.25	4.279952811	8615143.732	22.01044633	21.05376924	19.61780791	21.33528856	21.74154066	21.29216248	21.11490179	20.56539316	21.89347052	21.00372273	21.54512839	20.78127215	20.47482637	21.64299664	20.2467148	21.3643432	21.33580528	19.85039826	21.84155067	21.69067452	20.10589096	22.12679624	21.4386168	19.78226989	19.98339702	20.86707773	22.03585705	20.16003487	20.77922487	21.28935179	20.47117549	20.54353217	21.46832841	21.42224385	20.85614998	21.70428192	21.54928374	20.83896007	21.22320693	20.74635513
446	134.0184813	101.4661219	134.0174777	134.0192598	485	162	10.49	8.695605499	45427931.38	23.87208038	22.45726916	23.12620896	22.44886395	21.84897809	23.89244983	23.88880735	23.9407209	22.74566752	23.35859769	23.84319337	24.05599255	20.69126693	23.54955945	23.6012055	23.93985568	23.36316803	23.23204792	23.49935882	23.20788141	23.80686891	23.64219662	23.77307073	22.05958994	23.36383319	23.57816181	23.63554717	23.54703161	23.71818384	21.78019866	22.26806146	23.42191161	23.7848158	23.00238124	24.1437045	23.44214579	23.69560812	23.52092814	23.45114503	23.74638778
447	134.0417816	126.886523	134.041467	134.0428702	359	122	9.467	9.730748074	16462381.36	23.72143586	NA	22.39957148	22.41387627	22.1417658	23.42837152	22.50953457	22.42060226	22.23408484	NA	22.50376273	22.19428481	22.41180471	22.41369767	22.42976822	22.55519562	22.2290154	22.70692705	22.49483013	22.63368547	22.5444343	22.51376208	22.54164517	NA	NA	21.57042767	22.5575229	NA	NA	NA	NA	22.90562979	22.52855931	NA	22.43941614	21.80700807	22.47196392	22.92214463	NA	22.95464964
448	134.0446104	133.2170344	134.0435952	134.0458337	465	156	12	7.686357209	142159503	24.72393803	26.34591354	22.98649365	22.08886652	21.9350455	24.36219798	21.29910124	23.05930679	21.17658384	25.12746739	22.94549278	22.67308448	22.96018075	22.94130266	24.32672841	22.18307954	21.35195046	23.641599	21.9357606	22.5277066	24.41815952	22.81426621	21.84267328	26.46353293	26.63374389	22.43213241	19.50881176	24.51455462	23.66009267	22.17639439	24.18517553	21.6880255	23.3575329	24.6081101	22.33398344	18.97237392	18.99371981	20.33568527	25.36268736	20.33842139
449	134.0637551	135.9952445	134.0625528	134.0645161	409	142	26.17	3.804186212	15393051.47	21.53571089	NA	22.88135268	20.40393589	21.40040276	22.69101933	22.0975792	22.87557434	22.03497595	21.85465796	22.85179112	22.62060767	23.18642074	22.2031304	21.59053274	22.29453845	22.09682413	21.11297054	22.27895399	22.08922102	22.16130694	21.53766053	23.16567964	21.5865909	20.70929854	22.93415548	22.73362922	23.19553719	21.01234182	21.03862371	21.84179841	22.86956934	22.85551272	22.11396443	20.4524969	NA	22.83331472	22.16726148	21.27802175	22.59002447
450	134.1004024	127.8241422	134.1001696	134.1009426	484	162	7.119	12.35237514	29271033.29	23.92775849	24.07116417	21.90012423	22.03036473	22.20830795	22.68040863	22.58119504	22.10478063	21.89397146	23.18074117	23.01972177	21.71348488	22.65916332	22.14182265	24.13503788	23.21789904	21.24465956	23.69756458	22.96564126	23.20259597	23.76931372	22.95602435	23.03782495	23.96514369	24.64623822	21.5613119	22.45197001	23.50046275	23.72324357	21.12171147	22.96632645	23.1287349	23.2647636	22.992936	22.80804801	21.699263	23.15554681	22.69917172	23.5374389	22.10214709
451	134.1060164	83.2543064	134.1057736	134.1065049	486	162	5.15	16.23360356	36656417.61	22.77658457	23.65468019	22.09037175	22.90858894	23.05032865	21.81386855	23.2072821	23.00890105	22.89647488	24.27850675	24.48432772	23.31019238	23.64814433	22.49280758	23.54171269	24.367519	22.28489832	23.69029042	23.88144599	22.53759676	23.47043187	24.27902733	24.51316916	23.68249305	23.98886772	21.51391312	22.87739539	23.51814585	24.33374789	21.64072592	23.92322126	24.20915945	24.62904082	23.48480165	23.23479805	22.42599538	23.04112172	24.36696923	23.2292572	22.69497513
452	134.1174468	194.2258766	134.1171317	134.1180943	482	162	9.861	9.198733527	154550813.5	24.99941192	26.92815682	23.96621178	24.94187128	24.2219779	24.06876139	24.37549692	24.35011884	24.54064434	24.65591666	24.43234611	24.5465698	24.53627302	24.44199311	24.39741905	24.42716974	24.52272893	24.62023066	24.86695863	24.52679808	24.60067693	24.59495275	24.55431628	24.82555574	24.40113644	24.44774476	24.51909741	24.58247205	24.58052494	24.7626129	24.55885581	24.49204528	24.60924644	24.6251293	24.34757597	24.71277581	24.66745526	24.55772947	24.51819521	24.89995025
453	134.5122869	148.4689277	134.5108956	134.5138305	467	159	26.56	3.650079085	26721376.71	21.30610164	23.25547283	22.6072843	22.46945972	22.72258684	22.47993478	22.20566871	22.81560614	22.48045194	22.56607715	23.03228022	22.46900253	22.91195789	23.09350026	22.28135131	22.83190439	22.81435694	22.95425926	23.50510924	22.62032386	22.35500996	23.32654498	22.55101305	22.13014991	22.36309246	22.86118053	23.16821528	22.92161889	22.83581864	22.53361682	23.20454281	23.39882537	22.05869175	22.54880258	22.04912895	22.93541786	22.78352678	22.57218646	22.00295624	22.47958224
454	134.5300031	474.0936563	134.5292082	134.5321789	482	162	24.24	3.968552083	45924608.31	23.6233558	22.99016926	23.75026268	22.88557663	23.5318131	23.43686228	23.85217224	24.21862853	23.66739038	24.09146053	23.89358594	23.35868639	23.86228155	24.19809563	23.51164624	23.95586349	23.80490601	23.07980958	24.22596122	23.92326855	24.26737443	24.22696754	24.17098291	24.1392325	24.2007517	23.69033659	23.89159327	23.45810625	23.5447166	24.20052878	23.62261552	23.69355899	24.30627435	24.27272709	24.18308422	23.51243695	24.16947419	24.18416567	24.11226368	23.56938057
455	134.5611291	264.2248334	134.5599864	134.5623148	22	2	24.98	1.049299593	4445079.786	NA	NA	NA	NA	NA	NA	NA	NA	NA	NA	NA	NA	22.08054289	NA	NA	NA	NA	21.0129669	NA	NA	NA	NA	NA	NA	NA	NA	NA	NA	21.83078978	NA	NA	NA	NA	NA	NA	NA	NA	NA	NA	NA
456	134.9916012	78.21392174	134.9908824	134.9923311	14	4	8.616	6.924488453	3051587.584	NA	NA	NA	NA	NA	NA	NA	NA	NA	NA	NA	NA	NA	NA	NA	NA	NA	NA	NA	NA	NA	NA	NA	NA	NA	NA	NA	NA	NA	NA	NA	NA	NA	NA	NA	NA	NA	NA	NA	NA
457	135.0025323	76.10958925	134.9998275	135.0036283	480	162	2.074	32.42477253	750878000.2	27.86510313	28.64004348	27.70237102	26.41949791	25.46703801	28.4132434	26.44802259	26.81143664	24.89792275	28.30402624	25.68407756	27.57899839	27.29375214	25.89279274	28.9081161	27.73959508	26.4441762	27.8665153	25.92316456	27.9991385	28.98115924	26.85756828	26.52592354	28.61173576	28.92071396	28.00553168	26.48781286	28.37366896	28.23795733	25.1921106	27.39597296	26.86073314	26.13976683	29.18218463	27.97233083	25.18380874	27.68918528	23.88750996	27.38013674	25.64979802
458	135.0665668	119.7251427	135.0657042	135.067398	450	162	21.54	4.508796328	17362526.87	22.38012449	22.39966034	21.73638204	21.52761481	22.19529231	20.32516217	22.87525965	22.351696	22.55592726	22.40795876	22.67721174	21.95447857	22.62505334	22.68324451	22.73534179	22.42644948	22.05462203	22.68830326	22.79637541	21.46935601	22.66112497	22.64715125	22.54723156	22.24967941	23.61798601	22.13014247	22.34789988	22.53174009	21.9190268	20.01307735	20.89973526	22.809439	22.69740859	22.05189749	22.13447163	21.84782265	22.55334103	22.76903325	22.77172476	20.7099256
459	135.0915931	441.4857287	135.0911255	135.0921882	465	162	24.14	4.051154579	21202885.12	21.59916649	23.48770697	23.33733999	23.37669151	23.44220175	23.23617295	23.50386445	23.07488342	23.00201897	23.07437724	23.01170467	23.54733667	23.46147452	22.90442078	23.41479282	23.10716958	23.33924934	23.33689291	23.29064544	23.16406547	23.4256731	23.46020545	23.4861339	23.58599865	23.53395274	23.39024113	23.55892781	22.91229028	23.45076751	23.2653892	23.30844332	23.44659597	23.40617497	23.37316273	23.45489673	21.89896861	22.94729666	23.3067666	22.39228725	22.74698935
460	135.5486236	223.3621426	135.5466232	135.5503381	18	1	13.98	1.111728738	4957156.918	NA	NA	NA	NA	NA	21.50777777	NA	NA	NA	NA	NA	NA	NA	NA	NA	NA	NA	21.60512652	NA	NA	NA	NA	NA	NA	NA	NA	NA	NA	NA	NA	NA	NA	NA	NA	NA	21.95937657	NA	NA	NA	NA
461	136.006124	77.98330785	136.0049296	136.0086351	415	136	10.54	8.471092397	27226049.31	22.18152081	23.3405177	21.68248998	19.98210375	21.18342296	23.05573793	20.17008917	20.97556363	NA	22.78100524	22.60797805	21.78536618	21.42192779	21.18838678	23.55123615	21.96213948	20.49306978	21.99607878	24.69848437	22.43102266	23.66508639	21.42211042	21.07495088	23.27312716	23.7104989	22.57528634	20.58552054	22.93995518	22.7291499	23.21156176	20.900495	20.03894333	NA	24.0701624	22.35881459	20.1081378	21.94802611	NA	21.53962668	23.69098677
462	136.0425288	94.45357822	136.0400407	136.0431922	424	159	14.62	6.534926924	65157343.67	23.35900679	21.72079824	22.48115702	22.36039431	22.86840219	23.25272897	23.35201606	21.07150185	21.51628923	22.77203386	22.36827386	21.14899667	NA	22.56020888	22.1876597	25.55878955	24.10227614	22.81319264	22.54841941	21.12046178	22.52565332	23.3142588	23.91324656	21.85601902	21.46794513	21.58805336	20.17666446	23.42881165	23.30279725	20.26629652	22.5875968	NA	23.62461654	23.25727985	24.13782305	22.6007387	NA	22.47191299	24.28130388	25.13354368
463	136.0502796	75.36058105	136.0500195	136.0507608	354	127	1.249	46.46075164	660049450.9	NA	NA	28.20513408	28.00475238	NA	27.80002521	28.51630337	28.19139134	28.14468628	28.65243438	27.82536578	28.21241945	28.25073594	27.20831128	28.51032412	29.0099393	28.62741659	27.95068806	28.99648838	27.80959118	28.49724419	28.87414708	28.56780816	NA	25.26955345	28.33510149	28.02208557	27.83808241	28.75449528	NA	27.89301069	28.67991636	28.49405429	28.44738991	28.30274116	28.75394496	NA	28.31402072	NA	29.06568128
464	136.0597596	75.22279506	136.0592108	136.0601016	48	20	8.209	10.49670403	8210427.836	NA	NA	NA	NA	NA	NA	NA	NA	NA	NA	NA	NA	NA	NA	NA	NA	NA	NA	NA	NA	NA	NA	NA	NA	NA	NA	NA	NA	NA	NA	NA	NA	NA	NA	NA	NA	NA	NA	NA	NA
465	136.063636	127.1352016	136.0632254	136.0642331	485	162	4.806	17.22921593	31537918.52	23.67752331	24.32125122	24.12881445	23.5695763	23.84736407	24.13329473	23.85011053	23.8596965	23.85706245	23.68043491	23.80953892	23.64865993	23.80524364	23.84223636	23.6556289	23.60677881	23.59266238	23.89928495	24.26905604	23.80624555	23.74237775	23.64927084	23.68071271	24.16873783	24.73984802	23.93020541	23.75655016	23.99407308	23.40697918	24.14156867	23.81366554	23.89292082	23.73257382	23.72771823	23.58571556	23.82063433	23.95996804	23.8754826	23.81661036	23.84572088
466	136.0755813	165.3483697	136.0751492	136.0762636	468	158	25.21	3.805844139	98163759.46	23.51374855	24.24911858	24.87360708	24.06628771	23.37391995	24.351299	24.2759793	25.07101289	24.46024873	24.86977429	24.63658819	25.32229132	23.94134899	23.50791566	24.9902725	25.63876576	24.32685086	25.07476011	24.80448073	23.77883432	24.61211106	25.08866037	24.5161059	25.23379959	24.5412282	23.59218524	25.14757341	22.97223747	24.59021673	22.87041753	24.4342963	24.84258883	25.15205548	25.62596511	22.07354726	24.82684793	24.35221896	24.97286131	22.88322243	24.66146073
467	136.0871475	50.03914383	136.0869379	136.0872778	22	21	15.24	5.96432764	186954122.4	NA	NA	NA	NA	NA	NA	NA	NA	NA	NA	NA	NA	NA	NA	NA	NA	NA	NA	NA	NA	NA	NA	NA	NA	NA	NA	NA	NA	NA	NA	NA	NA	NA	NA	NA	NA	NA	NA	NA	NA
468	136.5069458	136.263914	136.5044806	136.5077373	113	30	21.34	3.221441917	28970395.37	NA	NA	22.56585215	20.40188157	NA	21.11645977	NA	20.62113025	20.74030923	NA	NA	NA	20.73621816	20.83919354	NA	NA	NA	NA	21.74688113	NA	NA	NA	NA	NA	NA	NA	NA	NA	NA	20.81881428	NA	22.92240566	NA	NA	NA	NA	21.20387309	20.9087725	23.28001054	20.68121028
469	136.5304612	296.7394941	136.5296704	136.5309091	46	11	28.87	2.400855578	6662220.718	NA	NA	NA	NA	NA	NA	NA	20.9167218	NA	NA	NA	21.81685437	NA	NA	20.53939065	NA	NA	NA	NA	19.62459144	21.82262742	22.32106305	21.60502811	NA	NA	22.45292276	21.62358925	NA	NA	19.59258713	20.91996302	NA	20.88732317	NA	NA	NA	NA	NA	20.81622647	NA
470	137.0070496	78.76476384	137.0068573	137.0073142	16	4	14.94	4.701641657	3171094.673	NA	NA	NA	NA	NA	NA	NA	NA	NA	NA	NA	NA	NA	NA	NA	NA	NA	NA	NA	NA	NA	NA	NA	NA	NA	NA	NA	NA	NA	NA	NA	NA	NA	NA	NA	NA	NA	NA	NA	NA
471	137.0373667	117.6412416	137.0369645	137.0405761	486	162	8.779	10.21548365	84039509.03	24.71668337	25.64163874	24.8793842	24.68247902	25.03403134	25.07066328	24.58832496	24.59269419	24.46158526	24.54218211	24.49339958	24.64875157	24.64252043	24.6069821	24.65479447	24.65197177	24.55557841	24.62831366	24.53414003	24.21835556	24.38712848	24.77983698	24.38762523	25.04849013	25.20360378	24.9152524	24.7284173	25.12209676	24.905049	23.79318117	25.17865993	24.75783506	24.78655692	24.73879046	24.70578432	24.61527065	24.76345795	24.34367467	23.88208811	24.17008085
472	137.0455804	186.402393	137.0446825	137.0484781	443	159	23.91	4.090000592	144997736	20.8400568	26.56729734	23.10664074	23.41814303	21.34735055	25.01074532	22.11355796	21.92958578	22.39231509	23.00601485	NA	21.80716645	23.14506878	20.96362505	26.22449514	23.35781888	22.49011802	23.77962391	22.20426048	24.35262501	25.59847837	21.20666182	22.18460327	26.66226079	25.95892027	21.90819383	20.57119645	25.15634792	24.49920093	23.27514693	25.28912656	21.30889991	21.3781286	23.74649397	23.11126962	19.52804884	23.36016887	NA	26.36665027	23.45399722
473	137.0513032	77.49235456	137.0501216	137.0525419	448	157	7.15	12.57519083	40226453.95	22.17412726	19.67578801	24.14098184	23.16553727	24.27801911	23.18585572	23.76450635	23.41115981	23.34212733	23.89754612	22.75170059	23.26010611	23.48823302	22.22184682	23.78562504	24.34493657	23.99044858	22.71758158	24.25884956	23.19654632	23.87803433	24.25572401	23.82135334	20.41923531	18.62759974	23.41888657	23.01010785	22.67830344	23.96950767	23.42055361	22.82579728	23.87617028	23.74043109	23.59028234	23.50711339	24.12895503	24.03597264	23.37498418	23.59397456	24.33483197
474	137.0823014	51.39742352	137.0821457	137.0826261	32	21	13.11	6.864016212	131363821.1	NA	NA	NA	NA	NA	NA	NA	NA	NA	NA	NA	NA	NA	NA	NA	NA	NA	NA	NA	NA	NA	NA	NA	NA	NA	NA	NA	NA	NA	NA	NA	NA	NA	NA	NA	NA	NA	NA	NA	NA
475	137.5456143	152.9232773	137.5443412	137.5471582	18	1	11.19	1.365933616	5828508	NA	NA	NA	NA	NA	NA	NA	NA	NA	21.74277225	NA	NA	NA	NA	NA	NA	NA	NA	22.42491299	NA	NA	NA	NA	NA	NA	NA	NA	NA	NA	NA	NA	NA	22.15869352	NA	NA	NA	NA	NA	NA	NA
476	137.9482335	95.79607576	137.9479553	137.948821	483	162	2.774	26.48111722	365114981.7	25.13596558	27.56446871	25.11397207	25.14888126	24.81859694	24.79883958	24.70511459	24.71222312	24.61756892	25.08961719	24.61398679	24.81263128	25.34851685	24.74856633	26.25125944	25.25810388	24.97022219	25.51027079	25.15727756	25.34709077	26.25111576	24.67530582	24.7230113	27.49316957	27.65347443	25.13482775	24.75446281	26.29093892	25.54814331	23.42147013	26.01698123	25.00690955	24.62419101	25.30756575	24.84933216	24.13549306	24.91874019	24.61981042	26.49482054	24.6576824
477	137.9642043	211.7554829	137.9637621	137.964844	8	3	21.44	2.863232908	5861846.031	NA	NA	NA	NA	NA	NA	NA	NA	NA	NA	NA	NA	NA	NA	NA	NA	NA	NA	NA	NA	NA	NA	NA	NA	NA	NA	NA	NA	NA	NA	NA	NA	NA	NA	NA	NA	NA	NA	NA	NA
478	138.0272776	121.6156212	138.0270835	138.0278147	485	162	3.189	23.86394605	62075661.82	24.13257523	24.75060397	25.07442674	24.18081249	24.48138042	24.56041592	25.1921259	24.90735549	24.74499898	24.62725761	24.9578988	24.25038732	25.04210477	25.09629726	24.88929946	24.75193943	24.35502298	24.84977959	25.29905651	24.69170866	24.87603299	24.97019703	25.14294986	24.41832424	25.64863107	24.60205711	24.73322241	24.32458503	24.37077888	23.9431773	24.56146288	25.06198416	24.81894512	24.45258526	24.71501699	24.38357242	24.88628357	24.97373346	24.94542917	25.03977081
479	138.0484683	84.83889352	138.0482216	138.0490572	486	162	9.191	9.802901175	19596225.39	23.44074269	23.99124357	23.0849059	22.91709963	22.5822333	23.30348612	22.31530682	22.85602041	23.00789274	22.76777194	22.63172688	22.83100646	22.49315333	22.78019797	23.11203144	22.44840012	22.69828855	22.79654476	22.10015218	22.7962502	23.03019695	22.43809459	22.53847445	23.75842777	23.78394407	22.88157583	22.3953305	22.71483014	22.63043734	23.56077561	22.9554775	22.60963663	22.59092707	22.9829882	22.59253943	22.9501982	22.74114448	22.28685135	23.40337885	22.49347781
480	138.0548305	118.4943085	138.0544543	138.0554511	378	162	16.88	5.589695638	498485785.3	25.03069481	23.44272279	27.61658949	24.56284229	24.35902115	25.57935428	25.91017033	26.27612866	26.03351156	21.99175246	25.20117764	22.17281543	NA	26.91300823	24.85156391	24.83286187	26.60493082	NA	28.25035698	26.91089835	23.96204434	NA	23.98381589	23.33859935	25.84329728	26.84797563	27.68399978	27.2331788	NA	25.93870571	25.61999332	25.3024244	25.70868253	25.09990139	25.76683958	24.83319443	NA	22.71118094	25.71601815	27.79030589
481	138.06598	580.7386049	138.0657015	138.0662788	15	1	18.95	1.001903617	24737943.16	22.30188455	NA	NA	NA	NA	NA	NA	NA	NA	NA	NA	NA	NA	NA	NA	NA	NA	NA	NA	NA	NA	NA	NA	24.26198008	NA	NA	NA	NA	NA	NA	NA	NA	NA	NA	NA	NA	NA	NA	22.79486693	NA
482	138.0743805	73.93152327	138.0740676	138.0746969	16	9	13.28	6.747469699	9240113.373	NA	NA	NA	NA	NA	NA	NA	NA	NA	NA	NA	NA	NA	NA	NA	NA	NA	NA	NA	NA	NA	NA	NA	NA	NA	NA	NA	NA	NA	NA	NA	NA	NA	NA	NA	NA	NA	NA	NA	NA
483	138.0858295	46.25378111	138.0855698	138.0859489	25	12	23.46	3.976055311	4435227.424	NA	NA	NA	NA	NA	NA	NA	NA	NA	NA	NA	NA	NA	NA	NA	NA	NA	NA	NA	NA	NA	NA	NA	NA	NA	NA	NA	NA	NA	NA	NA	NA	NA	NA	NA	NA	NA	NA	NA	NA
484	138.1483392	33.48440862	138.1469942	138.1503683	17	1	15.38	1.076580779	1526121.866	NA	NA	NA	NA	NA	NA	NA	NA	NA	NA	NA	NA	NA	NA	NA	NA	NA	20.16036284	NA	NA	NA	NA	NA	NA	NA	NA	NA	NA	NA	NA	NA	NA	NA	NA	NA	20.4292865	NA	19.68791392	NA	NA
485	138.4950738	160.0714587	138.4935898	138.4957725	484	162	8.388	10.68446062	37196857.8	22.84893764	23.78977583	24.26355324	24.14403845	24.16327725	23.95759933	24.29558304	24.33932172	24.30175198	24.35948583	24.34629828	23.9304049	24.39784347	24.27136523	23.85663018	24.4052531	24.36321035	24.34430118	24.6719745	24.37685948	24.49825397	24.92843895	24.38967849	23.99739774	24.39058707	23.99294827	24.15677865	23.90334468	24.46308342	23.87943941	24.5250102	24.10084232	24.44247665	24.47378869	24.16164983	24.16371366	24.0193602	24.67899941	24.74461634	24.44589674
486	138.5600812	136.847862	138.5587235	138.5605976	31	9	28.79	2.831286767	15830443.32	NA	23.11957462	NA	NA	NA	NA	NA	NA	NA	NA	NA	22.19933475	NA	NA	22.28756772	NA	NA	NA	NA	NA	NA	NA	NA	22.21863973	21.68841881	NA	NA	NA	NA	NA	NA	NA	NA	NA	22.42872505	NA	NA	NA	NA	NA
487	138.9062894	76.36010464	138.9060728	138.9067843	483	162	2.821	26.10242463	182213798.5	27.23781924	25.88119093	26.23410712	26.43492897	26.26056803	25.6750278	26.40142762	26.36638852	26.25413019	26.24298627	26.26616162	26.20899175	26.18894932	26.29071431	24.98452122	26.11309605	26.24339748	26.35895582	26.70699231	26.16985954	26.15514705	26.29434569	26.23853226	25.86248132	26.40715439	26.43101068	26.47884939	26.73345657	26.62919427	23.99328798	26.59010744	26.37491667	26.38203012	26.40846283	26.4154072	26.08392544	26.19298031	26.33795369	25.92512127	26.41256428
488	138.9858824	281.7370992	138.9847645	138.9864675	427	148	26.3	3.798537221	11250533.2	22.82288225	21.82078815	21.9029583	20.35485708	22.92570964	22.79518373	22.68399661	21.37441797	21.39358592	22.55859924	22.88220938	22.46192021	22.9390861	22.33650781	22.3673831	22.9768379	22.85701512	22.10439856	22.70358823	22.83670044	22.83591743	22.71362146	22.23042777	22.18226855	22.80153549	22.50009297	22.97092681	22.15932013	22.53160847	22.6750712	22.26043169	21.76251746	21.6444301	22.50454311	22.8149612	22.36491173	22.62910322	22.28609869	22.89864827	20.82076058
489	138.9951778	121.2646219	138.9947472	138.9958328	477	162	11.21	8.183264719	124493888	26.78149212	24.85420759	24.95335249	25.23915074	25.03281084	24.70319999	24.66181326	25.02663014	25.2338594	25.06774807	24.78520794	25.10513585	25.0395953	24.9004572	25.22160369	24.74863535	25.01939503	25.22840826	25.09200131	24.83562479	25.4548139	25.1482911	24.80745676	25.06683146	25.08419154	25.6030729	25.67241222	24.99596716	24.9653917	24.54388516	24.92808016	25.53432458	25.24728115	25.42434664	25.05183227	25.25382007	25.4817347	25.3437405	22.38688486	25.22901484
490	139.0001501	133.2859776	138.9991234	139.0007846	63	15	20.34	3.293253222	18410333.88	NA	NA	NA	NA	NA	NA	NA	NA	NA	NA	NA	NA	NA	NA	NA	NA	NA	NA	NA	NA	NA	NA	NA	NA	22.31789774	NA	NA	NA	NA	NA	NA	NA	NA	NA	NA	NA	NA	NA	NA	NA
491	139.0059677	131.4829778	139.0052367	139.0074055	246	83	20.47	4.618372219	33447045.02	24.43778308	23.56686164	NA	NA	NA	NA	NA	NA	NA	NA	NA	22.26537818	NA	NA	21.13360514	NA	22.53267402	NA	NA	NA	NA	NA	NA	23.23935518	24.32671898	NA	NA	NA	NA	NA	22.98028421	NA	NA	NA	22.28094819	21.89788789	NA	NA	NA	NA
492	139.0063698	500.3781718	139.0047295	139.0074342	16	6	15.5	4.542357484	3252464.972	NA	NA	NA	NA	NA	NA	NA	NA	NA	NA	NA	NA	NA	NA	NA	NA	NA	NA	NA	NA	NA	NA	NA	NA	NA	NA	NA	NA	NA	NA	NA	NA	NA	NA	NA	NA	NA	NA	NA	NA
493	139.0177395	146.4304785	139.0174514	139.018308	486	162	6.278	13.72106929	4543819718	30.11862923	30.8216511	30.43930086	29.86965022	29.82172525	30.03684276	30.34231725	30.12149315	30.0299007	30.14438626	30.18726511	30.11918431	30.19741303	30.25360263	30.22039583	30.11636062	29.99446814	30.32719901	30.46347493	30.26414833	30.34947459	30.03135224	30.30808623	30.62892455	31.50643059	29.87500888	29.88838272	29.57477795	29.64272252	29.45593546	29.9315794	30.4931473	30.17956401	30.03461463	30.02966214	29.96902008	30.4754202	30.24901863	30.41995055	30.41695115
494	139.0177516	498.5697037	139.0174466	139.0183016	482	162	13.04	7.117406452	745938896	28.03206321	28.65155777	28.55810403	25.11286922	24.93230524	25.81911494	28.13898497	27.28523628	26.66259961	25.1965234	27.20758146	26.04087707	27.90061207	27.78567436	27.80993906	27.68323684	27.33443312	27.58014361	28.2777201	27.37792913	25.88842137	27.17109367	28.45686344	26.18210628	27.58764608	28.47718976	27.0040755	27.09931515	27.10598427	27.20509854	27.15825316	28.57197789	27.87289615	27.10449447	27.01418427	27.13339014	27.22074881	28.49224145	27.81116553	27.95429875
495	139.0371618	140.9061761	139.0354051	139.0395258	73	21	21.61	3.060555272	27482773.28	21.98006564	NA	NA	NA	NA	NA	NA	NA	NA	NA	NA	NA	NA	NA	NA	NA	NA	NA	NA	NA	NA	NA	NA	NA	NA	NA	NA	NA	NA	NA	NA	NA	NA	NA	NA	NA	NA	NA	NA	NA
496	139.0698699	52.52146108	139.0696051	139.0699683	20	10	18.48	4.275514131	3162231.876	NA	NA	NA	NA	NA	NA	NA	NA	NA	NA	NA	NA	NA	NA	NA	NA	NA	NA	NA	NA	NA	NA	NA	NA	NA	NA	NA	NA	NA	NA	NA	NA	NA	NA	NA	NA	NA	NA	NA	NA
497	139.4953891	143.9248334	139.4951503	139.496986	60	9	13.15	3.125759733	3197778.416	NA	NA	NA	NA	18.96601939	NA	NA	19.88436263	NA	NA	19.88526092	NA	NA	NA	NA	20.18436227	NA	NA	20.3170276	NA	NA	NA	NA	NA	NA	NA	19.63570299	15.95836981	19.68507215	NA	NA	19.31943982	NA	NA	NA	20.02436273	NA	20.68392652	NA	NA
498	139.5047315	144.2544157	139.5045316	139.5055563	22	2	10.08	2.458915618	1183965.267	NA	NA	NA	NA	NA	NA	NA	NA	NA	NA	20.10604904	NA	19.17995572	NA	NA	NA	NA	NA	19.54794704	NA	NA	NA	NA	NA	NA	NA	18.86399936	NA	NA	NA	NA	20.17519655	NA	NA	19.46936723	NA	NA	NA	NA	20.00345693
499	139.5141447	143.6169901	139.5134869	139.5147451	264	92	18.26	5.34429042	13945320.95	NA	NA	20.15521965	NA	NA	19.71299499	20.33835557	20.40060179	20.84765648	19.59321307	NA	19.05790272	21.09825359	20.43522636	NA	20.10373366	20.45070415	21.21990455	21.33097551	20.8424656	18.95334424	21.34464186	21.05911592	NA	NA	19.09437423	NA	NA	21.65094539	22.12507422	19.48603365	NA	19.2565506	19.90674002	NA	18.71844192	22.64906286	20.15512575	20.40093464	20.66015357
500	139.945223	88.18898041	139.9438357	139.9459228	468	160	11.53	8.144110027	120933185.2	23.36142339	25.93651165	23.40949464	23.50862922	23.26936471	23.29272277	22.89607474	23.08537856	23.35104038	23.26942859	22.42453517	22.95905154	22.36463372	23.54141878	24.53467718	23.69992783	23.46550928	23.532908	22.90576001	23.49752644	24.52988378	22.58006594	22.95247025	25.95646428	26.07687538	23.21389119	22.83717381	24.64921449	23.87517593	21.88023674	24.22948947	23.10423199	22.68917399	23.47542577	22.84054068	22.77621463	23.04451371	23.47087814	24.88199277	22.58276675
501	139.9662087	147.2589178	139.9648983	139.967566	118	31	5.073	12.95582204	4403895.954	NA	NA	20.26832689	NA	NA	19.38399687	20.34536564	19.63738938	NA	20.64851824	19.77503367	NA	NA	NA	NA	NA	NA	NA	21.10504571	NA	NA	20.80442173	20.55438967	NA	NA	NA	20.57383027	20.22961053	20.82667804	22.02208302	NA	19.73785905	20.09034868	20.4966666	20.22028669	NA	NA	20.4101968	NA	20.67885039
502	139.9821165	263.4976486	139.9819276	139.9824336	21	1	16.01	0.839278221	47738881.45	NA	25.00702216	23.62787626	NA	NA	NA	NA	NA	NA	NA	NA	23.99060998	NA	NA	NA	NA	NA	NA	NA	23.25874547	NA	NA	25.18919858	25.27160113	NA	NA	NA	24.25050279	NA	NA	NA	NA	NA	NA	NA	24.08438475	NA	25.50866146	NA	NA
503	139.9986758	157.3516126	139.9970641	140.0005141	430	153	19.93	5.074004185	23155241.51	21.84186642	22.44248631	22.28963742	22.79283836	22.83627317	22.9821238	23.17734777	23.42161972	23.50757875	23.41970888	NA	22.29321368	23.06068178	22.99930247	21.485033	21.51866675	22.79377112	22.23978415	22.5801295	23.69925544	23.61638469	22.76650058	21.68127357	22.99472863	23.08498047	21.7939826	23.47762702	22.90088993	23.46172165	23.17047834	22.13782002	22.36828649	21.72795123	23.32868407	22.74433114	21.88477175	22.2409605	23.74738957	22.214514	22.65139181
504	140.0105657	156.7227884	140.0102871	140.0111588	485	162	10.76	8.513649868	1895232837	29.37630915	29.43592314	29.95547542	29.1581015	29.3733648	29.49786036	29.97464044	29.79959653	29.96577897	30.05933142	29.81060768	29.57462864	29.99710598	29.87099726	29.62626893	29.94075052	29.79714081	30.17017239	30.52738625	30.17628468	29.92857229	30.36546938	30.3087532	29.55314198	29.90569319	29.41032832	29.84884465	29.50495459	30.00703319	29.70699672	29.73855289	29.95922642	29.80080714	29.97338345	29.99612193	29.75955874	29.1543815	30.28597189	30.30223901	30.27180185
505	140.0210846	510.6680506	140.0206602	140.0216203	84	18	9.991	5.843434901	15807499.24	NA	NA	NA	NA	NA	NA	NA	NA	22.54715941	NA	NA	NA	NA	NA	NA	NA	NA	23.14017172	NA	NA	NA	NA	NA	NA	NA	NA	NA	22.70161921	22.03079653	22.73828243	NA	23.37421215	NA	NA	NA	23.3170562	NA	NA	NA	NA
506	140.021113	143.9436129	140.0207048	140.021978	486	162	6.549	13.2291551	170795299.5	25.23932938	26.25888595	25.86079555	25.26251679	25.45144322	25.25611417	25.91133228	25.66573484	25.55232305	25.62460725	25.75032478	25.48684838	25.59955901	25.74643562	25.79139506	25.76399972	25.40233721	25.97045988	25.88060374	25.75246604	25.92295403	25.65672837	25.93510126	26.01307977	26.82586224	25.46455496	25.44338521	25.03153837	24.76823803	24.91652429	25.40501437	25.97786115	25.80743636	25.51270018	25.49143257	25.46460785	25.95716879	25.82051378	26.10027576	26.0078233
507	140.0295196	147.5134838	140.0280195	140.0315486	40	9	12.27	5.082544284	4859485.506	NA	NA	NA	NA	NA	NA	NA	NA	NA	NA	NA	NA	NA	NA	NA	NA	NA	NA	NA	NA	NA	NA	NA	NA	NA	NA	NA	NA	NA	NA	NA	NA	NA	NA	NA	NA	NA	NA	NA	NA
508	140.0445909	65.11541937	140.0419173	140.0460847	49	9	20.26	2.395018362	7211751.871	22.33544214	22.4260276	NA	NA	NA	NA	NA	22.66941871	20.14019507	NA	NA	19.07303093	19.64832172	NA	NA	NA	19.29998569	NA	19.82475157	20.03116091	NA	NA	18.85209868	NA	NA	20.365655	NA	20.63973486	NA	21.72689056	NA	NA	NA	NA	NA	NA	NA	NA	NA	NA
509	140.068179	96.28969242	140.0676248	140.0708223	483	162	1.869	34.73353802	2840660234	29.44739391	29.40328715	27.90355797	30.321705	30.08792167	28.90933313	29.61469103	30.25247584	28.76545244	30.02751054	30.5485033	29.51876634	30.28239569	30.69241343	29.66003993	31.06034175	28.63391148	30.68660995	30.72322304	30.20910201	29.51932348	30.32167075	30.09471212	29.01681532	29.98760111	27.39577815	30.74988817	29.70403602	30.62635383	24.1356717	30.52425086	30.25227911	30.82650652	29.77602496	30.39341051	29.22398048	30.25340508	30.53353204	29.89166047	30.9401182
510	140.0707335	90.88748044	140.0702214	140.0709228	58	21	2.169	29.57427132	1438832358	NA	27.81848605	NA	29.26802878	28.97760798	26.98454202	28.2291548	NA	NA	NA	NA	NA	NA	NA	NA	NA	NA	NA	NA	NA	NA	NA	NA	NA	NA	NA	NA	NA	NA	NA	NA	NA	NA	NA	NA	NA	NA	NA	NA	NA
511	140.081935	41.71756478	140.0818115	140.0821935	34	23	11.05	8.539075552	1922905438	NA	NA	NA	NA	NA	NA	NA	NA	NA	NA	NA	NA	NA	NA	NA	NA	NA	NA	NA	NA	NA	NA	NA	NA	NA	NA	NA	NA	NA	NA	NA	NA	NA	NA	NA	NA	NA	NA	NA	NA
512	140.0940166	41.62685502	140.0938083	140.0943841	25	15	11.2	8.375677034	15049451.11	NA	NA	NA	NA	NA	NA	NA	NA	NA	NA	NA	NA	NA	NA	NA	NA	NA	NA	NA	NA	NA	NA	NA	NA	NA	NA	NA	NA	NA	NA	NA	NA	NA	NA	NA	NA	NA	NA	NA	NA
513	140.1181707	43.23636168	140.1175896	140.1185513	91	38	15.95	5.334606152	105497159.1	NA	NA	NA	NA	NA	NA	NA	NA	22.46424557	NA	NA	NA	22.39467713	NA	NA	NA	NA	NA	22.30270828	NA	NA	NA	22.41166785	NA	22.5911504	22.57294525	22.3700232	22.34304483	NA	NA	NA	NA	22.35079371	NA	22.13733081	NA	22.18940536	22.88724667	NA	21.98309781
514	140.5659438	124.5397524	140.565118	140.5666771	28	8	25.82	3.084436448	3528556.336	19.59500961	NA	NA	NA	NA	21.61404	NA	NA	20.01164009	NA	NA	NA	NA	NA	NA	NA	NA	NA	NA	NA	NA	20.0599015	NA	NA	20.12477728	NA	NA	NA	20.07447777	NA	NA	NA	NA	NA	NA	NA	NA	NA	NA	NA
515	140.9033157	76.60049298	140.9029362	140.9038574	484	162	3.228	23.59569218	127206907.6	26.69377557	25.12558995	25.59321353	25.78688857	25.67307148	24.80192753	25.77231741	25.6468523	25.63835299	25.58528026	25.67050239	25.54554833	25.54328884	25.67937669	25.53831579	25.53144637	25.64603404	25.73884259	25.95109758	25.54489604	25.50129142	25.60068052	25.63348921	25.065619	25.71629405	25.92972236	25.86452024	26.12384489	25.84151941	22.05320322	25.95244426	25.72266175	25.77602093	25.73797872	25.76616931	25.49443896	25.82045981	25.70309457	25.27663462	25.77554208
516	140.9615986	305.5672234	140.9611956	140.9618806	34	9	10.91	5.80757566	12040632.75	NA	NA	NA	20.77080097	20.4564127	NA	NA	NA	NA	NA	NA	NA	NA	22.77668236	NA	NA	NA	NA	NA	NA	NA	NA	NA	21.84254628	NA	NA	NA	NA	NA	NA	NA	NA	NA	NA	NA	NA	NA	NA	NA	NA
517	140.9819892	287.0181615	140.9801787	140.983756	425	151	28.5	3.595009841	9852309.827	22.44380386	20.6645124	22.41300092	21.11636903	21.59455081	22.6089226	22.25489093	21.90519363	21.75175035	21.89466264	22.47718363	21.84479297	21.98321425	22.26137281	22.44274585	21.96298167	21.94696418	22.49086403	22.148325	22.3824815	22.17765088	22.47926395	22.50752192	22.25375815	22.17050277	22.3401563	22.05962352	22.29700464	21.77796819	22.71015798	22.6770776	22.09562627	22.13565864	22.30743254	22.20470592	21.50743699	21.85989964	22.21414897	22.12288107	22.16585888
518	140.9854538	292.9919069	140.9847967	140.9860896	27	9	16.9	4.433715947	6347888.196	NA	NA	NA	NA	NA	NA	NA	NA	NA	NA	NA	NA	NA	NA	NA	NA	NA	NA	NA	NA	NA	NA	NA	NA	NA	NA	NA	NA	NA	NA	NA	NA	NA	NA	NA	NA	NA	NA	NA	NA
519	141.0062653	121.079337	141.0060053	141.0075719	485	162	3.948	20.21075745	39289722.36	23.51454626	24.28313711	24.35451038	23.75085635	23.91448171	23.9281162	24.62859083	24.38482808	24.24174902	24.06223067	24.31708053	23.8137412	24.50223608	24.54684792	24.34248453	24.18203688	23.99024674	24.28064872	24.63301487	24.1668234	24.24062109	24.39281902	24.61700603	24.03028146	25.02519179	24.14706612	24.23978639	23.9784499	23.96829232	23.43626085	24.1195708	24.39665211	24.20409189	23.96188393	24.14332066	23.89027486	24.2365445	24.32700892	24.32938242	24.39683173
520	141.013936	148.4351254	141.0134597	141.0143779	485	162	9.771	9.294648979	42291100.66	22.91418149	24.08213121	24.31359308	23.87123595	24.00283117	23.9937071	24.43985053	24.32877178	24.18687776	24.38793281	24.32067904	24.06195345	24.43517514	24.17176685	23.97821617	24.54184215	24.15207011	24.43223841	25.06744097	24.46945099	24.13659918	24.59563011	24.5376039	24.1368557	24.84851582	23.68127881	24.31884576	24.12455908	24.28305533	23.58946349	24.23347121	24.19422758	24.50789198	24.19908027	24.27761808	24.01187648	24.25157224	24.950953	24.55621331	24.47464683
521	141.0387882	218.02603	141.037601	141.0399572	34	2	4.113	3.444079627	3887622.689	NA	NA	NA	NA	NA	NA	NA	NA	NA	NA	NA	NA	NA	NA	NA	NA	NA	21.19032471	21.84200957	NA	NA	20.25633458	NA	20.8217465	19.49668745	NA	NA	21.43219398	NA	NA	21.00641083	NA	21.53186339	21.71649837	NA	20.43008928	NA	NA	21.03452044	NA
522	141.0507346	121.4540741	141.0501747	141.0525573	483	162	2.675	27.13658749	280609579.1	24.87734413	26.29561443	26.85648047	25.93929767	26.23283699	26.41362589	27.21011228	26.87714338	26.77291009	26.64595325	26.99376394	26.17782534	27.15080574	27.15981188	26.95212665	26.8745661	26.34892557	26.97518805	27.4423336	26.79442387	27.00738819	27.11116761	27.36315094	26.40692395	27.63645538	26.52692941	26.71938586	26.02049109	26.15509784	25.81419355	26.43385362	27.14848168	26.87348096	26.31662168	26.66906527	26.33764132	26.95286366	27.01605175	26.97355576	27.13907211
523	141.0638537	476.7873206	141.0629366	141.0659475	154	48	25.77	3.446864431	8443443.223	21.09375429	21.64191596	21.95993906	20.81990812	21.83405005	21.14178398	21.97098472	20.76319751	21.86738034	20.69067347	21.10251536	21.50428009	21.91692355	21.2784712	22.47971385	22.05576566	21.15494155	22.10628387	NA	22.11045142	22.04578889	22.05850931	22.17834025	22.16933519	22.40893629	20.69967205	21.86048477	22.55251612	NA	21.50592896	22.08501058	21.74199645	21.2422094	NA	21.54836995	21.74399151	21.16558573	21.81878356	NA	NA
524	141.071363	94.4069431	141.0711172	141.0722664	482	162	3.819	20.79352543	68475505.7	24.76567666	23.93395452	21.40552929	24.9653427	24.7293102	23.10944411	23.99290686	24.82750959	22.84218176	24.58659566	25.13669299	24.0179277	24.83594742	25.32686913	24.04037048	25.66019077	22.67898864	25.25892349	25.28984557	24.75645323	23.94796998	24.78717443	24.54268772	23.38881603	24.49780015	19.94663984	25.34942869	24.08572093	25.25247586	22.6984472	25.17213722	24.71549926	25.43467502	24.25117754	25.00766018	23.44585952	24.81200191	25.1038566	24.27737224	25.58573359
525	141.0792097	42.94369075	141.0790115	141.0794938	30	21	8.038	11.05158459	14971190.84	NA	NA	NA	NA	NA	NA	NA	NA	NA	NA	NA	NA	NA	NA	NA	NA	NA	NA	NA	NA	NA	NA	NA	NA	NA	NA	NA	NA	NA	NA	NA	NA	NA	NA	NA	NA	NA	NA	NA	NA
526	141.0853166	42.48255915	141.0851289	141.0854187	32	21	8.556	10.13154932	106018499.3	NA	NA	NA	NA	NA	NA	NA	NA	NA	NA	NA	NA	NA	NA	NA	NA	NA	NA	NA	NA	NA	NA	NA	NA	NA	NA	NA	NA	NA	NA	NA	NA	NA	NA	NA	NA	NA	NA	NA	NA
527	141.1385	62.03086338	141.1381098	141.1394076	482	161	22.3	4.298893235	22112861.71	22.31676603	21.61329049	20.74020807	21.40229999	22.37751963	22.44871615	21.73698756	21.63719331	22.22048892	22.1075428	21.78044543	21.64203861	22.45052511	22.69852779	22.74742038	22.63295474	22.91411801	21.41217533	22.32243879	22.3404909	22.36450154	22.33503532	22.89770891	22.65211709	22.32892127	22.78298643	21.91735214	22.81013671	21.80773083	21.99720358	21.97591515	21.90372004	21.54398311	22.33350182	22.61720215	21.88694683	22.09818758	22.46784654	21.98456173	22.63160949
528	141.1385076	491.8323836	141.1382433	141.1398875	452	162	8.14	11.37352916	94726781.28	24.36241335	24.89098386	24.4327991	25.07407561	25.15748469	23.81585368	25.13813219	24.44738062	25.08505638	22.22302815	25.06847604	24.07752861	25.03808054	25.11074471	25.14071083	25.07393436	24.3347955	25.1929447	25.15491205	25.10315412	25.17038462	23.18293041	25.31918526	25.40793363	23.26843914	24.94242408	25.29848545	24.18429911	23.40299048	25.20450716	24.60571906	23.62753038	25.15880064	25.12591198	25.12547764	24.32433425	23.91154409	25.0981878	24.83335758	23.6788181
529	141.1636929	592.3891042	141.1633451	141.1640389	9	3	1.547	15.29545725	11410234.55	NA	NA	NA	NA	NA	NA	NA	NA	NA	NA	NA	18.64681056	NA	NA	NA	NA	NA	NA	NA	NA	NA	NA	NA	NA	NA	NA	NA	NA	NA	NA	NA	NA	NA	NA	NA	NA	NA	NA	NA	NA
530	141.1638025	47.57623777	141.1632321	141.1673161	209	103	15.41	6.25196006	226911808.6	26.52978526	NA	NA	20.12374394	19.60590845	18.25707053	19.3548913	19.41075756	NA	NA	20.05561703	16.44440122	19.92644756	21.36288697	19.82749404	NA	18.34010921	21.23807388	19.59776757	18.65096472	20.95756356	NA	20.00485417	20.88148382	21.69569511	21.52253358	NA	20.84919676	22.22399734	21.36163958	22.16830727	21.32291856	21.42954498	21.54307668	22.22084363	20.39271627	22.09234283	22.60828907	21.30932086	22.13074325
531	141.5323168	133.0765158	141.5303566	141.532732	442	148	3.496	22.242394	32885278.87	19.09354972	NA	24.20015757	24.48561199	24.05789143	24.24922203	24.35297221	24.50311113	23.78847583	24.26706596	24.45101868	24.58716214	24.2300192	23.94911433	24.08420737	24.75546185	24.04636516	24.41310748	24.57001809	24.27985044	24.11329277	24.4255038	24.60082762	NA	NA	23.95416565	24.34701204	24.3976596	23.83486139	23.46625643	24.10898538	24.57926853	24.79368845	24.1199123	24.04700046	23.6882696	23.90742379	24.31146262	24.11332212	24.67533123
532	141.9583301	305.9078358	141.9579985	141.95874	402	156	5.586	15.98003725	594531064.7	28.42348899	27.05112733	26.9696213	26.92668845	26.93014779	27.01363348	27.04748612	27.01932549	27.07831044	26.96845965	26.93566172	26.94765836	27.0490067	27.0822048	27.02885077	26.77067522	27.05537622	27.16264406	27.06890777	27.10444523	26.6523309	27.32317086	27.02286342	26.91381437	27.10746056	27.26063219	27.30005756	25.53830384	27.40571302	27.30602736	27.24522777	27.28974898	26.83703924	27.28785653	27.30110805	27.22228047	27.46222398	27.35290263	27.55914265	27.41669473
533	141.9792129	277.6378228	141.9787513	141.9796511	31	12	29.98	2.833262502	9780453.855	NA	NA	NA	NA	NA	NA	NA	NA	NA	NA	NA	NA	NA	NA	NA	NA	NA	21.12974848	NA	NA	NA	NA	NA	NA	NA	NA	NA	NA	NA	22.38563597	NA	NA	NA	NA	NA	NA	NA	NA	NA	20.25231829
534	142.007099	118.8826372	142.0069771	142.0072596	35	6	9.955	4.559616992	2012871.142	NA	19.25520017	NA	NA	NA	NA	NA	NA	NA	NA	17.96697942	NA	NA	19.01821619	NA	NA	NA	NA	20.27927003	NA	NA	NA	NA	18.95227738	20.22835304	NA	NA	NA	NA	NA	NA	NA	19.62483337	NA	NA	NA	NA	NA	NA	NA
535	142.0148889	144.9494759	142.0144057	142.0155948	486	162	5.807	14.6690765	14986614.18	21.44046096	21.66014927	22.6636997	22.24934222	22.55199942	22.39282989	22.74527252	22.52602063	22.62690711	22.70292981	22.678928	22.21350885	22.77199686	22.46725114	22.337201	22.69311406	22.35955415	22.8082748	23.33835588	22.81249978	22.5667084	23.07747521	22.96738655	22.03665302	22.32036301	22.37321862	22.68020159	22.49883857	22.76960964	22.06584011	22.77148033	22.41640044	22.60361835	22.5231761	22.54800536	22.48223192	22.02197796	23.12576777	22.92722233	22.94910523
536	142.0263909	141.5049992	142.0260111	142.0275954	326	109	16.8	5.632017416	23347042.93	NA	23.43591228	21.55071136	21.65669742	21.15319167	21.0037994	21.59898629	22.55268501	NA	24.38419538	21.96863332	22.19547318	21.17813903	22.53629363	21.5290016	21.04860977	21.2983471	21.33105982	22.07373565	20.19434343	20.82558545	21.13661625	21.37809865	23.50696547	23.98936101	21.72639636	21.26652647	20.75937317	NA	21.19467018	21.53115202	20.98652429	21.66301947	24.24492221	20.69143656	NA	NA	21.49342452	22.23924796	21.43897301
537	142.034103	133.5619003	142.0328648	142.0359027	485	162	7.802	11.37148005	12538574.41	20.97426778	20.86785295	22.53328664	22.64444574	22.76406482	22.93497918	22.58259702	23.00919466	22.63230015	23.40395461	23.19469011	22.76620414	22.70225181	22.4556427	22.62991591	22.75914772	22.42408173	22.88395138	22.9558549	22.69888117	22.78498535	22.93593754	22.95989127	20.86317227	22.18767628	22.51905444	22.91958572	22.36944925	22.37746576	22.085605	22.6203499	22.95222748	23.39262	23.23266756	22.49267213	22.31915361	22.58341826	22.67573244	22.81049512	22.80592388
538	142.0516634	122.6975094	142.051161	142.0524328	482	162	5.522	15.34066697	31889506.86	22.89095229	23.4903387	23.47830709	23.47198791	23.05903598	23.10619249	23.98182876	23.80096703	23.68457939	23.52584132	23.80046123	23.18851912	23.9761196	24.08943801	23.81255555	23.73571859	23.31645888	23.7959916	24.44524674	23.64131695	23.71694527	23.98998669	24.28791402	22.83276913	24.74683898	23.70172427	23.35162123	22.90160369	23.15427596	22.80794959	23.27542573	23.89861123	23.64087035	23.17711172	23.39693096	23.19242673	23.72966254	23.8114039	23.71926048	23.96260831
539	142.0975907	73.72034254	142.0971365	142.0977521	37	22	19.81	3.962464653	277338060.3	NA	NA	21.56194664	22.82713638	NA	NA	NA	NA	NA	NA	NA	NA	NA	NA	22.21962973	NA	NA	NA	NA	NA	23.01152694	NA	22.03189438	NA	NA	22.85717027	NA	NA	22.80674181	NA	NA	NA	21.07819667	21.85516065	NA	NA	NA	NA	NA	NA
540	142.1225556	432.1257314	142.1222627	142.1230783	481	162	13.03	7.122475808	157049508.5	25.64790514	25.51057101	24.93068448	25.12870623	24.94216019	25.60885672	25.09905787	25.04534689	25.00793774	25.00692009	25.25273727	25.25528636	25.287785	25.38872653	25.72229665	25.40811829	25.34864364	25.31268319	25.25581469	25.22407512	25.22829612	25.22422244	25.24794547	25.20933392	25.63301881	25.31993388	25.02706131	25.19446855	25.50478509	25.51801882	24.96499578	24.95150251	26.07046127	24.96764234	25.14004358	24.95726975	24.92419614	25.12203293	25.14318459	25.61564448
541	142.1342199	46.03923863	142.1338325	142.1355102	10	20	29.34	3.660925116	116951711.2	NA	NA	NA	NA	NA	NA	NA	NA	NA	NA	NA	NA	NA	NA	NA	NA	NA	NA	NA	NA	NA	NA	NA	NA	NA	NA	NA	NA	NA	NA	NA	NA	NA	NA	NA	NA	NA	NA	NA	NA
542	142.535332	134.3743628	142.534072	142.5361586	481	162	8.56	10.51415517	15459800.05	23.41090168	23.04639499	23.61959332	22.29980179	22.28043679	23.38255171	22.53304967	22.53503087	22.4650791	21.26142627	22.49200759	22.66670937	22.2986753	22.8220368	22.43430621	22.48418647	22.45276749	22.74679289	22.58892438	22.35980836	21.72317847	22.16798414	22.41363862	23.04251372	23.27155474	23.0132643	22.57431459	22.51664245	21.78468853	23.20096704	22.13740383	23.11662397	22.57687554	20.69054158	22.70911466	22.48126689	22.19843555	22.68134824	22.69992116	22.7387928
543	142.90055	74.08843487	142.9001065	142.9024079	425	151	8.388	11.34150189	22115132	23.56111577	NA	22.41829094	22.63587771	22.93186246	22.57430405	22.72722042	22.75963539	22.96147802	23.03938269	22.70763776	22.66776175	22.84480079	22.50329796	22.83127067	22.72193907	22.91350653	22.94337357	23.17236035	22.9830285	22.50446306	22.92819459	22.75069283	22.17628036	23.13991125	23.00926734	22.95130865	23.08514348	22.95049474	21.39333439	22.71335946	22.70539249	23.08882607	22.81077848	22.8126982	NA	22.71757165	22.94179077	22.66140837	22.93797621
544	142.9384295	235.188981	142.9381444	142.9388872	394	150	16.91	5.993199716	35737259.94	20.97266385	NA	22.56363887	21.89174611	22.69602479	NA	22.01225806	22.40943616	22.41707039	22.24466112	22.83146913	22.21033034	21.61854156	22.79488953	22.44770332	22.56518804	22.45308317	22.71856268	23.0463851	22.88923095	22.54029208	22.6222355	22.09834826	22.60532389	23.32162223	21.51808207	23.20400079	22.2991324	20.85825207	21.93052465	21.04844641	21.52428551	22.86086932	NA	22.37261949	NA	22.41992641	22.41718224	22.08956608	22.97758722
545	142.9479337	162.0480053	142.947498	142.948852	471	161	21.59	4.452421315	41249761.54	22.61089501	21.42300519	24.10091114	23.87208856	24.09947273	23.89736629	24.12631692	24.03452544	24.27219093	23.84134064	23.88135186	23.76015798	24.21025344	23.93828091	23.05099591	23.92199205	23.96061154	24.32712094	24.64448921	23.77836581	23.46251286	24.07579317	23.98330685	20.48306929	22.04985895	23.48744861	24.63448549	23.95911188	24.25241441	23.38170013	23.86244369	23.69012877	24.15110197	24.03009859	24.02979116	23.8410006	23.72313508	24.37051937	23.51918828	24.14433677
546	143.0034777	122.5927833	143.0032539	143.0038831	481	161	7.876	11.27692629	14769954.42	21.92774687	23.08244681	22.89305084	22.24918529	22.43354814	22.46197592	23.14994982	22.87730665	22.75941849	22.68390917	22.74785115	22.41455229	22.94071156	23.1092976	22.30189666	22.72735748	22.22137993	22.7822394	23.09078733	22.60190657	22.91165124	22.9450655	23.15537855	23.03868138	23.77661058	22.6773695	22.76830333	22.44842434	22.52113602	22.24172739	22.65410924	22.90129247	22.77920903	22.51901699	22.69616618	22.57974112	22.75027707	22.45326764	22.85438167	22.80592375
547	143.0107212	493.5157296	143.0103406	143.011808	482	162	15.04	6.230505632	14484900.67	23.24144536	23.02862212	22.95618577	22.77288235	22.51262647	22.6631043	22.72536406	22.63767047	22.59304961	22.78734434	22.60222496	22.53083915	21.76779034	22.11469199	22.17452362	22.06769538	22.33394457	22.58312396	22.59870514	22.81648656	22.50747269	22.09913297	22.08766043	22.35364064	22.64006045	21.13561336	22.42225363	22.86228252	22.53256582	22.94815121	22.50189885	22.62143125	22.68490101	23.10258067	22.862392	22.31384239	22.82962999	22.26219592	22.8560468	22.35279533
548	143.0107427	134.8304651	143.0102573	143.011808	486	162	7.365	11.9402105	97070576.74	24.37139951	25.20970235	24.84156055	24.08378927	24.05683624	24.33086615	24.73287079	24.52050989	24.49729648	24.40853326	24.55509774	24.43474492	24.59662024	24.62180804	24.61989876	24.52426312	24.22981188	24.75047343	24.7535052	24.67329536	24.70741213	24.42909869	24.68032479	25.00643742	25.90101096	24.2962877	24.16126289	23.77131452	23.80711885	23.62159431	24.0877715	24.86108473	24.44503236	24.30519436	24.44753526	24.35278059	24.83312514	24.67710754	24.84921709	24.85048303
549	143.0336544	203.6523896	143.033084	143.0342151	475	162	27.54	3.509841277	105468236.6	25.09676209	23.84291784	23.1304375	23.50727912	23.390682	24.21420452	23.86126017	23.19081802	22.78681496	23.49329962	23.43487784	22.50927402	22.90895014	23.43047864	21.72109485	23.61953046	21.98762335	23.41937333	24.86955905	22.89082101	21.99033697	23.92696887	23.89140393	23.09468868	24.6509999	23.50219866	23.5820548	22.80755501	23.12124402	23.21587831	23.82401234	24.62987502	24.12545387	21.60010119	22.12818172	21.94532627	21.16959647	24.08188897	24.21384165	23.48147546
550	143.0394614	263.7077281	143.0390931	143.0399328	470	162	26.7	3.669195593	129795387.7	24.79135207	25.25286173	25.9832131	25.46673837	26.06056032	24.44077409	24.50299471	24.15472674	25.852724	25.86208662	25.39493987	25.3801894	24.26518717	23.50281484	24.39883449	24.61234785	25.80307154	25.01217716	24.48930455	24.18524321	24.08784838	24.49633078	24.42614763	25.70038737	25.28272496	23.19077517	24.64293278	25.01200077	24.71638913	25.36967747	25.51906985	23.65728672	24.2485422	25.50432741	24.56111424	25.98273534	24.52637206	25.06530152	26.15085544	23.79300441
551	143.0602738	145.1270084	143.0599443	143.0609107	459	162	5.021	16.58082847	1984192873	NA	28.71522644	27.59453455	17.74701116	NA	25.71898119	27.32791629	26.70590217	25.59672078	26.51165895	26.84993384	26.89358078	27.12189737	27.54204507	27.35382812	27.07206621	25.78907594	27.63952302	27.74139316	27.50872859	27.7722036	25.78005028	27.58026902	28.6261595	29.5225446	26.60154421	25.28036868	24.98472151	24.21998591	NA	25.39400532	27.4080583	27.04953576	25.98918462	26.75958763	26.39477868	27.3671752	27.19765629	27.50309656	27.32531262
552	143.0603046	488.6009745	143.059979	143.0608933	486	162	19.61	4.849646006	152976076.4	24.53763228	25.62413855	25.34323045	25.58951053	25.81520978	25.67682293	25.85980549	25.53780875	25.38721895	23.1896692	25.89465544	25.97840966	25.33053789	25.9689374	25.9790334	25.1190213	26.0902698	25.53754227	25.46368604	25.45241407	25.20679969	25.77614731	25.97537299	25.98340435	26.01130423	25.97558787	25.94500568	25.05604159	25.92510607	25.6825913	25.86589404	25.28380668	25.27722436	24.97700333	25.85022479	25.87294622	25.11382746	25.77051106	25.88662715	25.93109355
553	143.0730418	85.86785529	143.0723155	143.07402	3	3	7.805	7.851690294	15451807.9	NA	NA	NA	NA	NA	NA	NA	NA	NA	NA	NA	NA	NA	NA	NA	NA	NA	NA	NA	NA	NA	NA	NA	NA	NA	NA	NA	NA	NA	NA	NA	NA	NA	NA	NA	NA	NA	NA	NA	NA
554	143.0928422	44.74101401	143.0921095	143.0929632	8	4	27.94	3.188267177	2452385.595	NA	NA	NA	NA	NA	NA	NA	NA	NA	NA	NA	NA	NA	NA	NA	NA	NA	NA	NA	NA	NA	NA	NA	NA	NA	NA	NA	NA	NA	NA	NA	NA	NA	NA	NA	NA	NA	NA	NA	NA
555	143.1009601	47.96933573	143.1007613	143.1011817	5	3	10.23	4.709329705	14386997.13	NA	NA	NA	NA	NA	NA	NA	NA	NA	NA	NA	NA	NA	NA	NA	NA	NA	NA	NA	NA	NA	NA	NA	NA	NA	NA	NA	NA	NA	NA	NA	NA	NA	NA	NA	NA	NA	NA	NA	NA
556	143.5339336	137.2124176	143.5334476	143.5352177	20	2	9.82	2.769699488	4457028.933	NA	NA	NA	NA	NA	NA	NA	21.02358441	NA	NA	NA	NA	NA	NA	NA	NA	NA	NA	NA	NA	NA	NA	NA	NA	NA	NA	NA	NA	NA	NA	NA	18.94380239	NA	NA	NA	NA	NA	NA	21.83293926	NA
557	143.5622418	496.8185719	143.5617628	143.5645876	484	162	16.43	5.733924659	19155106.76	20.52959566	22.75855151	22.48329961	22.56646029	23.03062605	22.59544031	22.6938049	22.64366397	22.28958404	22.54365308	22.65170466	22.42780432	22.77205523	22.56337197	22.6301052	22.86971046	22.92712702	22.9115341	22.71890099	22.5650775	22.76759813	23.00898508	22.84093063	23.08803494	22.23747834	22.87132183	22.75224789	22.9346632	22.32819582	22.97004334	22.91393764	22.49869041	22.69341672	22.54842916	22.73954835	22.52514778	22.75208405	22.59599856	22.59433765	22.32286671
558	143.9586154	299.2907933	143.958246	143.9590144	20	1	4.614	2.424085716	4606299.108	NA	NA	20.9417041	NA	NA	NA	NA	NA	NA	NA	NA	NA	19.78559631	NA	19.91560781	21.47480668	NA	NA	NA	NA	NA	21.90109176	NA	NA	21.07330603	NA	NA	NA	NA	NA	NA	NA	NA	NA	NA	NA	NA	NA	NA	NA
559	144.0279281	128.0140799	144.0259528	144.0297446	81	25	28.93	3.092566707	10000905.09	NA	22.27603658	NA	NA	NA	NA	NA	NA	22.68779509	21.57277739	NA	NA	NA	NA	22.23060546	NA	NA	22.33953233	NA	NA	NA	18.34350711	NA	22.6084761	22.6199803	NA	NA	NA	NA	NA	NA	NA	NA	21.82109116	NA	NA	NA	NA	NA	NA
560	144.0554961	98.4047341	144.0545854	144.0558631	20	7	9.442	10.04448271	8944198.786	NA	NA	NA	NA	NA	21.23932306	NA	NA	21.12882974	NA	NA	NA	NA	NA	21.96067294	NA	NA	NA	NA	NA	19.92312904	NA	NA	NA	NA	21.28711602	NA	NA	NA	NA	NA	NA	NA	NA	NA	NA	NA	NA	NA	NA
561	144.0806628	92.47356435	144.0802675	144.0811592	486	162	6.803	12.79907973	91324994.03	25.04513871	25.43832848	25.16195426	24.72232428	24.69760492	24.29907386	25.53790918	25.56263004	25.41828787	25.5645708	25.92435544	25.3829905	24.60293409	25.15180729	25.31774581	25.72784411	25.04319261	24.59006438	24.88165556	25.14889559	25.24102603	25.41291692	25.78074797	25.24421542	25.28191281	25.21470946	25.80853637	25.70949883	25.85974315	24.33340896	24.66771052	25.56377563	25.86642318	25.14616686	24.70127374	24.81396108	25.39407257	25.07590479	24.74734913	25.46227231
562	144.089402	99.98645619	144.0888602	144.0903347	90	35	15.68	6.485645105	54018448.94	NA	NA	21.50839244	NA	NA	23.25789647	NA	NA	23.19581164	NA	NA	NA	NA	NA	23.89387886	NA	NA	NA	NA	23.00090923	21.27377989	NA	21.88504604	NA	NA	24.25385236	NA	NA	NA	NA	NA	NA	NA	NA	NA	NA	NA	NA	NA	NA
563	144.1017701	99.268216	144.101517	144.1023571	356	162	3.271	23.35869145	5979238782	27.35079671	26.91556522	29.81871774	NA	NA	30.75343108	NA	29.378772	30.7797583	NA	NA	NA	NA	NA	31.46710663	28.06456783	NA	NA	28.04603023	30.4850219	30.50636324	25.20085443	30.10951601	26.18304467	28.8207016	31.9253369	27.81590418	26.14201711	28.71792564	29.60956264	24.42891013	29.08643017	24.82273284	26.35043851	25.73389206	25.84707283	28.52988637	24.28394664	24.10785139	28.6219312
564	144.1210124	93.67990234	144.1192612	144.1216428	11	4	25.23	3.266283786	29091793.04	NA	NA	NA	NA	NA	22.11845144	NA	NA	NA	NA	NA	NA	NA	NA	NA	NA	NA	NA	NA	NA	NA	NA	NA	NA	NA	22.11999021	NA	NA	NA	NA	NA	NA	NA	NA	NA	NA	NA	NA	NA	NA
565	144.1490339	68.04208027	144.147753	144.1503776	18	5	18.5	3.342543899	12538915.11	NA	NA	NA	NA	NA	20.9562875	NA	NA	NA	NA	NA	NA	NA	NA	22.16223082	NA	NA	NA	NA	NA	NA	NA	NA	NA	NA	21.72235297	NA	NA	NA	NA	NA	NA	NA	NA	NA	NA	NA	NA	NA	NA
566	144.6049269	113.3274095	144.6038956	144.6056107	19	6	20.71	4.361416006	1064204.334	NA	19.22409065	NA	NA	NA	NA	NA	NA	NA	NA	NA	NA	NA	NA	NA	NA	NA	NA	NA	NA	NA	NA	NA	18.99986124	19.35590949	NA	NA	NA	NA	NA	NA	NA	NA	NA	NA	NA	NA	NA	NA	NA
567	144.9820193	92.28727781	144.9816715	144.9825411	486	162	3.665	21.3900919	544170525	27.52561116	27.76714858	28.01782047	28.03521306	28.01750493	28.02873341	27.95879293	27.93432248	27.89370684	28.0318634	28.05903415	28.11785975	28.02818359	28.84682887	28.04652058	27.97941959	27.99511389	27.88835927	27.86589204	27.81033711	27.82177208	27.7026947	27.57598759	27.5073955	27.29547429	28.1997707	28.25131362	28.28528568	28.09829487	28.14310945	28.07064624	28.27273365	28.24718371	28.08514107	28.18550258	28.02642553	27.99534938	28.16729596	27.9221537	27.48472471
568	145.0316411	84.0880782	145.0314297	145.0321543	13	5	3.325	26.6028199	3866357.372	NA	NA	NA	NA	21.44718281	NA	NA	NA	NA	NA	NA	NA	NA	NA	NA	NA	NA	NA	NA	NA	NA	NA	NA	NA	NA	NA	NA	NA	NA	NA	NA	NA	NA	NA	NA	NA	NA	NA	NA	NA
569	145.0677488	395.4255348	145.0675505	145.0682706	47	10	26.2	2.345765893	19994680.47	23.98068336	23.6341491	22.89688225	23.57120108	23.45429713	23.1715217	23.6719602	NA	NA	23.48902592	22.20416128	22.76158486	22.61161298	23.59049757	22.87845063	23.10790952	22.97938151	22.54583747	23.31238843	21.71743171	NA	22.45757073	NA	20.98389273	NA	NA	23.77314175	NA	NA	NA	NA	NA	NA	22.56359361	NA	22.85058388	NA	NA	NA	NA
570	145.0678766	294.9956918	145.0675782	145.0682761	35	9	21.85	2.812060616	38479077.76	NA	NA	NA	22.04191427	NA	23.25606498	NA	NA	NA	NA	23.64747709	NA	24.66896734	24.76118107	23.48429226	24.19787662	22.26622348	NA	22.50905401	24.15851542	NA	NA	NA	22.25290051	NA	NA	NA	24.28974356	NA	NA	NA	NA	22.98482614	24.43505533	23.67414081	22.04745959	NA	24.05906897	NA	NA
571	145.0759134	385.4925437	145.0755508	145.0762334	38	10	25.07	2.805547503	6217291.768	NA	NA	19.93339937	21.49227969	21.49930543	NA	22.05168913	19.481054	20.20129404	20.14118254	19.60222361	NA	19.89831398	20.49461136	20.26107896	NA	NA	20.52071011	NA	NA	NA	20.82602017	21.16095877	21.65176358	NA	NA	NA	NA	NA	21.65860466	NA	NA	NA	NA	NA	NA	NA	NA	NA	21.84654357
572	145.1051254	95.83633804	145.1047337	145.1057105	327	159	3.837	21.07282317	467309995.8	22.88913153	21.81645317	26.00013733	NA	NA	27.01351341	NA	25.50568129	27.07039202	NA	NA	NA	NA	NA	27.77623809	24.02886449	NA	NA	23.98022931	26.73264011	26.78729833	NA	26.31291698	21.08430988	24.86034241	28.23081388	23.80745385	21.00876976	24.82606236	25.76558976	19.2217239	25.22095088	20.48539293	21.50591518	19.0678245	19.98713728	24.49560466	20.59987356	NA	24.67927159
573	145.5257543	136.3063068	145.5238962	145.5263228	440	146	7.279	12.00924547	31801840.28	NA	NA	23.82460005	22.86358964	22.90432363	23.58500399	23.69683855	23.45368287	23.35992868	23.10054591	23.33923228	23.15217848	23.49578385	23.68325818	23.48631442	23.32488876	22.91707304	23.5852527	23.97724217	23.79817456	23.65198433	23.32440994	23.66323635	NA	NA	23.45236725	23.31092771	22.33550158	22.46372388	23.77152334	22.89385133	23.85827101	23.35200797	22.84969636	23.18397158	23.53472278	23.81767606	23.68018563	23.73353733	23.72249604
574	145.9293843	306.4952674	145.928955	145.9297099	20	6	8.138	6.784209376	15130193.76	NA	NA	NA	NA	NA	NA	NA	NA	NA	NA	NA	NA	NA	NA	NA	NA	NA	NA	NA	NA	NA	21.86006954	NA	NA	NA	NA	NA	NA	NA	NA	NA	NA	NA	NA	NA	NA	NA	NA	NA	NA
575	145.9543212	300.724117	145.9539461	145.9547768	17	8	11.06	7.36377025	7811189.082	NA	NA	NA	NA	NA	NA	NA	NA	NA	21.05849027	NA	NA	NA	NA	NA	NA	NA	NA	NA	NA	NA	NA	NA	NA	NA	NA	NA	NA	NA	NA	NA	NA	NA	NA	NA	NA	NA	NA	NA	NA
576	145.9853991	534.3774888	145.9848705	145.9859616	484	162	24.71	3.888015552	9828723.672	22.64175608	22.58318628	22.42144878	22.69834211	21.88133793	22.48828442	22.55934668	22.56289695	22.64149361	22.24849846	22.44582662	22.46866438	21.78000568	22.77636832	22.20151957	21.78468042	22.85489622	21.76989108	22.79119303	22.07180799	22.64442592	22.6699749	22.96936368	22.66178731	22.69796425	22.56294999	22.66181471	22.66971961	22.3140352	22.47641403	22.39675428	22.272101	22.29233138	22.88129196	22.75304773	22.36716085	21.85176378	22.26987598	21.97309242	22.52299315
577	145.9854147	49.07815777	145.9850699	145.9860696	485	162	14.64	6.402925847	23987884.93	23.75882943	22.68893652	23.43115261	23.59251579	23.36530512	23.18916998	22.81324623	22.7355934	22.72923863	23.57474586	23.44620135	23.53056039	22.79815896	23.01506854	23.34135191	22.76748309	22.79650256	23.0352024	22.47709729	22.83822168	22.84507793	22.06571593	21.94228017	22.10160112	23.15172532	23.19021867	23.32588719	23.2721375	22.98096168	23.57302184	22.71689233	23.3212397	23.14826609	22.76028987	22.80212215	23.02808122	23.57807446	23.56236845	23.15155064	22.4731341
578	146.0345453	44.98002886	146.0342633	146.0346305	54	21	8.311	11.07963089	1461122.952	NA	NA	NA	NA	NA	NA	NA	NA	NA	NA	NA	NA	NA	NA	NA	NA	NA	NA	NA	NA	NA	NA	NA	NA	NA	NA	NA	NA	NA	NA	NA	NA	NA	NA	NA	NA	NA	NA	NA	NA
579	146.0449194	156.2358347	146.0443665	146.0460449	27	9	22	4.345726702	6787203.44	NA	22.18659251	NA	NA	NA	NA	NA	NA	NA	NA	NA	NA	NA	NA	NA	NA	NA	NA	NA	NA	NA	NA	NA	NA	22.40572313	NA	NA	NA	NA	NA	NA	NA	NA	NA	NA	NA	NA	NA	NA	NA
580	146.0599091	206.3190119	146.059405	146.0606803	485	162	28.69	3.366996369	63174745.63	24.08115042	24.23009112	24.13624033	24.04715978	24.77300254	23.62715787	24.42966582	25.00031413	24.86820414	24.0173532	24.65960546	24.96276069	23.98583292	24.99022596	24.61074368	24.60309547	24.89033744	23.77718326	24.49951518	24.90301582	24.42166927	25.20040667	24.91304804	24.33910008	24.20032278	24.10917776	24.24392166	24.66310478	25.1390473	23.88383656	24.23109778	24.25383383	25.09937518	24.19208223	24.74684772	24.19842638	24.81087232	24.55503883	23.99789105	24.52725881
581	146.0686967	536.7221528	146.0682549	146.0690024	22	1	10.9	1.144819691	6219694.218	NA	NA	NA	NA	NA	NA	NA	NA	NA	NA	NA	NA	NA	NA	NA	NA	NA	NA	NA	NA	NA	NA	NA	NA	NA	NA	NA	NA	NA	NA	NA	NA	NA	NA	NA	NA	NA	NA	NA	NA
582	146.0687135	74.0932874	146.0676608	146.0701879	483	162	5.59	15.21398184	318949439	23.44098935	25.99401458	27.07833178	26.95154296	27.00895877	26.984139	27.00959157	26.94856186	26.96367237	26.88594438	27.02677242	27.04942646	27.0542996	27.09856062	27.02903629	27.08278344	27.0949495	27.0914592	27.37558389	27.06509636	26.91463198	27.04742694	27.16304965	26.19943474	26.46098392	27.32294711	27.26955346	27.13396306	27.05162107	27.14527998	26.91251099	27.14235876	27.16088092	26.89321258	27.01741704	27.08500935	26.86752098	26.99476269	26.6427532	27.08956341
583	146.1062554	102.3259428	146.1057628	146.1083779	82	31	6.614	12.97639413	33644834.75	22.9287712	NA	17.88460945	NA	NA	22.56704809	NA	20.77841728	22.45771623	NA	NA	NA	NA	NA	24.05661627	NA	NA	NA	NA	21.54681584	21.00064805	NA	19.75932547	NA	NA	24.04763659	NA	NA	NA	17.52360839	NA	NA	NA	NA	NA	NA	NA	NA	NA	NA
584	146.1174129	418.3012123	146.1171263	146.1179655	459	161	27.54	3.539257547	111902075	26.5366603	26.25573215	26.06556262	24.52487315	24.34575984	25.42142932	24.97966866	24.36150526	24.94819474	24.77655207	25.21807645	24.43745411	25.17519308	25.21767572	24.73343504	25.20699695	24.87876781	25.37525178	24.71418627	24.35561276	24.25826609	24.27202978	24.76665008	24.38646615	24.64191856	25.2047993	24.71378754	25.18329536	25.10226896	25.07867987	25.69428328	25.48265591	24.80792224	24.59779655	24.55986488	24.5331792	25.35830648	24.60776291	24.80961835	25.84841338
585	146.4993755	124.4927585	146.4985492	146.4997324	26	9	10.59	8.312040144	38847737	22.03372171	23.00246461	NA	NA	NA	NA	NA	NA	NA	NA	NA	NA	NA	NA	NA	NA	NA	NA	NA	NA	NA	NA	NA	22.55051835	22.86610671	NA	NA	NA	NA	NA	NA	NA	NA	NA	NA	NA	NA	NA	NA	NA
586	146.9616322	305.5301763	146.9613727	146.9617012	37	15	6.097	13.76348822	19125365.42	NA	NA	NA	NA	NA	NA	NA	NA	NA	NA	NA	NA	NA	NA	NA	NA	NA	NA	NA	NA	NA	NA	NA	NA	NA	NA	NA	NA	NA	NA	NA	NA	NA	NA	NA	NA	NA	NA	NA	NA
587	146.9801714	91.73639757	146.979774	146.9808039	486	162	3.739	21.05679095	242886918.9	26.34881117	26.54274246	26.84000686	26.85715962	26.85533309	26.85697471	26.78858225	26.75816561	26.71306044	26.86532897	26.86076082	26.93403153	26.87233952	27.66975841	26.88226131	26.79206654	26.79030989	26.71394032	26.67422954	26.6449135	26.68044756	26.54214298	26.41846468	26.20839868	26.043362	26.99246368	27.07675166	27.09600254	26.92031799	26.94551198	26.90168036	27.08829494	27.02984165	26.92548037	27.01355787	26.85579173	26.84461457	26.99670852	26.73492499	26.32524078
588	146.9896959	509.8152056	146.9891715	146.9911459	74	13	20.23	2.448164818	13956068.14	23.18930324	21.49580333	21.32946408	19.35600241	NA	NA	20.96389812	21.38931112	NA	20.77899951	NA	20.62536195	NA	NA	NA	19.51490494	NA	NA	NA	NA	20.45165741	NA	NA	NA	NA	NA	NA	NA	NA	NA	NA	NA	21.89373791	21.71031418	NA	NA	NA	NA	NA	NA
589	147.0027599	77.28529224	147.000985	147.0041669	419	143	7.219	12.29534273	37612544.57	21.04637668	NA	22.09095633	23.42693582	23.74816806	21.67400812	22.9171364	22.72315188	22.31959778	20.46132127	23.55542267	23.65998518	24.65006517	22.80249745	22.18515799	21.53534411	23.23562511	23.4161775	23.51851907	21.51264612	21.90003172	24.23055848	24.58425128	NA	NA	22.09198288	22.46692611	20.79932839	23.09407429	23.56127434	22.82602907	24.35567438	24.12642607	22.00740865	23.85126347	24.07509892	22.48051302	22.80806585	20.24110083	22.2090878
590	147.0493839	122.1765117	147.047609	147.0509436	51	12	11.18	5.468714396	52367790.24	NA	23.04764939	NA	NA	NA	NA	NA	NA	NA	NA	NA	NA	NA	NA	NA	NA	NA	NA	NA	NA	NA	NA	NA	23.29078338	23.59020204	NA	NA	NA	NA	NA	NA	NA	NA	22.5824688	NA	NA	NA	NA	NA	NA
591	147.0762677	89.03282134	147.0758878	147.0767708	483	162	3.232	23.57344292	6537809125	32.00387529	30.69563211	31.615837	31.63414202	31.25979128	31.04565396	31.11903174	30.91585682	30.62992513	31.30967933	31.31389846	31.15541364	31.37278713	30.88494811	31.12901642	31.17226219	30.81894263	31.1802289	31.7379712	31.00161438	31.12902407	31.18359092	31.1574673	29.95553462	30.53513367	31.41396452	31.50523761	31.11228046	31.11258683	30.49683764	31.81951341	31.14401168	31.46124749	31.00936673	31.19281123	31.09534672	31.02958759	31.53427249	31.27335935	31.46557268
592	147.1126768	125.2154741	147.1123175	147.1131494	486	162	3.196	23.77520979	1483933021	29.45680477	29.18664539	28.4495691	28.24521915	28.79129737	28.25084228	29.63463758	28.76320699	28.71505752	29.44363042	30.13086135	29.34527824	28.92762679	28.55110206	28.80042948	29.16577304	28.58468852	29.36272362	29.4012957	28.49533186	29.14949232	29.68445391	29.59562048	29.1799969	30.17480433	28.75244779	29.08589156	29.60989084	29.3006708	27.85013257	29.21155098	28.92339493	29.8333594	28.8168956	28.78516292	28.1272163	29.38126292	29.60403824	29.04456096	28.64015943
593	147.5160403	126.7309437	147.5145994	147.5181956	121	35	20.16	3.999832388	7984156.809	NA	NA	21.36606081	21.70105536	NA	22.1020656	22.26526203	NA	21.32592349	NA	NA	NA	NA	20.59551707	20.71288754	21.56226711	NA	NA	NA	NA	18.97045362	21.86305511	19.96100099	NA	22.5114506	NA	21.13372813	20.77807653	NA	NA	21.72297608	NA	NA	21.21936521	19.73639865	NA	20.20251455	NA	21.38076383	NA
594	147.5281482	122.5777504	147.5265932	147.5288701	473	159	12.08	7.687732989	36417357.87	23.99067306	22.24042179	22.90245948	22.30753146	22.98207588	22.49180543	23.27927579	22.80295884	22.79483197	23.2641424	23.37415351	23.50045373	23.0164153	22.77848011	23.24939139	22.94779849	22.9220865	22.80172945	22.67242136	22.52658037	22.98225435	22.58902513	22.39730137	21.81149894	22.78834108	23.0736888	23.60040173	24.05001623	23.29642712	21.44902297	23.07665753	23.23141094	23.89630917	23.0812932	23.10309839	22.39065417	22.97671988	23.21077334	22.42382563	21.92424504
595	147.9696261	165.7580387	147.9692465	147.9702698	37	13	28.7	3.54771218	9874869.95	NA	NA	NA	NA	NA	NA	NA	NA	NA	NA	NA	NA	NA	NA	NA	NA	NA	NA	NA	NA	NA	NA	NA	NA	NA	NA	NA	NA	NA	NA	NA	NA	NA	NA	NA	NA	NA	NA	NA	NA
596	147.9768875	86.1742242	147.9752665	147.9774217	476	162	8.991	10.1028768	154224028.1	23.55100282	26.23727986	23.70986637	23.51465526	23.24196222	23.68093071	23.0206617	22.9925861	22.09800526	23.29702077	22.95049248	23.28890753	23.61397905	23.32924899	24.88241186	23.55441875	23.60076261	23.88559762	22.79166977	23.92322492	24.77958367	22.19183761	22.80691297	26.22760547	26.15402527	23.645825	23.21474994	24.16855649	24.05937034	20.79019412	24.4782489	23.31736556	22.33954149	23.57603609	22.61564098	22.1104882	23.16466642	22.73595047	25.35779449	21.75149305
597	147.9836213	44.9268131	147.9826805	147.9849238	402	149	13.29	7.699157571	13815415.21	21.84168253	21.24618838	21.166955	21.53635665	21.23458324	21.43765853	21.30772441	21.36461903	21.5908431	21.36975532	21.33737965	21.53711044	21.83544383	22.57313708	21.21369996	21.31435041	21.15796293	21.11522794	21.28912794	21.37108574	21.55702501	21.47510972	20.54394153	20.53265116	NA	22.09743947	21.41358309	21.21118168	21.73637146	21.07936758	22.02123311	21.62708938	21.51750848	20.73795985	21.7014706	20.79825756	21.23041786	21.61242269	21.14477209	21.5699171
598	148.0037136	79.35460025	148.0021859	148.0044731	455	159	4.084	20.57986021	57152185.14	22.91527049	25.22243483	23.17919553	23.53499826	23.38349534	23.52862568	23.52665022	23.79438654	23.06513595	25.64432513	23.47480283	23.91204509	23.34495908	23.15974826	24.38125102	23.42655743	22.41101964	23.57353318	23.62604782	22.91302715	24.23215675	23.06141142	23.27972662	25.18768605	24.87539062	23.18930183	23.27981577	23.66582197	22.99819078	23.08411137	24.06326229	23.33912339	23.45423922	25.73242466	23.00007628	22.69637944	22.9686506	22.78031593	23.98651519	23.23856118
599	148.0603018	111.6309477	148.0598901	148.0611163	476	162	3.051	24.62410244	2217218007	29.38523734	28.66311429	26.84370255	27.31616574	26.79767854	28.91901142	24.76846328	27.5962613	22.96104937	29.55362283	27.68769081	28.07454852	27.66179778	26.06634486	28.84642404	27.39755715	25.17230821	28.30256709	27.08899168	27.30091413	28.74771708	28.21690786	27.57659679	30.08767103	30.37135838	26.42174422	26.33499587	27.66266769	28.4111366	26.57423634	27.83608616	28.11386732	29.08421069	28.9784708	28.06524062	25.97845263	26.97291288	26.65154168	28.1398994	20.23454537
600	148.0733895	126.2488579	148.0727431	148.0759423	442	154	11.42	8.314975595	20750085.84	22.99790283	23.87368729	22.62651068	23.3986038	23.32576659	22.44607213	21.67594129	22.89458027	22.91946762	23.38486095	23.53783508	22.29532174	22.90727729	22.97650644	23.2427764	23.24821358	22.09784212	23.35843938	23.6919821	23.16606989	23.32168579	23.3451618	23.60280848	NA	22.40505393	21.92494121	23.30921706	22.83367652	22.72240426	22.67166878	23.49513571	23.23766275	23.62453377	22.6655986	23.31760403	23.07630085	22.90021493	23.35258091	23.50865295	23.45048346
601	148.0795978	109.7667132	148.0791512	148.0802423	486	162	2.37	29.58525851	165838499.4	26.68238836	25.34528963	26.31078079	26.68613408	26.64678754	26.04881835	26.51744614	26.64264078	26.39278389	26.71858983	26.99643088	26.17675984	26.7069798	26.58986742	26.80912731	26.9003843	26.17855462	26.89643085	27.11390949	26.69892974	26.85039132	26.89589445	26.84096019	25.33987223	25.84622236	26.06645746	26.95971802	26.6132095	26.62326428	25.41731329	26.86997208	26.68621424	26.93949336	26.54406581	26.71348056	26.60054215	26.57399984	26.98443894	26.861542	26.92701791
602	148.0870566	49.88731596	148.0868474	148.0871682	12	18	14.98	7.035372288	29615645.16	NA	NA	NA	NA	NA	NA	NA	NA	NA	NA	NA	NA	NA	NA	NA	NA	NA	NA	NA	NA	NA	NA	NA	NA	NA	NA	NA	NA	NA	NA	NA	NA	NA	NA	NA	NA	NA	NA	NA	NA
603	148.0966553	180.2196301	148.0961444	148.0975224	486	162	22	4.345924891	40287778.06	24.74495648	22.43210319	23.73565007	23.16517391	24.09109295	23.48739513	23.43832894	23.99483663	22.44227104	23.8242467	23.4229865	24.0927371	22.16631188	23.21691365	23.14184002	24.31144242	22.11124252	22.36233031	22.9945106	23.44288615	23.56437118	24.31399797	22.76771339	22.58895101	23.63204068	22.33552186	22.5482397	24.84095174	24.19581938	22.56941449	22.44154562	22.7093202	23.17895074	24.281719	23.8574145	24.05595262	22.28990818	22.78285157	22.47976254	24.31519597
604	148.109825	116.6877518	148.1094004	148.1108889	162	47	16.3	5.028082375	17488652.42	22.71187965	21.62927358	21.79983996	20.49497759	21.61802384	NA	22.042139	NA	NA	21.42080227	23.11564184	22.13770742	NA	NA	21.03132044	23.08339004	20.77400353	21.90356943	22.71978496	21.14760692	22.21613021	22.58140114	22.33744279	NA	23.6217185	21.25828112	21.26261034	22.5007116	22.18579837	NA	21.66754911	23.60344809	22.51518441	NA	NA	NA	21.81750649	21.9239282	NA	NA
605	148.1159856	124.8540394	148.1157572	148.1165661	485	162	2.508	28.42474286	73578336.71	25.33640776	25.26335814	24.26124116	24.40370298	24.72690928	24.13402861	25.53908833	24.63583793	24.62821787	25.36476242	26.08328189	25.25793936	24.83935195	24.42279238	24.66946263	25.0765872	24.50487662	25.29028218	25.29587242	24.33906926	25.04590927	25.59002115	25.4882166	25.26841692	26.10404642	24.66325	25.09181661	25.54724674	25.20533516	23.69336382	25.15547309	24.99682072	25.76765701	24.73251386	24.66268539	23.99984247	25.27005427	25.51220243	24.91659302	24.48939027
606	148.5258928	121.7167034	148.5241319	148.5272535	192	66	14.55	6.426672639	17241072.17	22.76344724	NA	21.49534783	20.88612657	21.59441928	20.32510087	22.96781212	21.32370663	21.45691384	22.07007169	22.03089293	22.24684929	21.51456546	21.46582974	21.96647674	21.29403811	21.44626257	21.11221449	21.10557051	21.18768654	21.68084775	21.01595058	NA	NA	NA	21.44431841	21.91568406	22.70180455	21.61147822	20.52970502	22.7343776	22.49695752	22.66306894	21.86558819	22.21972571	21.12482139	21.12226904	NA	20.90942184	NA
607	148.5547222	127.2219284	148.5532267	148.5559021	422	141	10.81	8.480233838	19416656.9	22.50593052	23.79897375	22.47548126	22.36869223	21.14677095	22.89814099	23.07532527	22.47822781	22.9717341	22.22425164	22.60024292	21.99203705	22.79895398	22.40803866	22.919113	23.09048079	21.95437505	22.53609888	22.71874781	23.49610529	22.76118186	23.23740658	22.83203076	23.70933128	24.10218963	22.08107447	22.52600354	22.21829945	22.75391235	NA	NA	22.40932702	22.45861055	22.47414353	21.86083629	21.76565676	22.50912325	23.22150927	22.77060043	23.35947901
608	148.9323493	73.82107533	148.9319086	148.9331433	54	10	28.86	1.859876876	971677.1727	NA	NA	NA	NA	NA	NA	NA	NA	NA	NA	NA	NA	18.18517759	NA	18.41662801	NA	NA	19.13867256	NA	NA	NA	NA	NA	NA	NA	NA	NA	NA	NA	NA	NA	NA	18.51893629	NA	18.78435537	NA	NA	NA	18.35531986	NA
609	148.9351418	72.63489448	148.9348578	148.9356241	486	162	1.637	37.77773632	370407929	28.40508296	26.60465271	27.82663486	27.96418786	27.84679224	27.25316536	27.9692821	27.88887007	27.86056884	27.80343492	27.82506655	27.79384411	27.78164743	27.92588618	27.68334668	27.68931742	27.84713593	27.91410059	28.16650598	27.81577192	27.6747164	27.84577424	27.78908416	26.57214907	27.31257334	28.0119304	28.05209302	28.05087605	28.04946776	26.28730822	27.95418672	27.93438073	27.96782232	27.89229115	27.94685041	27.7803117	27.99938648	27.88998954	27.39890579	27.94507828
610	148.9610311	91.11385325	148.9599646	148.9623203	204	63	5.292	14.62916235	20657043.02	21.68827641	24.15469854	NA	NA	20.82833949	23.3673175	21.51993312	21.5499671	NA	22.49284239	21.16471888	23.13880415	NA	20.60637945	22.28581961	21.02010781	21.96058332	NA	NA	20.72075553	23.11415744	21.93631837	20.23879431	24.19882218	24.007715	22.51998841	NA	22.34736492	21.81688188	20.53304318	NA	19.85843444	NA	23.62799041	NA	NA	21.13463727	NA	NA	21.35457853
611	148.9773739	305.9078038	148.9771261	148.9774388	17	8	4.164	19.32273803	12736418.11	NA	NA	NA	NA	NA	NA	NA	NA	NA	NA	NA	NA	NA	NA	NA	NA	NA	NA	NA	NA	NA	NA	NA	NA	NA	NA	NA	NA	NA	NA	NA	NA	NA	NA	NA	NA	NA	NA	NA	NA
612	148.9933215	99.01853744	148.9920858	148.9938074	25	6	6.615	6.379472276	21427347.31	NA	NA	NA	NA	NA	NA	18.87992791	NA	20.20582105	20.69755782	NA	20.47555227	NA	NA	NA	21.05750442	NA	20.31134823	23.84509247	NA	20.86008732	NA	NA	NA	NA	NA	NA	NA	NA	NA	NA	NA	NA	NA	NA	NA	NA	NA	22.44779184	NA
613	149.0184057	77.29376673	149.0180706	149.018844	475	162	5.371	15.73613035	43490999.8	24.42501126	21.24425573	22.89100077	23.80514174	23.55763503	22.66529826	21.59792763	23.02407372	19.5535158	22.22473946	22.7748353	22.68609087	25.00853501	22.51295135	22.29460561	22.97827315	22.61952588	24.00964422	24.09976987	22.5717814	21.49743557	23.41063411	24.17492134	21.33975047	21.84179892	22.85871552	22.10427008	23.49002402	23.17006618	22.80544419	24.1176265	24.34152168	23.58567379	22.97228092	22.05274887	22.27637249	22.62689999	22.23172866	18.75293351	21.32160356
614	149.02323	229.2754204	149.0228664	149.0238108	95	24	21.39	3.120625165	185571459.6	27.32610349	24.35484988	NA	25.84306313	NA	NA	NA	25.26937348	24.46788335	NA	24.93185905	NA	NA	NA	NA	25.02301638	NA	NA	NA	NA	25.83760719	NA	NA	25.92911081	25.6556959	26.53543547	NA	NA	22.70526223	25.13642794	25.92667692	25.27131124	27.46739961	NA	NA	NA	NA	25.49132121	NA	23.41335128
615	149.0319262	125.7432599	149.0316792	149.0324487	440	147	2.907	25.5873189	156708711.2	NA	NA	26.40247451	25.79795207	26.021408	26.4521593	26.42516782	26.25859851	26.26728411	25.83545238	26.11799795	25.56409671	26.38252888	26.39282552	26.14387634	25.95435316	25.56844273	26.14416235	26.66601838	26.20204435	26.24208354	26.2302256	26.42311668	NA	NA	26.09890232	26.17099325	25.45930037	25.75565426	26.84279629	25.90580301	26.3384038	26.11957275	25.72849216	25.97609869	26.21092848	26.27520554	26.30368262	26.18722799	26.39815254
616	149.0712324	73.91749909	149.070654	149.0719517	11	3	11.21	5.664296054	6826202.684	20.59752621	NA	NA	NA	NA	NA	NA	NA	NA	NA	NA	NA	NA	NA	NA	NA	NA	NA	NA	NA	NA	NA	NA	NA	NA	NA	NA	NA	NA	NA	NA	NA	NA	NA	NA	NA	NA	NA	NA	NA
617	149.1074632	396.6784793	149.1069083	149.1079936	35	6	18.98	2.572604619	15054027.12	21.4453955	NA	NA	NA	NA	NA	NA	23.77032365	NA	NA	23.18143234	NA	NA	NA	NA	NA	NA	NA	NA	NA	NA	NA	NA	NA	NA	23.22097989	NA	NA	23.84364624	NA	NA	20.89180306	NA	NA	NA	NA	NA	NA	NA	NA
618	149.107663	41.58183034	149.1074614	149.1083267	16	6	16.95	4.008640848	911230.1204	NA	NA	NA	NA	NA	NA	NA	NA	NA	NA	NA	NA	NA	NA	NA	NA	NA	NA	NA	NA	NA	NA	NA	NA	NA	NA	NA	NA	NA	NA	NA	NA	NA	NA	NA	NA	NA	NA	NA	NA
619	149.9386571	73.04055387	149.9378153	149.9391733	26	9	13.89	5.033275544	14963121.5	NA	NA	NA	NA	NA	NA	NA	NA	NA	NA	NA	NA	NA	NA	NA	NA	NA	NA	NA	NA	NA	NA	NA	NA	NA	NA	NA	NA	NA	NA	NA	NA	NA	NA	NA	NA	NA	NA	NA	NA
620	149.9561235	484.3983795	149.9557534	149.9563336	13	7	8.98	10.50893259	6411944.76	NA	NA	NA	NA	NA	NA	NA	NA	NA	NA	NA	NA	NA	NA	NA	NA	NA	NA	NA	NA	NA	NA	NA	NA	NA	NA	NA	NA	NA	NA	NA	NA	NA	NA	NA	NA	NA	NA	NA	NA
621	149.9926932	91.35560822	149.9924517	149.9930873	34	13	25.93	4.257688403	6599381.519	NA	21.78178872	NA	NA	NA	NA	NA	NA	NA	NA	NA	NA	NA	NA	NA	NA	NA	NA	NA	NA	NA	NA	NA	21.6173718	21.88733044	NA	NA	NA	NA	NA	NA	NA	NA	NA	NA	NA	NA	NA	NA	NA
622	150.0135541	88.74791125	150.0118567	150.0157164	474	161	13.89	6.838812171	35004866.16	24.64164999	23.40709483	22.94636872	23.62597292	23.52150017	23.30948405	23.94555518	23.14812022	22.52500383	23.49465835	23.60282617	24.28187505	23.11301791	22.61835199	23.03535208	23.00048219	23.46771228	23.66685304	23.24803002	23.48667535	23.08253492	23.62705622	22.83535494	23.53332005	24.34677498	22.68392157	23.66862781	24.36729274	22.73616935	22.08394101	23.50276609	23.17227821	23.88736409	23.24203104	24.00561104	22.83609325	23.13857858	23.55218499	23.2836516	22.90778802
623	150.0307469	126.9372121	150.0291961	150.0317002	415	146	7.972	11.75031388	25917195.14	NA	NA	23.55316583	22.9034068	23.35402233	23.44980312	23.54556372	23.32904817	23.29811293	23.24306288	23.52227194	23.11347929	23.55989293	23.42752128	23.51016478	23.566446	22.99446668	23.34789455	23.68535681	23.74478434	23.34591115	23.29505561	23.55141578	NA	NA	23.43387603	23.55006461	22.61627831	22.94363791	23.90693978	22.92123848	23.6371605	23.44310327	22.72065245	22.96465867	23.3977877	23.43102781	23.26997623	23.73421818	23.57736236
624	150.058212	107.460186	150.0577701	150.0588377	486	162	1.72	36.6292084	381137764.8	26.78278556	27.25918365	26.78152055	27.10825714	26.77677864	27.15865056	27.57234409	27.15431943	27.09939087	27.80887976	27.99239617	27.8871233	27.04214833	25.72167519	27.07129592	28.09211291	27.18825398	27.70670935	27.27927406	27.3470921	27.39431537	27.93515646	27.77008273	27.24753547	27.66894786	26.31852882	27.23555445	27.66380724	27.89142333	26.58345864	27.73652891	27.1819246	28.21041013	27.06231728	27.19322677	26.38192814	27.22499843	28.06113966	27.3476958	27.03898208
625	150.066358	47.22693337	150.0662239	150.0664883	6	2	5.333	5.91028192	9994134.955	NA	NA	NA	NA	NA	NA	NA	NA	NA	NA	NA	NA	NA	NA	NA	NA	NA	NA	NA	NA	NA	NA	NA	NA	NA	NA	NA	NA	NA	NA	NA	NA	NA	NA	NA	NA	NA	NA	NA	NA
626	150.1208897	373.8892578	150.1208094	150.1209233	10	2	20.39	2.002469713	2961303.122	NA	NA	NA	NA	NA	NA	NA	NA	NA	NA	NA	NA	NA	NA	NA	NA	NA	NA	NA	NA	NA	NA	NA	NA	NA	NA	NA	NA	NA	NA	NA	NA	NA	NA	NA	NA	NA	NA	NA	NA
627	150.1277397	33.68454203	150.1272096	150.1281102	32	4	11.25	2.878595246	2714745.918	21.13994764	NA	NA	NA	NA	NA	NA	NA	NA	NA	NA	NA	NA	NA	NA	NA	16.78070412	NA	20.76113743	19.31759361	NA	17.54369933	20.83386534	17.58610068	NA	NA	NA	NA	NA	NA	NA	NA	19.91461054	NA	NA	NA	NA	NA	NA	NA
628	150.932142	71.98622402	150.9318867	150.9327249	486	162	2.175	31.39656576	111432275.1	26.66737769	25.1229575	26.13782864	26.23533485	26.13838977	25.60746746	26.21699923	26.15154801	26.12822402	26.08961576	26.08439421	26.05567695	26.02467139	26.19486223	25.97382967	25.96897153	26.12871013	26.19165957	26.44761397	26.08255219	25.95779852	26.1230081	26.04316803	25.1020737	25.64630568	26.28438338	26.31145646	26.30048258	26.32622346	24.99608611	26.23041801	26.22135476	26.23243353	26.1810497	26.18607624	26.07727919	26.25052819	26.16758229	25.71787441	26.23006986
629	151.0087541	75.81228451	151.0085036	151.008988	43	12	13.34	5.83392753	2936582.275	NA	NA	NA	NA	NA	NA	NA	NA	NA	NA	NA	NA	NA	NA	NA	20.66798375	NA	NA	NA	NA	NA	NA	NA	NA	NA	NA	NA	NA	NA	NA	NA	NA	NA	20.34110781	NA	NA	20.52497509	NA	NA	21.35435274
630	151.0350836	122.6805848	151.0348	151.0357459	486	162	2.13	31.8465077	2244744715	29.213449	30.20145496	30.22833115	29.62544353	29.80078293	29.82160351	30.38633877	30.17945969	30.0255658	29.9807883	30.21523707	29.74173255	30.28711257	30.31837067	30.2263709	30.08624481	29.79244159	30.12326537	30.52311406	30.01905604	30.17558837	30.24364229	30.41821291	30.02172589	30.90866994	30.00184587	30.08336515	29.84507363	29.86729539	29.46440356	30.03531021	30.27292519	30.13139208	29.83960595	30.01326835	29.79753389	30.07757395	30.16470022	30.16598557	30.21758069
631	151.0484079	117.9464706	151.0462078	151.0504353	301	103	22.96	4.226577375	19786797.02	22.92366726	22.14315487	NA	23.59599041	NA	NA	22.32136953	23.02778837	22.91762193	NA	22.95066148	NA	22.46465707	21.60603668	22.32059695	23.02753634	22.2030902	22.7179024	22.56290768	21.59131521	23.23185835	22.60869384	22.04257347	22.77933757	22.84288358	23.98350641	22.45303883	22.72886686	23.13429088	NA	22.82318961	22.83188469	22.99806597	22.20982549	21.92755719	22.72424406	22.72248351	23.13110347	22.91044889	22.25206826
632	151.0752171	24.17274222	151.0749129	151.0755196	97	33	7.086	12.60597294	2624815.304	21.13282806	NA	NA	NA	NA	NA	NA	NA	NA	NA	NA	NA	NA	NA	NA	20.76660584	20.82846103	NA	NA	NA	NA	NA	NA	NA	NA	20.85480685	NA	NA	NA	NA	NA	NA	NA	NA	NA	NA	NA	NA	NA	NA
633	151.1116159	513.1357585	151.1111265	151.1122447	486	162	16.9	5.583453676	16335666.16	22.06351725	22.45777527	23.06489163	22.87184537	22.73888484	22.72647606	22.87460214	22.83795739	22.6860067	22.78671418	22.78661201	23.03298753	22.57989345	22.7066946	22.84715765	22.60527039	22.74107806	22.89465318	22.9693625	22.74974591	23.35794442	23.39584904	23.50486213	23.51742478	23.4385199	22.68903014	23.08526261	22.91514901	22.8018786	22.88439834	22.86411016	22.8644269	23.10341895	23.17114975	22.56095711	22.66854014	22.74931993	22.7498483	23.03079181	22.77630748
634	151.5355335	125.611727	151.5347473	151.5365984	33	8	24.45	2.618400812	17278236.01	NA	22.69767935	NA	NA	NA	NA	NA	NA	NA	NA	NA	NA	NA	NA	NA	NA	NA	NA	NA	NA	NA	NA	NA	23.35978181	23.85948462	NA	NA	21.58995835	NA	NA	NA	NA	NA	NA	NA	NA	NA	NA	NA	NA
635	151.9799946	81.58138245	151.9796949	151.9805351	21	7	7.986	10.14796702	11706116.15	NA	20.98658776	NA	NA	NA	NA	NA	NA	NA	NA	NA	NA	NA	NA	NA	NA	NA	NA	NA	NA	NA	NA	NA	20.77476376	20.95632888	NA	NA	NA	NA	NA	NA	NA	NA	NA	NA	NA	NA	NA	NA	NA
636	152.0165978	322.2409994	152.0160703	152.0170111	15	3	24.59	1.464772228	6385784.991	NA	NA	NA	21.26067405	NA	NA	NA	NA	NA	NA	NA	NA	NA	NA	NA	NA	NA	NA	NA	20.24774536	NA	NA	NA	NA	NA	NA	NA	NA	NA	NA	NA	NA	NA	NA	NA	NA	NA	NA	NA	NA
637	152.021913	78.43129421	152.0213414	152.0224054	475	162	4.22	19.12023322	479245406.6	24.03185291	26.74836973	25.52633005	25.21280678	25.63233988	24.78992497	25.26019513	24.80238492	25.05985882	25.77659984	23.23491239	24.62365745	25.81520745	23.22710321	27.031234	26.12891277	25.32628588	25.76950478	25.83371726	25.35889286	27.06567284	25.61089435	25.33333998	26.68300818	26.61271045	25.04514418	24.09408015	26.08572103	25.99113105	21.54336317	26.07952531	25.59267321	24.68265627	25.65765602	24.93990664	24.94428934	25.39440704	24.57685706	27.31587966	25.6651984
638	152.0359111	144.5065758	152.0354874	152.0372116	486	162	3.202	23.74134247	319921662.4	26.36181657	27.34003639	27.40484361	26.81504957	27.00399021	27.08411769	27.65196169	27.43131416	27.24198854	27.189851	27.42161593	26.96037533	27.5483309	27.53694022	27.40282343	27.24184927	27.04395562	27.38449644	27.78276565	27.26673802	27.43258316	27.49654225	27.64992468	27.22995905	28.12053295	27.16941111	27.35757443	27.07268555	27.06558542	26.73030283	27.18860101	27.53372414	27.39812879	27.05907311	27.1975184	26.9552805	27.30766936	27.41506649	27.40861958	27.41690175
639	152.0467036	502.6290624	152.0461228	152.0474738	451	162	29.25	3.304685922	113640157	22.37999761	24.70908309	24.12708975	24.75350292	24.63095977	24.7668645	23.71728931	23.9679242	24.07503953	24.06790959	24.1723575	25.05297563	24.05472399	24.65493124	23.85958356	24.3270635	23.85697647	24.0373234	25.23594096	24.88235956	23.65359236	24.18335381	25.18445956	25.3274317	25.22244439	25.06952209	25.27349349	25.21099263	23.83744057	24.35726918	23.37055974	23.97766609	22.4760027	23.63744416	24.92051448	24.61134537	23.03420449	24.69324068	24.22147302	24.72145921
640	152.0540845	85.10928867	152.0536107	152.0559615	346	119	15.22	6.357279085	12966004.53	21.54413359	20.90390269	20.53966699	21.03772533	20.20622186	20.70158813	21.99965942	20.79969695	22.76871696	21.66496113	22.17201817	22.07737101	21.92689677	NA	20.6529686	22.22129934	21.24352481	21.85282412	21.8172453	21.18359648	20.87064045	21.75657391	21.37975783	21.3122662	21.49384212	NA	22.16948917	21.58873774	21.83712649	20.16338492	21.63604613	20.4983743	22.6055764	21.19811685	NA	22.3130342	20.23611219	22.07456122	20.65228425	22.41494819
641	152.08204	45.76750873	152.0816457	152.0844905	46	26	21.43	4.137952986	68655746.28	20.72590871	20.71287073	NA	NA	NA	NA	NA	20.73232924	20.69909192	NA	NA	21.18707871	NA	NA	NA	NA	NA	NA	21.08262468	NA	NA	NA	NA	NA	NA	NA	20.78606344	NA	NA	NA	NA	NA	NA	NA	NA	20.77165198	NA	NA	NA	NA
642	152.1153073	515.1980241	152.1148823	152.1158415	44	11	19.33	3.526884479	6467503.647	NA	NA	NA	NA	NA	NA	NA	NA	NA	NA	NA	NA	NA	NA	NA	NA	NA	NA	NA	NA	NA	NA	NA	NA	NA	NA	NA	19.48504339	21.40342231	NA	NA	NA	NA	NA	NA	NA	NA	NA	NA	16.35406854
643	152.147205	76.51319008	152.1459529	152.1483826	52	17	6.716	12.69345068	2762895.148	19.89286642	20.14484636	NA	NA	NA	NA	NA	NA	NA	NA	NA	NA	NA	NA	NA	NA	NA	NA	NA	21.21138516	20.30758214	NA	NA	19.58153518	20.85406594	19.34294869	21.02532565	20.40370968	NA	NA	NA	NA	NA	NA	NA	NA	NA	NA	NA	NA
644	152.5396746	128.4384754	152.5383255	152.5405877	42	13	5.387	14.51411218	16700553.37	NA	22.95907266	NA	NA	NA	NA	NA	NA	NA	NA	NA	NA	NA	NA	NA	NA	NA	NA	NA	NA	NA	NA	NA	23.43806576	23.76540611	NA	NA	NA	NA	NA	NA	NA	NA	NA	NA	NA	NA	NA	NA	NA
645	152.5483427	506.6008375	152.5476279	152.5490332	28	6	27.29	1.870654625	5671426.706	NA	NA	NA	NA	NA	NA	NA	NA	20.52690964	NA	NA	NA	NA	NA	NA	NA	NA	NA	NA	NA	NA	NA	NA	NA	NA	NA	NA	NA	NA	NA	NA	NA	NA	NA	21.21858897	NA	NA	NA	NA	NA
646	152.9747794	83.82933454	152.974419	152.9756856	40	14	8.669	10.84738759	7815421.098	NA	22.15691434	NA	NA	NA	NA	NA	NA	NA	NA	NA	NA	NA	NA	NA	NA	NA	NA	NA	NA	NA	NA	NA	22.21313858	22.46182412	NA	NA	NA	NA	NA	NA	NA	NA	NA	NA	NA	NA	NA	NA	NA
647	152.9947442	147.385078	152.9942947	152.9954042	483	162	12.6	7.34750525	89646130.46	26.27307285	24.21800822	25.2558237	25.27176795	25.32712924	25.23164491	25.2549275	25.54908137	25.5541199	25.39332932	25.46969771	25.58430731	25.54199119	25.65620899	25.33290502	25.59748536	25.67976703	25.60762659	25.40126729	25.6099769	25.56611621	25.68231284	25.4405763	23.3826096	20.6775061	25.69767498	25.39105596	25.57514281	25.41594628	25.5757324	25.49443519	25.43825343	25.67194448	25.51128712	25.59346373	25.72535569	25.61865372	25.55333368	25.69988065	25.61535008
648	153.0107802	219.6800213	153.0104454	153.0114667	478	162	18.97	5.004989542	375029890.4	26.15822512	25.40078826	25.85130824	26.03489479	25.88985173	26.93056528	25.8132831	26.40607591	26.08597398	26.59665972	26.15815787	26.87020009	26.17534499	26.34192016	26.1910145	26.30373756	26.39511121	26.58710919	26.14216776	26.14766575	26.90116083	26.4713314	26.94655492	26.61500802	26.62645181	26.77486062	27.15732114	26.36483718	26.27367469	26.45663993	26.88929889	26.98630922	26.47811283	26.20916854	26.17177284	26.00921308	26.40597202	26.19073821	26.19964499	25.8289895
649	153.0255009	77.30813806	153.0251101	153.0259045	59	22	9.021	8.544607382	8029215.814	NA	NA	NA	NA	NA	NA	NA	NA	NA	NA	NA	NA	NA	NA	NA	NA	NA	NA	NA	NA	NA	NA	NA	NA	NA	NA	NA	NA	NA	NA	NA	NA	NA	NA	NA	NA	NA	NA	20.75025603	NA
650	153.0326073	134.9534011	153.0323	153.0332435	486	162	2.547	28.11309098	290695728.4	26.23878666	27.28357892	27.38175317	26.69229141	26.91220173	26.886831	27.49151814	27.26945557	27.11391483	27.08283771	27.32845204	26.8024878	27.41921144	27.41284443	27.28536807	27.18246241	26.86135252	27.21810792	27.58833166	27.10663874	27.28426208	27.3419576	27.53533166	27.09285195	28.02293302	27.0876146	27.18636042	26.9700496	26.96099664	26.55484208	27.05084481	27.35467946	27.2261191	26.93003956	27.1035963	26.89862383	27.18181842	27.25384686	27.25291051	27.2954595
651	153.0444945	494.4173954	153.0438138	153.0473438	457	162	19.53	4.898773795	44035191.15	21.77776002	22.54111134	23.49551914	22.82974186	23.23117384	23.53553481	23.48829389	22.71284871	23.31286371	21.84240412	23.17388686	23.11181829	23.34469361	23.65099784	23.0122384	23.07722008	23.79899738	23.63509716	23.58754436	23.73071941	23.37164411	23.4787888	23.86616646	22.96990891	23.66710751	23.40979932	23.30505489	23.11969916	23.38116878	23.59877935	23.68828305	23.50123861	23.11180099	23.42297062	23.39325919	22.61579649	23.44165946	23.18351622	23.2905037	22.91912227
652	153.0544719	22.77737888	153.0540352	153.0548259	36	4	26.65	1.205073359	719225.2686	NA	NA	NA	NA	NA	NA	NA	NA	NA	NA	NA	NA	NA	NA	NA	NA	NA	NA	NA	NA	NA	NA	17.78139642	18.24888678	17.47832675	NA	NA	18.45896214	NA	NA	NA	NA	NA	NA	NA	NA	NA	NA	NA	NA
653	153.0770007	111.0189614	153.0753801	153.0780389	485	162	3.752	21.04260478	162494964.7	26.45734313	26.23507286	26.6593301	26.05919599	26.23549027	26.54528338	26.34644437	26.31393921	26.33314142	26.12731868	26.34570253	26.09104503	26.36256537	26.36401591	26.01039235	26.25401602	26.01132047	26.11935949	26.87764454	26.03046173	26.34364781	26.32522766	25.76835113	26.45164382	27.20834444	26.45617569	26.39328732	26.36340102	25.94734413	26.48991134	26.1773635	26.41223334	26.29484896	25.99168415	26.09798468	26.17673074	26.34118394	26.39082079	26.35352522	26.44746033
654	153.113337	48.62354831	153.1121738	153.1141871	260	107	12.32	7.793153678	250335011.2	NA	22.98789052	22.85681488	22.81949185	22.79435452	22.97252067	23.10483816	23.04472752	23.13190712	23.25727808	22.96795681	23.28380586	23.09915469	22.93364789	22.9303246	23.0867923	22.98699342	23.14004358	23.34212799	23.11775807	NA	22.8966316	23.05118566	23.01550873	22.92243765	22.97386511	23.08174226	22.64539327	22.98440799	22.97189577	23.11878016	23.07687681	23.12358198	22.92135744	NA	23.06707333	22.98924062	23.06295237	23.10650416	23.19497152
655	153.9222186	85.41310241	153.9215698	153.9233897	13	4	22.66	3.899395594	3624362.481	NA	21.13724402	NA	NA	NA	NA	NA	NA	NA	NA	NA	NA	NA	NA	NA	NA	NA	NA	NA	NA	NA	NA	NA	20.78464828	20.97075684	NA	NA	NA	NA	NA	NA	NA	NA	NA	NA	NA	NA	NA	NA	NA
656	153.9593342	248.580669	153.95814	153.9603742	19	3	17.35	2.450780165	6715674.981	NA	NA	NA	NA	NA	NA	21.34282442	NA	NA	NA	NA	NA	NA	NA	NA	NA	NA	NA	NA	NA	NA	NA	NA	NA	NA	NA	NA	NA	NA	NA	NA	NA	NA	NA	NA	NA	NA	21.29565002	NA	NA
657	154.0048373	132.8592785	154.0044085	154.0053327	486	162	4.337	18.70186003	288908584.4	26.08825436	26.91100678	26.33260486	25.7249245	25.66212979	25.8418568	26.28740912	26.08980967	25.99081732	26.00565912	26.1073532	26.02127903	26.14762703	26.16819648	26.12990946	26.10348442	25.81209406	26.22649478	26.39469192	26.17723764	26.18135484	25.97624441	26.1886699	26.63856174	27.56930486	25.9372182	25.86590369	25.64760607	25.52711734	25.25820827	25.78631418	26.35665958	26.09991714	25.87243238	26.03220057	25.84785391	26.33868979	26.17668842	26.30686602	26.24080947
658	154.0048622	498.2572341	154.00442	154.0052976	33	2	4.213	3.378150125	22215766.28	NA	NA	NA	NA	NA	NA	NA	NA	NA	NA	NA	NA	NA	NA	NA	NA	NA	NA	NA	NA	NA	NA	NA	NA	NA	NA	NA	NA	NA	NA	NA	NA	NA	NA	NA	NA	NA	NA	NA	NA
659	154.0204165	78.95506324	154.0196764	154.0227452	140	46	9.775	8.473717659	13717633.95	NA	21.07161143	NA	NA	NA	NA	NA	NA	NA	NA	NA	NA	NA	NA	21.34755464	23.23770055	NA	22.28563834	NA	NA	22.20140307	NA	NA	21.13467133	20.15641047	NA	23.21008505	19.1286006	20.28806579	NA	21.64461554	NA	NA	NA	NA	23.70952843	22.5020912	NA	21.861717	19.26561879
660	154.0359857	124.145299	154.0346387	154.0365078	473	160	10.88	8.53485064	12895294.11	21.29216972	22.67211626	22.65819082	21.83810052	22.12881071	22.08536812	22.59714489	22.5804563	22.08141742	22.48563277	22.65558309	21.32432709	22.66851238	22.7421063	22.62706706	22.24834915	21.82958381	22.58999197	22.67736385	22.48066909	22.47935296	22.62341091	22.79757598	22.66367223	23.3806534	22.28607837	22.45097948	22.24034767	22.27420622	21.78434655	22.39327317	22.35905719	22.37213616	22.08089982	22.46990754	21.8676464	22.07853595	22.63330727	22.68632843	22.64928547
661	154.0491335	141.1696889	154.0484734	154.051608	480	162	16.84	5.672249047	63343269.35	24.14414562	25.58363498	25.02158819	24.10800585	23.75992884	23.99622111	24.12358956	24.00309332	23.84831454	23.78864417	24.13595845	24.20571409	24.10429021	24.32443273	23.88216109	24.00452097	23.93199119	24.13293143	24.5866955	24.09322728	23.81960061	23.69546967	24.02553088	25.04175302	25.41669574	24.00582418	23.94575875	23.72091808	23.41396223	23.13947672	23.65392401	24.3713791	24.00634456	24.18833939	23.76938694	24.53251735	24.16302973	24.31785178	24.37906978	24.7159962
662	154.0588197	79.45689949	154.0570398	154.0614413	459	161	6.034	14.43544844	91172409.55	24.60716736	24.40376366	23.96813893	20.29795734	23.52497064	23.6772295	25.72032578	21.13351876	21.72874278	24.05370236	25.89109522	25.08229229	22.6149694	22.58763381	22.06896343	22.18767326	24.34350433	22.55211589	24.2059109	20.12074096	21.28044244	23.38468378	23.11437759	24.25795536	25.57341403	23.56469298	22.8189406	25.79962451	24.13207332	23.66485985	22.48353832	23.74625988	25.02879655	23.58726498	23.79753343	22.00425017	22.34838757	24.58623351	22.55979157	NA
663	154.0860864	410.2034821	154.0856695	154.086497	87	20	11.05	5.718370264	11770317.67	22.73490791	NA	NA	22.00014183	22.71161111	NA	NA	NA	NA	NA	NA	22.46466118	NA	NA	NA	NA	NA	NA	NA	NA	NA	NA	NA	NA	NA	NA	NA	NA	NA	NA	22.32118531	22.60736913	NA	22.43812594	NA	NA	NA	22.83679404	22.85339687	NA
664	154.0870736	113.511266	154.0863493	154.0877511	486	162	4.883	16.96910784	89161214.29	25.48576357	25.82148525	24.85841829	24.9855669	25.4720342	25.82307879	25.45140891	25.43380564	25.44720516	25.21097785	25.43780865	25.32613465	25.44305902	25.47540957	25.00066933	25.28347514	25.12202016	25.51158471	25.87505408	25.44464492	25.46408148	25.25447659	25.38632095	25.80871912	26.16360349	25.58766394	25.44150503	25.49186382	24.80951638	25.67477653	25.36729681	25.59964094	25.48649367	25.03388845	25.27112941	25.25674459	25.47323211	25.52624661	25.3943651	25.50544144
665	154.0975923	46.44765642	154.0971519	154.0977714	31	21	10.51	8.285657921	96761899.05	21.74126659	NA	NA	NA	NA	NA	NA	NA	NA	NA	NA	NA	NA	NA	NA	NA	NA	NA	NA	NA	NA	NA	NA	NA	NA	NA	NA	NA	NA	NA	NA	NA	NA	NA	NA	NA	NA	NA	NA	NA
666	154.1339452	45.44089135	154.1338262	154.1344148	13	21	19.15	5.296476582	75821343.34	NA	NA	NA	NA	NA	NA	NA	NA	NA	NA	NA	NA	NA	NA	NA	NA	NA	NA	NA	NA	NA	NA	NA	NA	NA	NA	NA	NA	NA	NA	NA	NA	NA	NA	NA	NA	NA	NA	NA	NA
667	154.5309668	132.5844886	154.5291995	154.5318467	425	142	12.44	7.452399113	31031144.3	NA	NA	23.87019886	23.00066261	23.06751173	23.55113511	23.59203906	23.29064509	23.39515873	23.33015089	23.60812502	23.31423559	23.6269591	23.63516624	23.37319068	23.36141095	23.19140694	23.45543264	24.07230478	23.66409356	23.51464712	23.45099089	23.66731137	NA	NA	23.44121064	23.05339788	22.78928967	22.55227666	23.6417331	23.41744527	23.94848976	23.46758872	23.19961404	23.47067535	23.58112443	23.82764597	23.70344671	23.7797014	23.68558975
668	154.5548647	126.2093091	154.5535102	154.5554002	210	68	9.048	9.52210248	14124599.86	21.92309093	22.26516914	NA	20.79867123	21.9322409	20.29916458	22.17338215	22.12035599	21.02384276	18.45483592	NA	NA	22.15468071	22.33363683	22.46082894	22.61435572	NA	22.39535274	22.68654808	22.15873457	22.20668389	22.43881054	22.47342289	21.94130298	22.86621341	21.39845214	22.13356059	NA	21.39912253	NA	NA	22.5944887	22.10830594	21.63532226	21.65548703	21.53527623	21.79652797	22.18144011	22.44455389	22.48450279
669	154.8799943	85.00937906	154.8782319	154.8807842	485	162	6.31	13.68925394	107725812.3	24.70437991	26.04445095	23.57271799	23.49929993	23.37969837	23.14485772	23.32181255	23.36259465	23.21423117	23.50567068	23.47856459	23.31536362	23.47523415	23.31475941	24.54245312	23.60920108	23.39351252	23.82374335	23.78335191	23.74089195	24.55438868	23.25458127	23.32167963	26.00297551	26.19049293	23.47181969	23.29880628	24.78235864	23.92101126	22.09269504	24.31878893	23.3925145	23.24158859	23.74638739	23.36343127	23.02173546	23.52280189	23.0695986	24.88805838	23.21932612
670	154.9666031	145.5687681	154.9657335	154.9674214	12	2	24.01	1.332178778	8461455.848	NA	NA	NA	NA	NA	NA	NA	NA	NA	NA	NA	NA	NA	16.99681367	20.0485849	NA	NA	NA	NA	NA	NA	NA	NA	NA	NA	NA	NA	NA	NA	NA	NA	NA	NA	19.11609147	NA	NA	NA	NA	19.19154917	NA
671	154.9689499	77.4305624	154.9686098	154.9699226	440	147	2.538	28.05711181	272497021.8	NA	NA	26.12087138	25.88139698	25.79651954	26.0715562	26.17137673	25.6414944	25.99980116	25.29178893	25.68766699	25.23309409	25.76919503	25.85110279	24.94029616	25.27299784	24.97526485	25.89703365	26.39027883	25.80136669	25.33343335	25.8903564	25.95861586	NA	NA	25.80200031	25.84867832	24.03944965	24.8349978	26.65221721	25.0854445	26.01607218	25.93903628	25.10878304	25.41989548	26.22717939	26.12235618	26.09470107	24.4766359	26.21225157
672	154.9762926	201.5687355	154.9750949	154.9777408	84	36	27.74	3.183464848	15768378.01	NA	NA	NA	NA	NA	NA	NA	NA	NA	NA	NA	NA	NA	NA	NA	NA	NA	NA	NA	NA	NA	NA	NA	NA	NA	NA	NA	NA	NA	NA	NA	NA	NA	NA	NA	NA	NA	NA	NA	NA
673	154.9900181	150.4644502	154.9896729	154.9906082	485	162	7.873	11.25737984	1943416675	30.31769524	28.43691425	29.50315021	29.55893401	29.53363443	29.50779757	29.35097793	29.5934881	29.66319528	29.65420788	29.62989967	29.69134387	29.6770275	29.71077551	29.62477998	29.51838386	29.76234229	29.69255989	29.63178172	29.72532237	29.65532571	29.90232133	29.54952858	28.85561523	28.42863795	29.57049516	29.77369708	29.48866192	29.69882637	29.69219408	29.8057948	29.842142	29.86596122	29.85430732	29.5432412	29.85838321	29.37457285	29.42764725	29.80629591	29.71841488
674	155.0111543	152.0889588	155.0101201	155.0125089	12	2	19.14	2.12667919	8013648.075	NA	NA	NA	NA	NA	NA	NA	NA	NA	NA	NA	NA	NA	NA	NA	NA	NA	NA	NA	NA	NA	NA	NA	NA	NA	NA	NA	NA	NA	NA	NA	NA	NA	NA	NA	NA	NA	NA	NA	NA
675	155.02075	135.0426458	155.0182433	155.0227443	17	3	2.684	14.32482333	7292346.715	NA	NA	NA	NA	NA	NA	NA	NA	NA	NA	NA	NA	NA	NA	NA	NA	NA	NA	NA	NA	NA	NA	NA	NA	NA	NA	NA	NA	NA	NA	NA	22.4257817	NA	NA	NA	NA	NA	NA	NA	NA
676	155.0262909	117.1489	155.0248064	155.028476	18	1	25.94	0.618390947	10179482.1	NA	NA	NA	NA	NA	NA	NA	NA	NA	NA	NA	NA	NA	NA	NA	22.8865806	NA	21.96249869	NA	NA	NA	NA	NA	NA	23.14992496	NA	NA	NA	NA	NA	NA	NA	NA	NA	NA	NA	NA	NA	NA	21.39875493
677	155.0476088	118.4858666	155.0466167	155.0500237	23	7	24.44	3.587413304	14877189.5	NA	23.28979815	NA	NA	NA	NA	NA	NA	NA	NA	NA	NA	NA	NA	NA	NA	NA	NA	NA	NA	NA	NA	NA	22.37754389	23.398629	NA	NA	NA	NA	NA	NA	NA	NA	NA	NA	NA	NA	NA	NA	NA
678	155.0925056	71.89083538	155.0909038	155.0930751	385	139	20.41	4.795004916	19418127.85	22.02231093	19.62717313	21.30201459	19.52469081	22.13535381	20.98825601	19.64866308	20.87046156	20.72070884	21.87477142	20.83526392	22.32346054	21.42593341	21.46093616	22.41042997	22.69909771	21.23291549	20.92667028	20.90175012	21.93833668	22.54887193	22.30837346	21.73696791	20.73158323	21.20990851	21.00115432	21.46411508	19.89099272	22.13960563	22.26806027	20.81881999	21.51832839	20.95382071	21.38987602	21.66228604	21.80960924	20.5033449	21.53016402	22.0456143	21.71442952
679	155.1010278	48.21307175	155.100769	155.1012347	18	9	13.3	6.738039979	3717413.913	NA	NA	NA	NA	NA	NA	NA	NA	NA	NA	NA	NA	NA	NA	NA	NA	NA	NA	NA	NA	NA	NA	NA	NA	NA	NA	NA	NA	NA	NA	NA	NA	NA	NA	NA	NA	NA	NA	NA	NA
680	155.1065167	468.1938507	155.1060446	155.1068957	422	151	27.48	3.680619709	66119377.24	23.56310443	25.26875928	25.02317803	24.58965391	24.72958101	NA	24.61170387	24.70159701	21.52199195	24.95765313	24.28605005	22.73139469	24.21243818	23.7662138	23.84835687	24.02810509	23.85734705	24.00371955	24.00382847	23.89295374	24.70433896	24.97567846	25.03524138	24.02446414	23.58694915	24.7353513	24.32413936	24.71800412	24.52996831	24.48251613	24.31121888	23.25071096	25.02101661	24.26073265	24.22314613	24.36503143	24.5615353	24.33675875	22.47794289	24.67256301
681	155.1291791	49.93157975	155.1289369	155.129424	10	20	21.05	4.532988826	354771261.3	NA	NA	NA	NA	NA	NA	NA	NA	NA	NA	NA	NA	NA	NA	NA	NA	NA	NA	NA	NA	NA	NA	NA	NA	NA	NA	NA	NA	NA	NA	NA	NA	NA	NA	NA	NA	NA	NA	NA	NA
682	155.5043627	122.8383009	155.5032279	155.5050658	38	13	11.32	8.323196107	9478995.446	21.93461816	22.70567181	NA	NA	NA	NA	NA	NA	NA	NA	NA	NA	NA	NA	NA	NA	NA	NA	NA	NA	NA	NA	NA	22.18962818	22.83870667	NA	NA	NA	NA	NA	NA	NA	NA	NA	NA	NA	NA	NA	NA	NA
683	155.9934467	483.7162949	155.9929337	155.9941544	197	61	6.098	13.06857215	22091862.88	24.24829411	NA	22.95717526	22.9808254	22.76230849	NA	22.94691803	22.84803032	22.98908663	22.78938281	22.41825737	22.52452284	22.54227796	22.65654695	22.66175243	22.26496318	NA	23.36837515	22.46577999	NA	NA	NA	22.98017641	22.62730345	22.97380363	22.5569774	NA	22.6200935	22.21317159	21.82695561	23.05564695	23.50685793	NA	23.02774866	23.02361322	23.00885541	NA	19.13196437	NA	22.60639323
684	156.0419271	93.22499065	156.0416102	156.0425591	482	162	2.049	32.68976205	730605259.4	27.49493802	29.33611247	25.72275981	27.93970651	27.47161059	26.6931539	26.80813934	27.40774054	25.87079777	27.76062406	27.73159714	26.9435827	28.02709837	27.89836637	28.03879524	28.49616051	26.27845996	28.49886282	27.7641928	27.88795911	27.93819479	27.39606511	27.05126642	28.86256714	29.14695583	25.26309164	27.70683349	27.9154071	28.15770895	23.36339652	28.54781767	27.50373059	27.80984068	27.55093694	27.61821734	26.57720522	27.540537	27.64767372	28.70765729	27.91546534
685	156.0554056	128.0418199	156.0547148	156.05647	20	4	12.07	4.368242874	5730318.927	NA	NA	NA	NA	NA	NA	NA	NA	NA	NA	NA	NA	NA	NA	NA	NA	NA	NA	NA	NA	NA	NA	NA	NA	NA	NA	NA	NA	NA	NA	NA	NA	NA	NA	NA	NA	NA	NA	NA	NA
686	156.0632049	140.0969581	156.0621073	156.0658965	165	53	14.38	6.00655054	20210434.46	21.76328893	NA	23.34625774	NA	NA	21.49260826	NA	NA	NA	NA	NA	23.20814039	NA	NA	NA	NA	NA	22.77535125	23.45378056	NA	NA	NA	NA	NA	NA	NA	23.25517925	NA	19.66257105	NA	NA	NA	23.82974391	NA	22.8196003	NA	NA	NA	22.91083036	NA
687	156.0719375	97.49457538	156.0713263	156.0730118	471	162	5.735	15.29781156	233136453.8	26.43752684	26.88155822	26.63522971	26.44648582	26.20516529	26.87093142	25.74541006	26.55449137	26.55577746	25.88178349	26.10345555	25.84164761	26.29491619	26.63006209	26.05622513	25.97671295	26.1474062	26.18428247	26.31499827	26.37596091	25.97397586	25.99543707	26.20863914	26.87444375	26.7684722	26.62663927	26.15969931	25.96769083	25.91163845	27.08377835	26.21532274	26.43580906	25.97778162	26.32956379	25.99533754	26.65291926	26.33772076	26.10986351	25.92663225	26.230796
688	156.0766408	106.7916071	156.0761424	156.0772264	486	162	24.18	3.969819569	3849091475	29.90155343	30.61126056	30.71067484	29.55343865	30.6968012	30.0692726	30.99726804	30.00656335	30.58613611	30.46996198	30.40866427	30.82721983	30.34703089	30.00097581	30.48634129	30.27141966	30.58020444	30.22665606	30.80201656	30.07692525	30.85749454	30.57399597	30.62821729	30.69264863	30.99231542	30.20136196	30.78550844	31.09074015	30.49181109	29.67089714	30.53914179	30.03083258	31.01623254	30.14983937	30.20716469	30.07338524	30.49116177	30.51322311	30.45325147	30.13285614
689	156.0911745	131.8464546	156.0903983	156.093244	164	56	10.32	8.620733891	13738031.12	22.40529101	NA	NA	NA	NA	NA	22.87283568	NA	NA	NA	NA	22.49493247	NA	NA	NA	NA	NA	22.68728282	22.40782472	NA	NA	NA	NA	NA	NA	NA	22.0043687	NA	21.54948664	NA	NA	22.90646775	23.4260048	NA	NA	NA	NA	NA	22.6622749	NA
690	156.098561	132.5402902	156.0969239	156.0999507	12	3	13.82	4.667565605	4499189.087	NA	NA	NA	NA	NA	NA	NA	NA	NA	NA	NA	NA	NA	NA	NA	NA	NA	NA	NA	NA	NA	NA	NA	NA	NA	NA	NA	NA	NA	NA	NA	NA	NA	NA	NA	NA	NA	NA	NA	NA
691	156.1382485	330.1782143	156.137626	156.1400012	470	162	29.59	3.267967264	59641080.88	22.44540552	24.67496157	24.69813667	24.71389408	24.57065808	24.351298	24.4213061	24.58066764	24.14573006	23.34427178	24.36261463	23.16600438	23.50290518	24.14232587	23.87847344	23.90498885	22.41490421	23.9576642	23.68771534	24.22617238	22.65973943	24.46082523	24.0363122	23.96412994	23.76164907	24.2753471	24.41610751	23.65338333	24.33503311	24.04677633	24.20200756	23.8880006	22.83508274	24.07977439	23.5915328	23.50019261	24.67934826	23.77528002	23.60118932	24.20974254
692	156.5069235	146.6767124	156.5055466	156.507781	372	130	15.36	6.404287917	2224207.065	NA	21.08486032	19.80128332	18.79965238	19.7635979	18.57603872	19.76680303	19.80881164	19.6228985	20.23850543	19.94031093	19.49390171	19.86895562	19.64454103	19.62923149	20.04667394	18.8635525	19.72324879	19.73789341	19.8862867	19.01632159	20.46456987	19.95244975	NA	NA	19.69500645	20.02840742	19.86617678	20.19139282	NA	20.45304804	19.18891812	19.46259221	19.94798646	19.66178854	18.74659692	17.33991091	20.27526148	19.5739202	19.67592612
693	156.5919403	131.0731342	156.590944	156.5930005	41	14	15.51	6.200634827	7755456.759	NA	22.12644636	NA	NA	NA	NA	NA	NA	NA	NA	NA	NA	NA	NA	NA	NA	NA	NA	NA	NA	NA	NA	NA	22.0513424	22.5311224	NA	NA	NA	NA	NA	NA	NA	NA	NA	NA	NA	NA	NA	NA	NA
694	156.877183	83.75229683	156.8754895	156.8780075	470	159	9.582	9.441031554	70038138.86	23.84108627	25.41908202	22.93892845	22.98995144	22.95398294	22.39414659	22.62243393	23.33929634	22.77733037	22.77819808	22.37899043	22.83058031	23.03744908	22.59803253	23.74731359	23.05943002	22.72330014	23.1388339	23.12569832	23.00614538	23.69054699	22.50258895	22.41422065	25.37180915	25.56028848	22.89878555	22.64681082	23.92209016	23.14711512	18.93705331	23.58005799	22.76977283	21.56715069	22.88498681	22.37299643	22.1690434	22.81076354	22.60810166	24.09421855	22.66294858
695	156.9837892	127.4884913	156.9835072	156.9843236	486	162	4.413	18.43976798	71509662	24.25111264	24.90993788	24.35139847	23.78012016	23.68752851	23.75259593	24.23604213	24.01672248	23.96346122	23.84583576	23.87283981	24.00982492	24.04823681	24.12317949	24.05177144	23.97453077	23.81468214	24.15556052	24.03782233	24.04137567	24.04299831	23.7846089	24.0231965	24.69411346	25.52719208	23.9225126	23.79263194	23.64073191	23.47056788	23.38093109	23.76704523	24.19845758	23.85758487	23.78063433	23.95147362	23.85152628	24.2560878	23.95718533	24.19078361	24.16373986
696	156.9905412	495.0411167	156.9902146	156.9909653	90	15	5.675	7.396875231	85861868.33	25.4550505	NA	NA	NA	25.87643424	25.59366242	25.97129342	NA	NA	NA	NA	NA	25.50053333	25.26317802	25.32681153	NA	NA	NA	25.91349117	NA	NA	25.66734283	NA	NA	25.53002731	25.54141196	25.55709452	NA	NA	NA	NA	26.30099868	NA	25.43535272	25.97543498	NA	NA	25.69686452	NA	25.0303884
697	157.0058249	477.9129478	157.0053282	157.0072047	477	162	24.24	3.993252554	10319029.21	21.9651214	22.48849101	22.09931922	22.45068252	22.43673369	22.20691604	22.67515962	22.48517903	22.78356266	21.33874207	22.96688936	22.58661182	21.90953966	21.84965238	21.79034449	20.89926099	22.67354923	22.60137455	22.0992037	21.98956014	22.80268403	21.9242449	22.67817374	22.74067292	22.33334703	21.70443652	22.77174431	21.83465421	21.81284472	22.82304637	21.79094634	22.4564669	22.71631338	22.65976358	22.30690767	22.36409469	22.76101843	21.03139791	22.22543557	22.09717299
698	157.020686	136.614469	157.0202671	157.021424	453	162	3.403	22.84805199	525302362.5	24.81829979	24.6736798	27.94350756	27.17485653	27.19173261	27.73550514	27.85357372	27.64275235	27.59477036	27.35465703	27.56166757	27.39175813	27.64951119	27.76804372	27.65676686	27.4906657	27.10170888	27.74870227	28.0685937	27.85380198	27.81665508	27.49332214	27.76949636	24.74684857	NA	27.55170344	27.42902817	26.79666787	26.8961797	27.70201366	27.24681029	27.96782952	27.57162726	27.24099786	27.39699098	27.62755122	27.92608955	27.76692172	27.88764658	27.80748322
699	157.0282938	487.5107465	157.0272594	157.0297199	419	162	19.57	4.859071917	40548075.19	24.20105122	23.8734758	24.1344767	23.88582832	23.99327719	23.82901437	23.95588024	24.18229626	24.35090871	24.04483626	23.98725181	23.94782647	23.78819752	23.69237854	23.8620531	23.6937067	24.07393476	24.38557601	24.12826117	24.13074351	24.34368008	24.07818472	24.22723015	24.18470148	23.93236998	23.33420717	23.84041802	23.72806255	23.46868534	24.18014222	23.63044737	24.25114107	24.48496915	24.30615948	23.93996051	24.01871101	24.56404377	24.02063366	24.19847969	24.2756468
700	157.0283369	140.8992942	157.0266687	157.0309209	483	162	9.125	9.866738129	144946290.3	24.47246108	26.18429538	25.92813685	24.84754011	24.94936606	25.09296645	25.94961817	25.48582985	25.21283989	25.2939001	25.39692484	25.47945096	25.39043236	25.67723578	25.75520326	25.72334284	24.9138561	25.81212741	25.94249853	25.77681675	25.71619812	25.33413035	25.8882658	26.39237928	26.89595028	25.38677833	25.37739695	24.9655761	24.94903901	24.39825626	24.857189	25.85600098	25.33484274	25.23732665	25.35209245	25.01213944	25.87416425	25.62897682	25.96086738	25.79730848
701	157.0453184	98.37916905	157.0431941	157.0473729	450	153	8.87	10.12139053	35001225.53	23.13563154	24.97455425	20.57755525	23.18673835	22.65782395	20.81426247	21.19718183	22.33973401	22.08146197	22.91535914	22.84763342	22.0115883	23.19545319	23.02739602	23.16962709	23.75443653	21.93749958	23.89261932	22.33767656	22.97345704	23.06439372	22.08952386	21.90110305	24.49178286	24.80547289	NA	22.53064626	22.69610265	23.21523096	NA	23.79829633	22.26586796	22.6354737	22.38282231	22.50804839	NA	22.30990566	22.29727738	24.14465293	22.52230902
702	157.0608594	118.5531513	157.059482	157.0622049	405	147	15.34	6.594708083	12354671.94	21.88557981	22.70078179	22.9097292	22.29259731	20.72414071	22.3276133	22.44069619	22.12725204	22.15810118	22.59033143	22.05132526	22.14863549	21.84363042	22.38896931	22.46770917	21.734002	21.9193569	22.21188207	22.53239348	22.26102892	22.24809191	21.62440124	22.72256041	22.70728508	23.2984092	19.04820197	22.27922338	22.60595806	20.92348632	21.90248567	21.85169416	22.6230467	22.0522956	22.15211116	22.26473719	NA	22.16831888	21.92713973	22.70445868	22.57354571
703	157.0735785	130.0874661	157.0733211	157.0742572	484	162	4.864	17.09434177	18675838.45	22.61417655	23.28104653	23.02017334	22.02077434	23.11951195	22.34808981	23.74782034	22.93268846	22.92638218	23.39920058	23.41331177	23.67947089	23.02341511	22.61801914	23.54108194	23.14987428	23.41167283	23.14534507	23.56415171	22.97377001	23.58726321	23.67889243	23.21750543	23.3412288	23.6398404	22.83823955	23.33353561	24.07955961	23.44725134	22.53710207	23.11982866	22.9357724	23.92729184	23.04461585	23.05403283	22.84422069	23.11037678	23.34661647	23.02958621	22.98391417
704	157.0800696	128.6345165	157.0796065	157.0814016	481	162	4.968	16.9017141	140495059	25.68251989	26.19025744	25.94495457	24.5318658	25.95444282	24.88185303	26.63970364	25.70290549	25.80329267	26.37006599	26.30832458	26.41885193	25.52906803	25.2746493	26.34972421	26.04085644	26.02391717	26.02182204	26.2784219	25.65759232	26.38939933	26.41641661	25.98650803	26.19413018	26.7017708	25.7128176	26.22956036	26.84149199	26.05738942	25.36333486	26.00479856	25.91967879	26.72021245	25.96790367	25.85927748	25.59893646	25.87636834	26.04648597	25.7791387	25.61956766
705	157.0970083	71.93764917	157.0966745	157.0976909	486	162	3.055	24.59987245	251672076.8	25.39342941	26.26704902	24.83174668	26.12982824	25.27942018	25.43438105	26.51064655	26.41864892	25.00742651	26.38662178	26.89622656	26.46945484	25.75013468	26.26114784	26.5766812	27.34944281	25.52686966	26.43043592	26.1582731	25.62640203	26.08535041	27.15047646	26.34970235	26.30308409	26.84590934	25.22673483	25.93966302	26.54847088	27.06188091	22.93449199	26.20032726	26.02979748	27.1410488	25.68564936	27.13221187	25.63827636	26.00946999	26.44342584	26.2436333	26.60583314
706	157.10868	44.73080529	157.1083802	157.1091954	13	8	20.63	3.696686844	29974600.56	NA	NA	NA	NA	NA	NA	NA	NA	NA	NA	NA	NA	NA	NA	NA	NA	NA	NA	NA	NA	NA	NA	NA	NA	NA	NA	NA	NA	NA	NA	NA	NA	NA	NA	NA	NA	NA	NA	NA	NA
707	157.1701839	24.40697272	157.170074	157.1702947	14	7	6.567	13.1953477	902563.8099	NA	NA	NA	NA	NA	NA	NA	NA	NA	NA	NA	NA	NA	NA	NA	NA	NA	NA	NA	NA	NA	NA	NA	NA	NA	NA	NA	NA	NA	NA	NA	NA	NA	NA	NA	NA	NA	NA	NA	NA
708	157.5220588	136.9020033	157.5191839	157.5228999	440	147	5.049	16.54169746	50547533.6	NA	NA	24.65210567	23.7661278	23.69558664	24.39125117	24.5027745	24.25935555	24.19451683	23.99772311	24.14117258	23.98330191	24.3014636	24.41568829	24.30473588	24.11065988	23.60131902	24.29871125	24.65692756	24.43162123	24.44979257	24.13897378	24.41254378	NA	NA	24.25316288	24.01990187	23.1970761	23.30825913	24.4103508	23.86810607	24.66553567	24.16602071	23.81116954	23.9828048	24.31467855	24.55233542	24.36133142	24.51631082	24.50179503
709	157.5459067	120.2360412	157.5455936	157.5463213	37	8	15.24	3.991484832	4489413.39	20.29442539	20.57235249	NA	20.26721338	NA	NA	NA	NA	NA	NA	NA	NA	NA	NA	NA	NA	NA	NA	22.09809584	NA	NA	NA	NA	20.37654263	20.38577121	NA	20.87246329	NA	NA	NA	NA	NA	NA	NA	NA	NA	NA	NA	NA	NA
710	157.9885432	194.0704073	157.9880942	157.9890011	14	3	15.48	3.638127577	6286880.143	22.01157139	NA	NA	NA	NA	NA	NA	NA	NA	NA	NA	NA	NA	NA	NA	NA	NA	NA	NA	NA	NA	NA	NA	NA	NA	NA	NA	NA	NA	NA	NA	NA	NA	NA	NA	NA	NA	NA	NA	NA
711	157.9939211	489.262165	157.9933692	157.9955031	470	161	25.77	3.726406178	11835942.22	21.95330758	22.31569758	22.21991734	21.68156475	22.29216362	21.93534213	22.21023484	22.04426334	23.13395029	21.55678649	21.786167	22.28222267	22.19709234	22.26876601	21.21827514	21.44902954	21.91605554	22.3715342	21.82333193	22.01267924	23.00284057	22.76441404	22.7368275	22.61602997	21.84926232	20.74360326	22.78162954	22.48934607	22.30514654	22.38743942	22.34242547	22.07386126	21.86885981	22.2935616	22.34598499	22.71853669	22.73817073	22.23812047	22.25361717	22.07521363
712	158.0463831	137.6836319	158.0459139	158.0468096	17	3	17.18	2.748511223	15017256.75	NA	NA	NA	NA	NA	NA	NA	NA	NA	NA	NA	NA	NA	NA	NA	NA	NA	NA	NA	NA	NA	NA	NA	22.07605428	NA	NA	NA	NA	NA	NA	NA	NA	NA	20.67598766	NA	NA	NA	NA	21.31191047	NA
713	158.0596384	146.4755659	158.0574108	158.0607403	18	6	19.66	3.628227611	4904626.98	NA	NA	NA	NA	NA	NA	NA	NA	NA	NA	NA	20.27046646	20.28436869	NA	NA	NA	NA	NA	NA	NA	NA	NA	NA	NA	NA	NA	NA	NA	NA	NA	NA	NA	NA	NA	NA	NA	NA	NA	NA	NA
714	158.092426	82.71334397	158.0903542	158.0927635	80	32	12.69	6.548743801	148626496.5	23.90460459	NA	NA	NA	22.13979188	NA	NA	NA	NA	22.67761589	24.17070932	NA	NA	NA	NA	NA	NA	NA	NA	NA	NA	NA	NA	NA	NA	NA	23.62490075	NA	NA	NA	NA	NA	NA	NA	NA	NA	NA	NA	NA	NA
715	158.1003705	99.76195204	158.0981312	158.1016784	220	72	12.88	7.068456033	12093036.41	NA	NA	NA	NA	NA	NA	22.10889326	22.21736817	NA	22.06619529	22.81080649	22.14738299	NA	21.8838993	22.19958833	23.32366858	NA	22.35619708	21.97690175	NA	21.49014952	23.31828874	22.52419781	21.90255607	22.60626934	NA	21.40840243	22.72069562	22.11717701	NA	22.0581802	NA	22.979904	NA	23.36142858	NA	21.82020112	22.22816665	21.91936432	22.39416863
716	158.1004741	534.4305736	158.0983036	158.1026916	264	89	22.35	4.313109106	4920354.123	NA	NA	NA	NA	NA	NA	20.73762569	20.23649656	NA	21.89814476	20.73841755	20.96451685	NA	20.51655238	20.24546229	20.86207177	NA	20.30835902	20.44477807	NA	20.51747283	20.96608316	20.35593852	20.50410219	20.97991165	NA	18.90568508	20.8652037	20.52476006	NA	21.24921273	NA	20.85383475	NA	20.29709742	NA	20.67209906	20.90297565	19.45534243	20.62187042
717	158.1174795	138.9865275	158.1167962	158.1202052	402	162	23.84	4.024134873	248179926.1	25.04277783	23.23724341	23.57581908	20.32673247	25.5977432	25.78869072	23.34050302	24.0955068	24.08521897	23.33768281	24.36003818	24.26494462	22.30900696	22.31906256	23.8794564	23.95888337	21.43427186	24.93413985	22.37682202	26.27917086	22.7620522	25.46941124	22.92483041	22.8789835	21.56581949	24.37836354	23.2220798	25.07448268	25.09298535	25.80459602	24.64059778	23.67928452	22.06959798	23.68680282	22.60562412	23.85362737	23.18615213	22.86009387	25.8083711	24.0183025
718	158.1297204	44.5426422	158.1277701	158.132194	9	10	26.27	3.547315274	25922109.3	NA	NA	NA	NA	NA	NA	NA	NA	NA	NA	NA	NA	NA	NA	NA	NA	NA	NA	NA	NA	NA	NA	NA	NA	NA	NA	NA	NA	NA	NA	NA	NA	NA	NA	NA	NA	NA	NA	NA	NA
719	158.1395004	534.7867921	158.1374247	158.1406694	382	140	16.63	5.937511928	22242992.61	22.94782449	21.2411528	22.69564099	NA	22.59664256	NA	23.32215323	22.51898709	22.30576033	22.4132405	23.88671279	22.24222676	22.38311742	21.48506788	22.00960456	22.2187113	22.44440929	22.56562364	22.41648149	22.70424338	20.59724123	22.28368171	22.2978864	22.28287196	21.0400963	22.03459927	21.89128319	21.54083971	22.65766822	22.7299235	22.91374518	22.40741545	22.81003191	22.22657602	22.86833783	21.75417941	22.44928864	22.27378236	22.74546957	22.24567372
720	158.1537685	534.2880769	158.1535057	158.1543827	486	162	3.403	22.66000481	1355850013	29.23995146	29.5221653	29.79973771	29.82786025	28.2539313	29.76807403	29.27437393	29.85060563	29.89783069	29.83059552	29.98758943	29.91693029	29.88316553	29.91097075	29.84549304	28.22060923	29.99955208	29.96802394	29.9869005	29.23097042	29.13284644	29.86910855	29.83883158	29.79144789	29.82687841	28.9391508	29.7969972	29.87044156	29.02520508	29.94454071	29.74704033	28.91237801	29.0773401	29.04671561	29.00893519	29.871715	29.86417033	29.90231492	29.89259432	29.8632633
721	158.1537832	31.75735021	158.1534798	158.1544317	482	162	10.42	8.748859138	471837813.6	27.28048384	26.3558278	26.79297551	26.84878842	26.72770914	26.63871136	26.90398487	26.81789902	26.91151866	26.83837849	26.94322279	26.92731269	26.93301922	26.95500302	26.8705765	26.85863414	26.97148031	26.94803434	26.76840587	26.88091789	26.89651544	26.90451144	26.91167153	26.78085054	26.6891591	26.28203867	27.21599606	26.71309227	26.96631445	26.91336788	26.40868224	27.10305246	27.11002326	26.83687939	27.03229038	27.0291648	26.77126088	27.11167934	27.05645869	26.87918382
722	158.1686256	28.50579579	158.1675963	158.1699756	13	5	10.71	7.109341675	1703347.294	NA	NA	NA	NA	NA	NA	NA	NA	NA	NA	NA	NA	NA	NA	NA	NA	NA	NA	NA	NA	NA	NA	NA	NA	NA	NA	NA	NA	NA	NA	NA	NA	NA	NA	NA	NA	NA	NA	NA	NA
723	158.3139089	532.4434038	158.311966	158.3145095	48	21	10.38	8.779264214	422180.1847	NA	NA	NA	NA	NA	NA	NA	NA	NA	NA	NA	NA	NA	NA	NA	NA	NA	NA	NA	NA	NA	NA	NA	NA	NA	NA	NA	NA	NA	NA	NA	NA	NA	NA	NA	NA	NA	NA	NA	NA
724	158.5349467	119.6159142	158.5347211	158.5353584	59	13	19.11	3.285289485	4491247.918	NA	NA	18.6934865	NA	18.48394989	20.21199902	20.10624023	19.03212477	NA	NA	19.81459908	NA	20.03969163	20.05948008	NA	19.04311945	16.71788328	NA	NA	NA	NA	17.47118047	20.00263097	NA	NA	NA	NA	NA	NA	NA	NA	19.00982184	NA	NA	NA	NA	NA	NA	NA	19.68031682
725	158.538115	130.6291785	158.5364007	158.5395873	57	22	23.36	3.563426288	10658799.1	NA	NA	NA	NA	NA	21.49084651	NA	NA	21.2997389	NA	NA	NA	NA	21.35046919	NA	NA	NA	NA	NA	NA	NA	NA	NA	NA	16.87936777	NA	NA	NA	NA	22.06275896	NA	NA	NA	NA	NA	22.56547654	NA	NA	NA	NA
726	158.874457	77.98677504	158.8727475	158.8752836	47	16	20.38	4.674945215	12658621.77	NA	22.08864699	NA	NA	NA	NA	NA	NA	NA	NA	NA	NA	NA	NA	NA	NA	NA	NA	NA	NA	NA	NA	NA	22.25775694	22.97030253	NA	NA	19.63076894	NA	NA	NA	NA	NA	NA	NA	NA	NA	NA	19.92495595	NA
727	158.921521	146.7129779	158.9194968	158.922569	470	158	6.44	13.53693957	18149994.6	NA	22.41938551	23.0486411	22.44811853	22.64957559	22.27332361	22.28010074	22.3362061	22.66725502	23.29706174	22.51172163	21.46538272	23.0638847	21.94314903	22.99259826	22.85343193	22.3295228	22.99107311	23.19913915	23.03841018	22.9397041	22.73818948	22.66084448	21.57844326	22.90076583	22.41110077	22.59535662	23.07431686	23.17535871	21.40140708	23.36167619	22.3183249	22.35446876	22.88950834	22.676824	22.13146963	22.04126964	22.80167543	23.55216056	22.6140824
728	158.9496807	71.28130774	158.9481952	158.9510802	9	5	25.98	2.137452442	42566545.68	NA	NA	NA	NA	NA	NA	NA	NA	NA	NA	NA	NA	NA	NA	NA	NA	NA	NA	NA	NA	NA	NA	NA	NA	NA	NA	NA	NA	NA	NA	NA	NA	NA	NA	NA	NA	NA	NA	NA	NA
729	158.9628903	179.7968809	158.9607914	158.9644356	486	162	29.18	3.312348312	2845673829	29.74842467	28.71235087	29.4049208	29.75677506	29.4140755	28.89234793	29.21336591	29.95440692	28.99234675	29.2513042	29.32128131	29.52227372	29.56114605	29.52698004	28.76951555	29.17067166	29.1861095	29.5560498	29.78351071	29.34116418	29.76567838	29.9919708	29.34148191	28.16112439	28.54593122	29.73870127	29.14513301	29.09847269	29.27046143	29.56806195	29.84879751	29.65580808	29.10215447	29.97911043	29.72740058	29.43086966	29.54032456	29.4441911	28.34585096	29.34780673
730	158.9806393	133.0158691	158.9776784	158.9815025	340	136	22.39	4.637190953	30292592.01	24.85246174	23.26503526	22.99345419	19.90352786	19.9902887	22.28121747	22.72946879	21.0886087	21.17276276	19.02415093	22.50168515	22.38809511	22.12161598	22.74198068	22.54820197	22.34666866	22.3253738	22.31008207	22.39204302	22.56397483	22.68161048	NA	22.43006984	22.95119802	23.91232864	18.82529168	22.34706218	22.19397901	20.84026223	NA	22.09417529	22.63170143	22.47468895	22.43039209	NA	22.14659651	22.42210127	22.00001662	22.93069384	22.83043165
731	159.0169059	129.7263098	159.0165891	159.0179805	469	158	9.194	9.90449476	18721709.82	NA	21.23688503	23.26010658	22.50719972	22.65356638	22.80768271	23.40131075	23.1590607	23.00302871	22.86345118	23.05443801	22.63924201	23.22234017	23.33769488	23.25646371	23.11824216	22.70360718	23.12937737	23.50341591	23.21753242	23.17426818	23.08483199	23.26638	21.82830444	22.92752378	22.91455187	22.91718971	22.95785359	22.40621468	22.7655314	22.77162291	23.36279084	23.14242787	23.07122742	22.87547601	23.52636233	23.12545176	23.01058344	23.18370179	23.24530356
732	159.0207168	127.2709611	159.0194451	159.0223045	20	11	19.84	4.945820781	60013747.55	NA	NA	NA	NA	NA	NA	NA	NA	NA	NA	NA	NA	NA	NA	NA	NA	NA	NA	NA	NA	NA	NA	NA	NA	NA	NA	NA	NA	NA	NA	NA	NA	NA	NA	NA	NA	NA	NA	NA	NA
733	159.0207533	463.0923463	159.0203866	159.0209704	23	9	5.556	14.17739598	3551259.35	NA	NA	NA	NA	NA	NA	NA	NA	NA	NA	NA	NA	NA	NA	NA	NA	NA	NA	NA	NA	NA	NA	NA	NA	NA	NA	NA	NA	NA	NA	NA	NA	NA	NA	NA	NA	NA	NA	NA	NA
734	159.0238975	124.9752668	159.023511	159.0244901	481	161	6.185	13.92725532	123059855.5	22.21318019	26.11176905	25.46125986	22.23353309	22.89614028	23.63123977	25.18453423	24.80804227	24.48705942	24.1343789	24.70163984	24.0461278	25.03692162	25.26197215	24.85711277	24.59924494	23.77641934	24.83163507	24.94366128	24.88527737	24.90391204	24.70913973	25.14581323	25.89869807	26.56825966	24.99761459	24.33755455	23.83678525	23.95232497	23.56103289	24.11623528	24.9084417	24.45682912	24.13884454	24.44864159	24.73403379	24.68068807	24.58334764	25.30689131	24.68556566
735	159.0653774	300.0086169	159.0636317	159.0661484	36	16	15.95	6.021451421	7554475.614	NA	NA	NA	NA	NA	NA	NA	NA	NA	NA	NA	NA	NA	NA	NA	NA	NA	20.22619937	NA	NA	NA	NA	NA	NA	NA	NA	NA	19.62106739	NA	NA	NA	NA	NA	NA	NA	20.2805588	NA	NA	NA	NA
736	159.0763255	116.1613514	159.0759661	159.0768185	485	162	2.952	25.23938466	279841462.3	26.73425038	26.06719708	25.77462559	26.44001338	26.08221005	27.30069538	26.5571205	26.49603389	27.24346022	26.79372865	27.04175106	26.27747616	26.51368743	26.14189078	26.97438428	27.3109733	26.2146733	26.70257069	26.80678964	27.43352619	26.66682454	27.53799788	26.34857075	26.66228426	27.23923533	26.31655791	26.62995191	26.97462156	27.58541552	25.69745073	26.49068807	26.40778307	26.9348476	26.925746	26.31029122	25.65498069	26.75206333	26.93003303	26.968043	27.61399575
737	159.0915459	82.16065527	159.0912455	159.0924755	484	162	7.401	11.88910547	25153027.71	23.9455533	23.41005194	23.67696199	23.14986192	22.23800738	22.37248218	23.41182352	22.76537634	23.29136355	23.13813913	23.74284369	23.55642451	22.02285379	23.27105928	23.13287958	23.76080721	23.01616511	21.75637194	22.03593743	23.12533758	22.90607515	22.80852786	23.3395412	22.75086452	22.63314989	22.90433358	23.89398708	23.52950468	23.74355848	22.63289325	21.21387989	23.56383786	23.76746038	22.57984254	22.62390861	22.13262773	23.79020812	22.04749119	23.16054202	23.07291259
738	159.1126216	91.49757389	159.1122064	159.1133608	486	162	8.165	10.89910923	205764801.1	24.66434446	25.67377158	24.55443316	25.60389669	25.74420505	23.1517739	26.04750588	25.72193609	25.82957969	26.25270184	26.52568641	25.86314291	26.3788556	24.95314796	26.14002822	26.59285212	24.85344935	26.14046163	26.50507706	25.34846566	25.9248697	26.57257583	26.81011561	25.72962448	26.14086843	25.45109336	25.75722733	26.21453998	26.45040603	23.65662564	26.4087318	26.49525508	26.87609165	25.9796551	26.0873772	25.25481936	25.92913861	26.60304888	25.82482214	25.3214617
739	159.1209554	94.24090325	159.1204813	159.1213121	15	6	12.67	6.578226072	13350976.41	NA	NA	NA	NA	NA	NA	NA	NA	NA	NA	NA	NA	NA	NA	NA	NA	NA	NA	NA	NA	NA	NA	NA	NA	NA	NA	NA	NA	NA	NA	NA	NA	NA	NA	NA	NA	NA	NA	NA	NA
740	159.1427557	533.5367891	159.1417089	159.1434365	9	6	27.85	3.118341043	3733331.544	NA	NA	NA	NA	NA	NA	NA	NA	NA	NA	NA	NA	NA	NA	NA	NA	NA	NA	NA	NA	NA	NA	NA	NA	NA	NA	NA	NA	NA	NA	NA	NA	NA	NA	NA	NA	NA	NA	NA	NA
741	159.1504888	535.8767483	159.1493138	159.1520757	447	157	18.85	5.223773827	9592942.64	21.86207187	20.87480488	20.85027172	20.97740358	21.54607854	21.15164023	20.81121389	20.90188488	21.26372342	21.01842606	21.2796219	20.67103506	20.48525612	20.5085337	20.53612056	21.53508636	21.86690167	21.54100936	20.59026906	21.08089074	21.55444188	20.85030677	21.22162199	21.85227931	21.49247692	20.51985023	21.46864519	21.68508178	21.46416309	19.95795499	20.80973532	21.57722927	20.18745562	21.38125504	20.03972456	21.86565021	21.67648507	20.71865719	21.55334124	21.68768411
742	159.1570979	533.9638578	159.1567287	159.157675	486	162	5.094	16.3825342	128645258.9	24.81516462	25.69172145	25.87955377	25.86105316	26.14655057	26.1443042	26.50983438	26.47454231	26.59106932	26.46864182	26.53867941	26.55958906	26.45062998	26.47012389	26.51913722	26.6066396	26.51506773	26.41576642	26.58669512	26.61270083	26.34642501	26.39969373	26.36826222	26.55351657	26.44761339	26.17853745	26.4225663	26.49474419	25.90140962	26.16530988	26.0573528	26.54076519	26.36196302	26.24010873	26.46311539	26.47562121	26.56614895	26.50472872	26.26481938	26.44888758
743	159.1571531	31.19907276	159.1567728	159.1577329	482	162	4.571	17.91773768	42082671.5	23.22504769	22.92616463	23.13266942	23.17209148	23.31957258	23.3097624	23.35846574	23.29716076	23.34762915	23.39310531	23.39199784	23.38825136	23.37175771	23.44241953	23.44799732	23.50363506	23.41294044	23.56916558	23.15122193	23.75559423	23.46361053	23.45653463	23.4995932	23.40234858	23.63002261	23.56447595	23.62380998	23.65407167	23.68382684	23.60336867	23.40297149	23.53773554	23.33107897	23.38238889	23.25332934	23.29664837	23.12647445	23.47015727	23.53835209	23.33565296
744	159.172353	532.5462161	159.1717928	159.1727571	8	3	14.49	4.465836352	655759.3043	NA	NA	NA	NA	NA	NA	NA	NA	NA	NA	NA	NA	NA	NA	NA	NA	NA	NA	NA	NA	NA	NA	NA	NA	NA	NA	NA	NA	NA	NA	NA	NA	NA	NA	NA	NA	NA	NA	NA	NA
745	159.5247061	125.2618819	159.5226186	159.5268307	343	121	22.8	4.419025915	11778379.64	NA	22.52506335	21.42007533	21.35731063	22.48669598	19.17833498	21.28406654	21.00188325	20.25066801	20.57065957	21.05762652	20.47416871	20.9265968	21.49292994	21.54276606	21.27245651	19.8168827	21.06650738	23.27091367	21.15661114	21.79436515	20.24738215	21.89241899	21.93656826	23.20108394	21.17702065	20.19504738	22.02072918	NA	20.40672013	20.58923615	21.60289397	20.32562317	NA	20.96230149	20.23607255	20.76052349	21.17159667	21.2358511	21.15248412
746	159.9674853	86.81381422	159.9660722	159.970522	469	162	8.629	10.46054824	87812780.6	24.44305956	20.91541537	23.98982294	23.61359444	23.31957577	23.39555186	23.52938893	23.58848321	23.33155706	23.20524423	23.2690756	23.29218627	23.20426265	23.58981932	23.01325092	23.36907685	23.6499327	23.23345985	23.19441948	23.73005889	23.1512254	23.18656199	23.61040806	19.91141416	21.89921129	23.43532717	23.0337827	23.41727571	23.60760922	23.58531896	23.28942687	22.57203048	23.40282337	23.04732277	23.95039251	23.74892175	23.74082164	23.75551588	22.74454679	23.75669965
747	159.9896173	293.9324476	159.9889621	159.9900676	18	6	24.12	2.864964665	6494968.48	NA	NA	NA	NA	NA	NA	NA	NA	NA	NA	NA	NA	NA	NA	NA	NA	NA	NA	NA	NA	NA	NA	NA	NA	NA	NA	NA	NA	NA	NA	20.50131954	NA	NA	NA	NA	NA	NA	NA	NA	NA
748	160.0227267	126.0356366	160.0218984	160.0237486	311	111	21.86	4.666826432	13540369.45	NA	22.50883883	22.0464594	NA	21.38007369	21.69345021	21.6587848	21.16110001	NA	22.18551516	21.0481743	21.04147706	20.21934017	21.83391278	22.18678152	20.43333308	NA	21.18568952	21.72834271	22.46507373	21.70207742	21.19026028	21.59151359	21.81053486	22.94006337	20.67237998	21.2071729	20.83817528	NA	20.44971686	NA	21.35864031	NA	NA	20.9415246	23.26124699	20.98680723	21.35646419	NA	21.5942522
749	160.0342174	92.28066887	160.0324982	160.0349981	476	159	3.019	24.87180851	97731020.13	25.72531879	24.40212009	NA	24.79311913	23.99576474	23.25604023	25.14588518	25.13773814	23.82410518	25.0316079	25.43430843	25.17785556	24.0516443	25.03118345	24.73005193	25.7474816	24.1383697	24.88883094	24.02640033	23.78027714	24.1603504	25.5926199	24.68110832	24.20050838	24.65246042	23.91342714	24.65168781	24.99188776	25.79307074	20.78580351	24.77988976	24.51996834	25.65362287	24.3785937	25.86156283	24.24697736	24.63909684	25.0820224	24.25333676	25.27389938
750	160.0369865	95.92850288	160.0359801	160.0379802	60	19	7.386	10.77549539	65560262.41	NA	NA	25.60683549	NA	NA	NA	NA	NA	19.54020139	NA	NA	NA	NA	NA	NA	NA	24.38039236	NA	25.54851293	23.60938495	NA	NA	NA	NA	NA	NA	NA	NA	NA	NA	NA	NA	NA	NA	NA	NA	NA	NA	24.31969505	NA
751	160.0481234	48.439018	160.0472104	160.0490842	21	16	23.55	4.766680901	10458449.76	NA	NA	NA	NA	NA	NA	NA	NA	NA	NA	NA	NA	NA	NA	NA	NA	NA	NA	NA	NA	NA	NA	NA	NA	NA	NA	NA	NA	NA	NA	NA	NA	NA	NA	NA	NA	NA	NA	NA	NA
752	160.0699316	326.9012951	160.0686417	160.0704649	40	13	26.94	2.906911742	6106186.026	NA	NA	NA	21.11475038	NA	NA	NA	NA	NA	NA	NA	NA	NA	NA	NA	NA	NA	NA	NA	NA	NA	NA	NA	NA	NA	NA	NA	NA	21.27392733	NA	NA	NA	NA	NA	NA	NA	NA	NA	NA	NA
753	160.1065218	372.9229411	160.1058728	160.110089	111	28	23.49	2.955633825	19735137.47	23.30814062	21.79934177	19.83327026	NA	NA	19.979193	NA	NA	NA	NA	NA	NA	NA	NA	NA	20.00348022	NA	NA	NA	NA	NA	NA	NA	NA	NA	21.64887828	NA	NA	NA	NA	NA	NA	NA	NA	NA	NA	NA	NA	NA	22.2414788
754	160.1159721	89.4966531	160.1149651	160.1167563	293	103	15.85	6.212641217	12873268.15	21.39266799	21.27997123	21.50258685	21.30315672	21.21686867	21.09134096	21.29808292	21.0719708	21.12701522	21.76689923	21.92425638	20.89695426	21.80359031	20.03173941	21.4302472	21.94342139	20.83579009	21.37746251	22.28604185	20.23727902	21.07856569	21.65084189	22.45259201	21.20470869	21.92202937	NA	20.05751375	22.35711265	21.83595633	22.05410657	21.2363874	22.10526567	22.50229719	20.1806639	21.53936577	NA	20.66190825	21.87951672	20.46857675	21.30730932
755	160.1329747	79.78931504	160.1326163	160.1338325	485	162	4.437	18.35852153	178444533.8	24.71080564	24.36913602	24.74427557	24.03830881	23.49113506	25.07867794	25.53006843	24.60160914	24.10772605	25.71239831	25.87493444	25.48772622	25.94205864	25.61247464	25.52874201	26.21984758	24.69450575	26.38246469	26.05340817	25.22129905	25.71820668	25.43145869	25.14778341	24.43857424	25.07023753	23.89132602	26.20704352	25.50610985	25.03004577	24.05610828	26.10560183	25.40494132	25.6562828	25.40264978	25.13531721	24.74828607	26.41821264	25.78009517	24.96773324	26.11597724
756	160.1606801	533.8582748	160.1601658	160.1629598	186	53	7.93	9.360484626	8126043.412	20.8137402	20.74302574	21.36580093	NA	21.50664123	21.51101605	21.17631863	NA	21.22974434	NA	21.11144795	NA	21.30559144	NA	20.69139144	21.56220273	21.38153119	21.39490817	NA	NA	21.04819621	NA	NA	21.32174364	21.59806298	21.85978851	NA	21.13096634	20.93686038	21.29125747	21.01627044	20.615561	NA	20.95471871	NA	NA	NA	20.80604546	20.89926442	21.05451667
757	160.9679301	73.42654913	160.9651156	160.9690041	404	144	18.68	5.299514579	17984357.74	21.13845535	20.40230746	21.9728982	22.27735693	21.78494577	21.13085113	21.0349072	21.18043339	22.00443031	21.13446177	20.83490789	21.82672305	21.81877259	21.56449746	19.81858373	22.39982979	21.72142792	21.3035803	21.04447454	21.63760606	20.54520848	21.481889	21.47887483	21.13309847	20.1297603	21.46781183	21.71083288	22.01634558	21.73064947	22.37779677	20.960895	21.51737145	21.34003898	21.30677862	21.5663557	21.64641969	21.72768484	21.8620219	21.02403161	21.82262375
758	161.0060758	148.1079145	161.0051189	161.0068411	30	4	10.52	2.890800029	11399452.83	NA	NA	NA	NA	NA	NA	NA	NA	NA	NA	NA	NA	NA	NA	NA	NA	NA	NA	NA	NA	NA	NA	NA	NA	NA	NA	NA	NA	NA	NA	NA	NA	NA	NA	NA	NA	NA	NA	NA	NA
759	161.0182649	92.99615263	161.0165837	161.0189255	477	160	4.447	18.40154941	39007427.66	24.74401215	21.81552061	23.99568761	25.15987725	24.07375846	23.55953095	24.46451642	24.68622086	23.99989619	23.35710082	23.790326	24.32823286	24.44681832	24.31343351	23.42288038	24.11510157	24.58736135	23.87916342	24.43585725	24.23568329	23.22871695	24.63368509	24.77439362	21.94898637	22.27604664	24.76949975	24.50440687	24.64390469	24.69573421	22.60744408	23.94602658	24.36351636	24.06107489	24.26785453	24.21804251	23.41028902	24.74619256	23.59147574	22.39419858	24.31397324
760	161.0635513	139.8140405	161.063294	161.0640106	41	14	8.948	10.28635246	31904699.55	NA	23.90247701	NA	NA	NA	NA	NA	NA	NA	NA	NA	NA	NA	NA	NA	NA	NA	NA	NA	NA	NA	NA	NA	23.77030318	24.49588695	NA	NA	NA	NA	NA	NA	NA	NA	NA	NA	NA	NA	NA	NA	NA
761	161.0707571	354.094864	161.0693174	161.0713971	24	2	24.91	0.964459661	6749034.595	22.40388531	NA	NA	NA	19.86043622	NA	NA	19.34221809	NA	NA	21.10636317	21.53078804	NA	NA	NA	NA	NA	NA	NA	NA	NA	NA	22.38756948	NA	NA	NA	NA	NA	NA	NA	NA	NA	NA	NA	NA	NA	NA	NA	NA	NA
762	161.091837	109.0196017	161.0903475	161.0927223	288	99	19.44	4.990774629	18777100.22	22.32105255	22.16690275	21.55167829	22.45843863	20.27445425	22.49165041	21.41076757	21.77971498	21.65474551	22.75730443	23.03368365	23.31408375	22.90055383	NA	NA	23.33657902	22.63487034	23.17111309	22.17761561	21.63544505	NA	23.01920858	22.14904746	22.46963055	23.16348792	21.45120333	21.95810125	23.75914826	23.47863676	NA	22.95589195	21.56660269	23.18485369	21.68129896	20.7157095	22.75302031	21.28300004	22.82083863	22.28055102	21.06880153
763	161.095871	22.68112712	161.0956472	161.096251	48	3	25.77	0.700133025	4388620.88	21.95771374	NA	NA	NA	NA	NA	NA	19.89925739	NA	NA	NA	NA	NA	NA	NA	NA	NA	20.16377632	NA	NA	NA	19.97758824	NA	NA	20.30363168	NA	20.8026227	NA	NA	NA	NA	NA	NA	NA	NA	NA	NA	NA	NA	20.89905323
764	161.1078835	540.8303159	161.1056024	161.1104336	271	85	21.39	4.154698149	8594632.712	22.46355033	22.48481416	21.8244956	21.97683731	21.30153819	NA	21.90096803	22.03721243	22.03537158	NA	21.5670034	22.37533587	22.00237842	20.69425343	NA	21.39081729	22.04553436	22.37200455	22.30417199	21.20359367	NA	22.34720626	22.0915289	21.9450749	22.01249027	21.48259523	22.14234793	21.04433476	NA	21.3113213	22.24522664	22.42513225	21.74784482	21.47861418	NA	NA	NA	22.13937438	21.60481228	22.09341209
765	161.1173544	279.9353131	161.1166872	161.1177623	14	4	11.47	6.40922929	5718209.775	NA	NA	NA	NA	NA	21.18891144	NA	NA	NA	NA	NA	NA	NA	NA	NA	NA	NA	NA	NA	NA	NA	NA	NA	NA	NA	21.02896015	NA	NA	NA	NA	NA	NA	NA	NA	NA	NA	NA	NA	NA	NA
766	161.1534601	95.82512594	161.1530148	161.1536063	17	4	16.71	3.224506247	8376023.155	NA	NA	NA	NA	NA	NA	NA	12.37020833	NA	22.37061326	NA	NA	NA	22.99783417	NA	NA	NA	17.59114641	NA	21.4213322	20.86739863	19.19756029	21.25346863	18.07873904	NA	NA	NA	NA	NA	20.93217496	NA	NA	NA	NA	NA	NA	NA	NA	NA	NA
767	161.5453767	129.9239183	161.5448488	161.5458758	35	13	8.746	11.4205394	6816736.071	NA	21.89953963	NA	NA	NA	NA	NA	NA	NA	NA	NA	NA	NA	NA	NA	NA	NA	NA	NA	NA	NA	NA	NA	21.7868326	22.0898733	NA	NA	NA	NA	NA	NA	NA	NA	NA	NA	NA	NA	NA	NA	NA
768	161.9980032	126.2838381	161.9960472	162.0002212	291	105	13.52	7.424359914	34586841.47	23.33577963	24.39853983	22.6107586	18.98467437	20.22250258	19.74549175	22.08076077	21.85348233	NA	21.39594887	17.91327905	20.8389086	21.67880305	22.13195555	21.4976196	21.15152813	21.62696166	20.8420914	23.30674825	21.73776505	21.2054563	21.4696175	21.4706894	24.06805464	24.72366085	21.88865562	21.56744141	21.69585728	NA	21.2678512	NA	22.18673158	22.15818269	21.77802104	21.8085035	21.42065002	21.91001557	NA	21.90826139	22.09152803
769	162.0498532	83.13172173	162.0477205	162.0509073	476	161	7.256	12.24982957	84929286.81	24.65826816	23.33499249	23.47234491	24.55001425	24.58518987	22.91077391	24.95135846	24.39745962	24.57958612	24.74235542	25.30981028	24.56256201	24.84187746	24.02774264	24.27280013	25.14238683	24.32929621	24.51890528	25.3804547	23.65107912	23.72060887	25.09936936	25.18872185	23.15045497	24.46822748	24.1264119	24.18446849	24.37804533	24.77456631	23.28295291	24.64380984	24.97516835	25.21700728	23.99608841	24.74107412	23.21611711	24.51982131	25.37446609	24.01724506	24.27538497
770	162.0581981	85.29690127	162.0578446	162.0609429	90	32	10.15	8.192314585	50622637.05	NA	NA	NA	21.93770155	24.72646586	NA	20.2043825	NA	NA	NA	NA	NA	NA	18.55601005	NA	NA	19.56618838	NA	22.60165817	NA	NA	NA	20.53556161	NA	NA	NA	22.89072736	22.57305569	NA	NA	NA	22.73333723	NA	22.39465405	NA	23.29397755	23.11081101	NA	24.18299589	NA
771	162.1122971	90.63091444	162.1118722	162.1128339	479	162	2.439	28.99339237	5045355711	29.60456999	28.90568913	29.63060822	28.52269008	29.87084614	28.05543999	28.91682172	29.46059364	28.44592056	29.61796444	30.23380053	26.52416901	29.05996835	29.22186759	29.6660553	30.01558154	28.39507571	29.00145092	30.788717	26.83568017	29.89733362	29.39498301	29.31450828	28.59846032	30.24452809	28.03811507	30.02621787	28.25071248	29.1456981	29.24692897	28.96205333	29.94465288	30.1340022	29.44241584	29.34593421	29.40847726	29.65599015	30.1931024	27.68477415	30.4137593
772	162.5465999	132.5939877	162.5452077	162.547766	484	162	9.024	10.00723568	12815957.42	20.75427266	22.15989182	22.5861779	22.46832542	22.56560526	22.75821299	22.61000125	22.92782338	22.41334553	22.7021849	22.87783943	22.76923828	22.48015954	22.6425516	22.1102833	22.99738346	22.4916835	22.65071261	23.19501748	22.30917551	22.20562594	22.74668008	22.78820362	21.73975152	22.42261933	22.85730304	22.62361865	22.41870858	22.18665032	21.61698368	22.3461164	22.86804271	23.12289691	22.47901642	22.44373255	22.28184582	22.1945504	22.8262518	22.32238579	22.61668204
773	162.9839928	133.2147944	162.9820249	162.9850865	401	148	21.94	4.520174332	35908252.36	23.96483748	20.43531595	22.25821461	22.12866671	22.41421424	21.63710623	21.17139037	21.28946099	21.08567298	20.95497567	20.80865087	20.84365869	20.81390774	20.87661506	20.9032728	20.7483181	21.17520675	20.84415652	21.20211984	20.6742272	20.76491626	20.70261662	20.7861805	NA	NA	21.99697377	19.95914773	20.69037461	19.46617936	21.28307932	20.90041058	21.54547691	20.13888423	21.06102573	20.80168734	21.91105251	20.85162316	20.97439614	21.3843935	21.71307839
774	162.9842258	561.3749731	162.9834169	162.9845862	8	5	25.52	2.975600079	12344984.2	22.3420369	19.0025081	NA	NA	NA	NA	NA	NA	NA	NA	NA	NA	NA	NA	NA	NA	NA	NA	NA	NA	NA	NA	NA	NA	NA	NA	NA	NA	NA	NA	NA	NA	NA	NA	NA	NA	NA	NA	NA	NA
775	162.9982829	333.0446114	162.9980329	162.9986023	16	5	22.74	3.947056811	51245843.28	NA	NA	NA	NA	NA	NA	NA	NA	NA	NA	NA	NA	NA	NA	NA	NA	NA	25.61093168	NA	NA	NA	NA	NA	NA	NA	NA	NA	NA	NA	NA	NA	NA	NA	NA	NA	NA	NA	NA	NA	NA
776	163.0005783	79.37816548	162.9997722	163.0019587	486	162	19.33	4.916405925	302990749.2	26.90399804	25.57008901	26.80709708	26.38607167	25.93707504	25.80949389	26.86605772	26.5847709	26.54934335	26.38885174	26.13263604	25.84511899	26.41105907	26.26414076	26.234783	25.95440357	26.46918419	26.4605756	27.0076547	26.29278482	26.63758963	26.48411904	26.13980617	25.63775436	26.10746364	26.72677376	26.30332842	25.88169185	26.43110437	25.46670852	26.42756085	27.04946389	26.24646435	26.80526172	26.6668444	25.96541443	26.03508921	26.44235867	26.6329264	26.0344119
777	163.0342906	78.57165229	163.033574	163.0373685	256	91	12.91	7.60151362	15339624.56	21.72311136	NA	NA	NA	21.06510933	NA	20.85776165	21.41311469	21.38429984	20.18048466	NA	20.12566055	22.15444344	21.66944978	22.04970516	23.43056759	20.59644327	21.29255642	21.95988048	19.84527338	22.18935626	22.30751456	21.33773243	NA	22.1114654	21.83946562	NA	19.92600078	22.58163183	NA	21.60011322	NA	20.78362132	20.88686573	21.14225739	NA	20.18299209	22.11197944	19.99173552	23.03937129
778	163.0490578	129.7281644	163.0465494	163.0507885	354	136	18.25	5.709895333	34020394.88	23.79656985	23.2998993	23.66310009	20.91711147	23.49357111	23.66412031	22.63805692	22.72957196	23.21232597	21.29436425	21.56865673	23.03100384	21.57769913	23.03634276	22.08982519	21.78604219	22.76694764	22.71744455	23.85113196	22.71240362	21.83365833	22.50211291	22.32734205	22.81560781	23.70718817	23.37308374	22.97014509	23.05113925	20.88741416	23.19094954	23.11868448	NA	21.41716528	22.57063016	22.66720106	22.40251973	23.3632478	22.81957057	22.48665282	21.63653888
779	163.0838677	83.80769428	163.0836351	163.08419	33	11	18.73	5.065622841	4077664.279	NA	NA	NA	NA	NA	NA	NA	NA	NA	NA	NA	NA	NA	NA	NA	20.73625378	NA	NA	NA	NA	NA	NA	NA	NA	NA	NA	20.07531215	NA	NA	NA	NA	NA	NA	NA	21.44919899	NA	20.73154107	NA	NA	19.44170349
780	163.111586	518.2635088	163.1110756	163.1132977	484	162	18.31	5.186638962	18843966.86	22.24450953	22.2128593	22.44774465	22.84888605	22.30061421	22.3804612	22.33077499	22.3191846	22.40611071	22.55841918	22.35389631	22.44098997	22.64540266	23.14475835	22.3012231	22.57617137	22.44687171	22.82654705	22.83661728	23.00114731	22.71072927	22.53746144	22.97136933	22.74680457	22.32500152	22.20769397	22.35375034	22.61108323	22.61787677	22.59180614	22.62717209	22.87692057	22.36093953	22.20000367	22.13573428	23.11574807	22.31361992	22.33808795	22.99111107	22.63139123
781	163.1116226	28.00742648	163.1110853	163.1136748	276	102	7.382	13.0224403	94279826.99	24.12589669	23.37784567	23.44251222	23.43912266	23.41498881	23.36233518	23.41984027	23.40168383	23.4471802	23.41392791	23.44749928	23.50525154	23.44616199	23.48200606	23.45006739	NA	23.50132735	23.46469497	23.49482917	23.5499932	23.46221536	23.74171393	23.68910246	23.74230656	23.67443687	23.63139864	NA	23.60026668	23.67090873	23.51497589	23.70046267	23.57114728	23.58251763	23.5977327	23.42707433	23.60798131	23.50693872	23.61004366	23.63404065	23.57484258
782	163.1155526	77.771851	163.1151712	163.116239	476	162	2.441	28.97658978	332413523	25.72682979	24.87529501	25.77075737	24.71087351	26.05494629	24.05882993	24.9293983	25.60137534	24.49806077	25.71922561	26.36412702	22.42184921	25.24771073	25.28346445	25.75078194	26.09046814	24.58032827	25.05996502	26.88261885	22.23167362	25.96852422	25.47389887	25.40729829	24.40088006	26.22195114	23.61701508	26.21370909	23.9649221	25.38511897	25.34821754	24.64596008	26.12531414	26.28477769	25.63267733	25.5697667	25.44071165	25.86096396	26.36538247	23.36695655	26.53377104
783	163.1326775	331.9546281	163.1322169	163.1334596	486	162	27.68	3.48552753	74834082.86	24.29410109	24.79161731	24.69432408	24.44824251	24.32179388	24.78931987	24.79921769	24.24497418	24.07384248	24.56190296	24.53318476	24.30744044	24.5294811	24.03057504	24.20372326	24.7305785	23.99307578	24.12311806	24.54765944	24.01894858	23.99780828	24.37401591	24.79299875	24.02840461	24.23129262	24.51182022	24.59955975	24.27889024	25.00770065	25.26609316	24.44014881	24.70582797	24.70408074	24.05391011	24.05607195	24.45540653	24.23480098	23.95741981	24.47576058	24.80974163
784	163.5619966	482.9447126	163.5609541	163.5628036	11	1	6.216	1.729565187	971373.0646	NA	NA	NA	NA	NA	NA	NA	NA	NA	NA	NA	NA	NA	NA	NA	NA	NA	NA	NA	NA	NA	NA	NA	NA	NA	NA	NA	NA	NA	NA	NA	NA	NA	NA	NA	NA	NA	NA	NA	NA
785	163.5629349	127.6077831	163.5612995	163.5648732	479	161	7.683	11.55125733	19351250.23	22.41752419	22.52583161	23.10171864	22.52570652	23.43200114	23.35634481	23.42109026	23.41689012	23.12017088	22.49799584	23.57523479	23.20100399	23.05291474	23.15441024	22.25687714	23.40896716	23.15825194	22.83432647	24.06920517	22.54957589	21.53581094	23.24447444	23.15576448	22.21651488	22.51479339	23.91973075	23.31331157	23.08154086	22.91478031	22.04204502	22.8312033	23.47367585	23.55528608	22.29922625	23.1881057	22.90767308	22.48863025	23.27703446	22.7956282	23.36643758
786	164.0042782	74.05606303	164.002542	164.0060378	271	98	20.65	5.008611746	16614147.31	22.52162078	21.94674853	22.19326576	21.9572248	22.03512826	21.65936775	22.98244906	21.55329316	22.26324036	21.77104808	22.40345467	22.12033541	22.24480319	22.82885734	21.72250934	21.8002797	22.98887465	21.87634935	22.63586201	21.94457564	22.96437883	21.51567592	22.05532255	21.92683574	22.88136394	21.75874218	21.83231926	22.15251342	22.36210619	23.07885353	22.17031965	22.45606956	NA	22.82758689	22.26339806	22.56800701	22.30611529	22.52827428	20.91681074	22.03451487
787	164.0094141	137.4358291	164.0084717	164.0114781	58	9	14.76	2.901790512	12212028.51	NA	NA	NA	NA	NA	21.61200756	NA	NA	NA	20.90549951	23.54179965	NA	NA	NA	NA	NA	NA	NA	NA	NA	NA	NA	NA	NA	NA	NA	NA	NA	NA	21.97735907	22.28650319	22.12715742	NA	NA	22.92481605	22.7925098	NA	NA	NA	NA
788	164.0291421	82.97021771	164.0275714	164.0299145	479	161	6.151	14.08102097	56352434.38	25.69294302	24.09356163	23.75208947	24.6275058	23.87955012	23.86402979	24.88507453	23.97184789	23.77352132	24.49547479	24.46347943	25.13719328	24.36845181	21.64595092	24.18853482	24.6017042	24.4621277	24.65980624	24.07962591	24.02648402	24.09777189	24.60102324	23.938879	24.15942267	24.76834977	23.88225591	24.09170437	25.63827746	24.77631272	22.78579776	24.66753171	24.15552451	24.82653778	24.22063828	24.82935718	23.05339378	24.23195795	24.72603557	24.14771248	24.16266956
789	164.0435772	121.4502819	164.0420612	164.044975	10	2	27.37	1.321265773	7682976.242	NA	NA	NA	NA	NA	NA	NA	NA	NA	NA	NA	NA	NA	NA	NA	NA	NA	NA	NA	NA	NA	NA	NA	NA	NA	NA	NA	NA	NA	NA	NA	NA	NA	NA	NA	NA	NA	NA	NA	NA
790	164.0516753	123.2251924	164.0499317	164.0533512	133	47	27.34	3.552505272	15116675.98	NA	NA	NA	NA	NA	NA	NA	NA	NA	NA	NA	NA	NA	NA	NA	NA	NA	NA	NA	NA	22.44585186	NA	NA	NA	NA	NA	NA	NA	NA	NA	22.15328836	NA	NA	NA	22.71832525	22.47315342	NA	NA	NA	NA
791	164.0666968	123.8937075	164.0663453	164.0673819	486	162	2.185	31.29829985	2087540019	28.39366697	29.79951405	30.20223934	29.32846985	29.55582943	29.66612243	30.35753938	30.0738409	29.95457272	29.80343231	30.13721682	29.45844946	30.25305618	30.26572482	30.07156966	29.97697284	29.52270828	30.08239144	30.4600761	29.90479852	30.09487203	30.17080668	30.41770081	29.52645626	30.47844207	29.76538963	29.89782049	29.37218871	29.47397142	29.10955816	29.6647543	30.29371402	30.06913185	29.54835542	29.89187339	29.58129692	30.03348579	30.18635337	30.13746103	30.28170337
792	164.0822273	111.0751455	164.0800406	164.084232	111	36	29.14	2.93611503	20315807.28	23.74639796	NA	22.44257649	NA	NA	NA	NA	NA	NA	NA	NA	NA	NA	NA	NA	NA	NA	NA	NA	NA	NA	NA	NA	NA	21.57621307	NA	NA	22.70313663	NA	NA	22.95319901	NA	NA	NA	22.54525924	22.89120415	NA	NA	NA	NA
793	164.1012241	51.86111314	164.1001783	164.101717	24	17	12.08	8.116495584	23699741.02	NA	NA	NA	NA	NA	NA	NA	NA	NA	NA	NA	NA	NA	NA	NA	NA	NA	NA	NA	NA	NA	NA	NA	NA	NA	NA	NA	NA	NA	NA	NA	NA	NA	NA	NA	NA	NA	NA	NA	NA
794	164.1152224	458.9029203	164.1144097	164.1166233	14	3	19.26	2.336691245	13972964.98	NA	NA	NA	NA	NA	NA	21.94816355	NA	NA	NA	NA	NA	NA	NA	NA	NA	NA	NA	NA	NA	NA	NA	NA	NA	NA	NA	NA	NA	NA	NA	NA	NA	NA	NA	NA	NA	NA	NA	NA	NA
795	164.1280991	70.26477275	164.126867	164.1286462	42	13	13.94	6.210883379	30394167.89	NA	24.65795666	NA	NA	NA	NA	NA	NA	24.60956852	NA	NA	NA	NA	NA	24.28086029	24.44086897	24.28484907	NA	NA	NA	NA	NA	NA	NA	NA	NA	NA	NA	NA	NA	NA	NA	NA	NA	NA	NA	NA	NA	NA	NA
796	164.5082855	140.199906	164.5073445	164.5087781	76	18	16.56	4.043883626	2128908.191	NA	NA	19.47546049	20.03376268	18.96550287	20.17863537	NA	NA	NA	NA	NA	19.6951677	20.14126901	NA	NA	NA	NA	NA	NA	NA	19.37630849	NA	19.00637687	NA	NA	20.20001748	20.10225824	NA	NA	20.3501865	18.50689721	18.76924274	NA	NA	NA	19.0704507	NA	NA	NA	NA
797	164.9090189	77.51770436	164.9084686	164.9100508	483	162	4.532	18.11838688	220391589.8	25.09698813	26.88396231	24.43697591	24.33432074	24.20176901	23.9769477	24.18836513	23.97743334	23.90609265	24.36128165	23.54486616	23.87482449	24.50483371	24.08253314	25.5957799	24.3151237	24.26338826	24.77606216	24.47700527	24.78374344	25.6468329	23.82671153	23.95795033	26.85686506	26.92279162	24.28195255	23.89947393	25.57007787	24.71098162	21.40045883	25.32259542	24.19350206	23.76567809	24.67766796	24.08959661	23.2134082	24.18217372	23.72440062	25.9273309	23.92742821
798	164.9204374	225.8208353	164.919138	164.9213529	203	75	18.36	5.006820402	93802067.32	NA	NA	21.67244056	22.73257174	NA	NA	21.41349301	NA	NA	NA	23.22508801	22.64386427	22.75657004	23.03460278	NA	22.56837772	22.12283263	22.75023828	23.19739255	NA	22.02455423	21.5448333	NA	NA	NA	22.77984514	NA	NA	23.01038155	23.84725792	NA	22.59248021	NA	23.00992358	22.68161471	22.72102106	21.27348004	NA	NA	22.49776126
799	164.9298698	151.0625286	164.9278322	164.9304952	421	147	14.42	6.662134602	64268313.36	NA	NA	22.40506056	22.7941911	22.61499386	21.44308316	23.0509858	22.78648328	23.33602567	22.56749705	23.63750634	22.18354602	22.68852197	22.67529121	18.29434367	22.28786027	22.15040171	23.04998625	23.60708987	21.62138261	21.899491	22.76209481	22.93483213	NA	NA	22.27450719	22.54229637	21.94993437	22.76439095	22.5013602	22.18222915	21.98050842	22.978349	22.89852091	23.07715768	23.10948126	22.43953946	23.46342659	20.98250709	22.62597314
800	164.9348999	91.92125529	164.9345842	164.9352384	39	12	7.415	10.95540238	7012598.7	NA	22.3859379	NA	NA	NA	NA	NA	NA	NA	NA	NA	NA	NA	NA	NA	NA	NA	NA	NA	NA	NA	NA	NA	22.27456798	22.19174786	NA	NA	NA	NA	NA	NA	NA	NA	NA	NA	NA	NA	NA	NA	NA
801	164.9814521	133.6776261	164.9798226	164.9841468	122	34	25.67	2.940811837	16326404.71	22.90356781	19.34045385	20.91186391	20.91139251	20.47768555	20.21120455	NA	19.8224248	19.4395459	NA	NA	NA	19.89314245	NA	NA	NA	20.09485273	20.0039951	NA	NA	NA	21.07586254	20.52416441	NA	NA	20.89605178	NA	21.55179229	NA	NA	21.41661439	NA	NA	NA	NA	18.29872652	NA	22.29989966	19.59508999	NA
802	164.9978681	79.12730256	164.9975916	165.001087	485	162	4.422	18.44717314	78623029.21	25.29941791	24.69833177	25.09813335	25.25402207	25.17109562	24.81792889	25.33791216	25.14414682	25.17325225	25.09199002	25.20628539	25.20367115	25.30732715	25.35210652	25.14409062	25.10033702	24.93264629	25.27606287	25.65371348	25.08339888	25.09752846	25.18166931	25.14796339	23.80078172	25.15416764	25.40101404	25.39102457	25.16562733	25.39216913	23.88174266	25.28398702	25.26343945	25.33274414	25.23038738	25.32230348	25.08377729	25.24310806	25.20279431	24.93689411	25.32340577
803	165.0069117	141.8093633	165.0055852	165.0079008	441	147	5.306	15.83263505	74590237.49	NA	NA	24.64022814	24.97848147	25.13033758	25.20209967	24.67856443	24.55354842	24.9494034	24.50947846	24.63354922	24.62242281	24.9120726	24.78260013	24.52532369	24.60477647	24.65286166	24.86880026	24.80290614	24.90804003	24.93261511	24.81373741	23.97553905	NA	NA	24.89286247	24.67381134	24.37924083	24.77516524	25.75400812	24.69879153	24.71804835	24.67294515	24.59284096	24.79909195	25.02650941	24.89071768	24.73266308	24.55917602	24.54756737
804	165.0135627	78.87520154	165.0129753	165.0137152	20	4	12.91	4.104669061	2702242.568	NA	NA	NA	NA	NA	NA	NA	NA	NA	NA	NA	NA	NA	NA	NA	20.84944619	NA	NA	NA	NA	NA	NA	20.133547	NA	NA	20.59202075	NA	NA	NA	NA	NA	NA	NA	NA	NA	NA	NA	NA	NA	NA
805	165.0544495	107.4341375	165.053799	165.0550507	486	162	3.988	20.00775609	92579018.3	25.66271008	25.88552643	25.22409442	25.30089627	25.00761041	25.55275831	25.36720153	25.57383005	25.10781113	25.56199976	25.85794657	25.75889274	25.09281789	24.86037244	25.36002673	26.40652171	25.4615672	25.6400729	25.40309728	25.14268505	25.68089062	25.57371155	25.71425866	25.66559606	25.8509171	24.47067147	25.44915996	25.50702931	25.79296177	24.93385257	25.67220318	25.40430339	25.9599113	25.50280746	25.16907893	25.07259051	25.54682667	25.89105871	25.10922193	25.69882266
806	165.0673172	122.448094	165.0669171	165.0680349	486	162	20.16	4.723651791	364947885.7	26.88408315	27.23601225	27.79599329	27.29565092	27.41119426	27.20440539	28.27788625	27.70936855	27.62932924	27.54206719	27.7647269	27.33846404	27.53212926	27.87610076	28.01205346	27.95465247	27.38178895	27.44086577	27.7375873	27.61826103	27.72939713	28.07055215	27.9543969	27.34608696	28.3724562	27.2133079	27.76039246	26.86754288	27.44605645	26.73944897	27.59192119	27.60313311	27.85210406	27.04244388	27.73389439	27.08933169	27.84376355	27.97370169	27.93159744	28.02771653
807	165.1122156	253.4150539	165.1114037	165.1139244	442	161	23.8	4.089896432	91619480.54	25.11153183	25.15517696	24.24729448	24.62563339	25.00432177	24.11965812	24.43352421	22.89394381	23.81770832	22.94967475	23.84917984	23.15328724	23.37824972	21.33220946	22.66068402	22.05646875	NA	22.21396482	21.63207093	21.75524634	20.9096305	21.50236874	22.2013036	22.00290985	23.72730527	24.60860829	24.01463468	23.46248565	24.30082479	24.39138385	24.16664686	23.80760124	23.67538703	23.75292723	23.23638698	23.42081264	23.44711037	23.36532183	23.93174929	21.2037849
808	165.1272337	526.648061	165.1265224	165.1285145	483	162	28.01	3.460131243	16976882.07	21.46130809	21.7989858	22.1959668	21.74789375	22.10343327	21.74569024	21.95699562	22.44715484	22.10182023	22.81441475	22.22367398	22.18287222	23.05191059	22.70875609	23.31789587	22.97891919	22.54774453	22.49349295	22.61438263	22.68304567	22.77378737	22.4694039	22.33506506	22.3257208	22.35664872	22.14801224	22.28119698	22.98234275	22.29248093	22.8804414	22.42314065	23.14840688	21.93649327	22.16373754	22.49838307	22.3933328	22.65511901	22.17805968	22.41547917	21.96146822
809	165.1389754	89.07747965	165.1381669	165.1427968	33	5	25.59	1.611118868	3591053.342	20.41817347	NA	NA	19.70038327	NA	16.81656247	19.85857522	19.60601958	17.56913376	NA	19.95049163	NA	NA	NA	NA	20.09861803	NA	NA	21.3479821	NA	NA	21.2996547	20.10672759	NA	NA	NA	NA	NA	NA	NA	NA	NA	19.31114936	NA	NA	NA	NA	19.63622436	NA	NA
810	165.5088324	136.4187545	165.5084087	165.5094409	79	30	18.1	5.886854654	7191637.371	NA	NA	NA	NA	NA	NA	NA	NA	NA	NA	NA	NA	NA	NA	NA	NA	NA	NA	NA	NA	NA	NA	NA	NA	NA	NA	NA	NA	21.06793162	21.67772381	NA	NA	NA	NA	NA	21.22603772	NA	NA	NA	NA
811	165.5346358	131.1899284	165.5341909	165.5361129	88	22	9.322	7.258761655	10362050.23	NA	21.30619642	NA	NA	NA	NA	NA	NA	NA	22.35421932	NA	NA	NA	NA	NA	NA	NA	NA	NA	NA	NA	NA	NA	NA	NA	NA	NA	21.53842865	21.55893954	NA	21.34750549	NA	NA	21.8264876	NA	21.96980248	NA	21.79744579	NA	NA
812	165.5456115	130.9814144	165.5453645	165.5457649	14	1	19.85	1.027151025	4626092.643	NA	NA	NA	NA	NA	NA	NA	NA	NA	NA	NA	NA	NA	NA	NA	NA	NA	NA	NA	NA	NA	NA	21.87289002	NA	NA	21.71498063	NA	NA	NA	NA	NA	NA	NA	NA	NA	NA	NA	NA	21.93362109	NA
813	165.5566135	129.4013271	165.5554131	165.5572683	289	99	10.69	8.783526009	11151543.13	21.38564693	23.08493029	22.60688205	21.82764467	22.02980848	22.3701023	22.00106999	22.23526276	22.17491049	22.05370376	22.15493826	21.76254277	22.2564983	22.37101933	22.30520008	22.18940384	21.85623014	22.28843766	22.63459873	22.35784548	22.43009287	21.95461506	22.26114509	22.94962907	23.23979366	22.1641806	22.06852449	21.47446859	22.19074073	NA	21.76347219	22.20490625	22.33598965	22.08656128	22.27277842	NA	22.26762182	22.26348509	22.35363384	22.10872285
814	165.9827533	153.2639077	165.9822665	165.9834944	486	162	15.64	6.005983739	186784638.8	27.04943781	25.96153719	26.37097425	26.55691985	26.49967071	26.16707552	26.40236419	26.19075637	26.45331221	26.3475848	25.94064666	26.54621973	25.78189009	26.59568367	26.31241542	26.42394247	26.26210125	25.60126755	26.58250186	25.92497152	25.94435827	25.85228422	25.48265893	25.46930552	25.5272462	26.11019934	26.66528844	26.47003758	26.75093797	25.18569753	26.38181546	26.21911575	26.68659756	25.88056845	26.2104802	26.16590022	26.68226262	26.04196659	26.48407101	26.35930901
815	165.987488	97.7021117	165.9869965	165.9879602	42	15	12.3	8.049369466	10698920.04	NA	22.86855321	NA	NA	NA	NA	NA	NA	NA	NA	NA	NA	NA	NA	NA	NA	NA	NA	NA	NA	NA	NA	NA	22.83406848	23.23458492	NA	NA	22.32248727	NA	NA	NA	NA	NA	NA	NA	NA	NA	NA	NA	NA
816	166.0071135	139.0177811	166.0058988	166.0080901	201	65	19.77	4.645522788	6645882.995	NA	NA	21.87826918	20.17703611	21.59137808	20.46545119	20.32562686	21.41743302	20.56465618	21.72996473	21.12320329	19.70424024	22.04365868	20.85220982	NA	21.06881854	20.61962906	22.07253126	NA	19.98221842	NA	NA	19.59614123	NA	NA	20.45924554	20.3266197	20.5964166	20.3686698	22.03793065	21.26206306	21.68330516	NA	20.64054768	20.99523956	21.18493443	21.42832551	22.58931194	20.29997244	20.5900071
817	166.0531901	113.6988778	166.0512574	166.0560287	361	129	13.87	7.105989413	36740720.78	22.71578605	23.91581577	NA	22.01441009	22.580721	21.95155851	23.33395749	21.80056208	23.20483448	22.93550607	23.49348164	23.42888903	22.68297573	22.56599837	22.85101197	23.29783223	22.77788639	22.95817394	23.74733566	21.98520263	NA	23.48438896	23.3423261	23.5678524	24.3484392	NA	22.42607543	23.48756297	23.41014844	NA	22.70332018	22.8555896	23.80200716	21.79082949	22.61844166	NA	22.04388574	23.4474309	22.14238786	23.71508812
818	166.0643375	121.7015989	166.0639222	166.0648157	486	162	2.917	25.46433107	307506178.7	25.56846232	26.90178162	27.30312693	26.46236875	26.68096225	26.78723563	27.45771714	27.19525918	27.10355373	26.9189087	27.24979205	26.64456236	27.38278237	27.38273495	27.22596185	27.09418199	26.67310197	27.18147576	27.65473268	27.01172264	27.19217279	27.31217927	27.5748934	26.69598592	27.82394744	26.87309503	27.04510466	26.52795991	26.63189732	26.31743748	26.80521685	27.38478395	27.13224201	26.73544957	26.99271651	26.73898523	27.12239605	27.24452388	27.21739854	27.36831371
819	166.0708329	108.0358958	166.0688672	166.072764	395	144	27.48	3.800294523	58145931.93	NA	24.64662879	24.56376952	23.65678517	23.58125919	23.56660992	24.40039104	23.74906782	23.53752675	23.99384176	23.94648946	24.23304354	24.03332219	23.98770155	24.00779497	24.68485908	24.23036007	23.82194797	24.78168012	24.1946908	23.69914558	24.51771828	25.79317495	24.17393537	25.09100458	24.06385506	23.82289243	24.54506678	23.74414977	24.27875606	23.68545206	24.70091921	24.58916993	23.69942332	24.29115683	23.92375137	24.18672099	24.30355468	23.91910156	23.99766014
820	166.086098	73.84962629	166.0836063	166.0867829	486	162	1.65	37.59311257	3596492768	29.72129411	30.54301978	29.98883964	29.69385985	30.14057272	29.70488664	30.56087375	30.41387797	30.50822425	30.72097759	30.75719963	30.3691296	30.09851113	29.97300065	30.88593592	30.84142453	30.2560154	30.18444933	30.6954239	30.20641081	30.48754054	30.60987362	30.67832716	30.56539098	30.75110993	30.59482782	30.66937219	30.52022375	30.7270231	29.37668587	30.21033978	30.48957876	30.89404634	30.41200452	30.17986526	30.15521493	30.16211496	30.41936438	30.01505272	30.43248423
821	166.0991231	514.4820838	166.0986517	166.0996938	26	11	3.866	21.82741788	5062134.76	NA	NA	NA	NA	NA	NA	NA	NA	NA	NA	NA	NA	NA	NA	NA	NA	NA	NA	NA	NA	NA	NA	NA	NA	NA	NA	NA	NA	NA	NA	NA	NA	NA	NA	NA	NA	NA	NA	NA	NA
822	166.1016504	84.92396902	166.1006804	166.1043319	119	36	21.93	3.678035657	22459870.73	NA	22.51063885	NA	NA	NA	NA	NA	NA	NA	NA	NA	23.24611035	NA	NA	NA	22.35539588	21.89140987	22.19290967	NA	NA	NA	NA	21.89760077	NA	NA	NA	NA	NA	NA	NA	NA	22.4863656	NA	NA	NA	NA	NA	NA	NA	NA
823	166.1437953	358.6019979	166.1427307	166.1450864	127	32	21.49	3.28201762	6447334.256	NA	21.96070288	22.44655017	21.50580421	21.5901461	20.42286471	21.20171813	19.50434208	20.73048724	21.50038748	17.44398734	20.95998896	19.71934836	21.41004603	21.88646955	20.78390311	21.97118354	21.59317508	NA	21.47193476	NA	NA	21.98925033	NA	NA	NA	NA	21.19096709	22.62027157	21.72317193	21.02839015	21.30312811	19.20902652	NA	21.31284805	20.80137596	19.16157302	18.11394499	21.07512851	22.21294176
824	166.1496403	359.2844631	166.1474333	166.1511379	18	3	5.735	7.021102313	7129842.139	NA	NA	NA	NA	NA	NA	NA	NA	NA	NA	NA	NA	NA	NA	NA	NA	NA	NA	NA	NA	NA	NA	NA	NA	NA	NA	NA	NA	NA	NA	NA	NA	NA	NA	NA	NA	NA	NA	NA	NA
825	166.5733543	128.9435716	166.5714675	166.5738619	448	155	10.49	9.025568562	24430601.62	22.36516598	23.70902218	23.46828487	22.91844535	23.00711441	23.18030105	23.21987541	23.24486799	23.11599024	22.71165017	23.1063947	22.70078941	23.10608219	23.59090684	23.74118533	22.96954141	22.81990167	23.1741566	23.62876532	22.8664671	23.80221745	23.58507325	23.30798549	23.47531787	24.09936646	23.0050056	23.32916509	23.00144398	23.1321785	22.68153771	23.17014258	23.01556785	23.10925179	23.16117466	23.36965211	22.76612794	23.10134302	23.16261537	23.00892012	23.13385777
826	166.9059652	78.44662197	166.9037239	166.9067271	351	126	11.39	8.586947386	79061986.97	22.91556001	25.17570877	22.37074404	22.08663788	22.0560103	21.89345656	22.35483541	NA	21.38554677	21.94420805	19.46877391	22.24062525	22.58156045	22.03500532	23.39539794	22.40519491	22.67299996	22.99254889	NA	22.61015049	23.72658853	21.69551343	21.79173986	25.39597099	25.4309151	22.2286996	20.92148893	23.69299857	22.66210528	NA	23.29089326	21.97410925	20.90833795	22.6603717	21.21440007	NA	20.83355432	21.95405335	24.39013427	21.82106561
827	166.9505162	81.6425895	166.9502347	166.9509925	32	12	7.122	13.83264042	21613447.18	NA	24.07525694	NA	NA	NA	NA	NA	NA	NA	NA	NA	NA	NA	NA	NA	NA	NA	NA	NA	NA	NA	NA	NA	23.93808222	24.04895706	NA	NA	NA	NA	NA	NA	NA	NA	NA	NA	NA	NA	NA	NA	NA
828	166.9541707	140.103538	166.9520348	166.9565616	368	135	25.91	4.055129739	53277866.24	23.28665817	23.61317176	23.31611636	22.8156188	22.18178297	23.32671986	22.70165676	20.62661061	22.85989926	23.64860895	23.43675654	22.66050737	23.85235978	22.64764622	22.79858644	22.44644933	23.47019627	22.41391215	23.77852418	23.14768899	22.75139914	22.51032822	23.29191725	24.12737319	24.03969202	22.63660592	22.54211025	23.30718701	23.86302718	22.09101766	22.5890973	23.19459542	22.47483848	23.5125952	22.66065911	24.02821545	22.84863099	23.37964686	23.52348333	23.28841507
829	167.0126497	144.817284	167.0121865	167.0132035	485	162	7.433	11.84404464	13051352614	29.64019175	32.46639576	31.60797582	30.61575556	30.61804609	31.07533304	31.62709779	31.09198703	31.26103075	31.17470411	31.40099714	31.21661032	31.50467018	31.54280051	31.63658265	31.4293473	30.96818249	31.46661302	32.16144284	31.63126095	31.43965289	31.05147272	31.55924823	32.37708979	33.07743597	31.20336442	31.03388466	31.01027196	30.53699091	30.54867032	30.92121577	31.66399878	31.30314391	30.93315501	31.13909667	31.17006441	31.63123021	31.48360244	31.66438109	31.45341717
830	167.0928598	45.88416082	167.0926441	167.0932131	18	9	11.64	6.467375683	55936469.9	NA	NA	NA	NA	NA	NA	NA	NA	NA	NA	NA	NA	NA	NA	NA	NA	NA	NA	NA	NA	NA	NA	NA	NA	NA	NA	NA	NA	NA	NA	NA	NA	NA	NA	NA	NA	NA	NA	NA	NA
831	167.5141185	125.261211	167.5126501	167.5149998	94	20	11.78	4.990476507	33351594.6	NA	23.98293066	22.11779976	NA	NA	NA	22.05031332	21.54242186	NA	22.16847201	NA	21.75381064	20.90507833	21.92613248	21.78970386	NA	NA	NA	NA	21.39913569	NA	NA	NA	23.85914799	24.17290308	NA	NA	NA	NA	NA	NA	21.92863991	NA	NA	NA	NA	20.20355994	NA	18.31616245	NA
832	167.9983284	165.1544845	167.997655	167.9992461	486	162	13.77	6.765871607	56422781	23.81370469	24.6453186	24.28128266	24.26843121	24.79227989	24.18428517	24.29489377	23.8362501	24.48070108	24.45166398	24.29884993	24.512888	24.57110244	24.72514235	24.19190158	24.02632548	24.32799136	24.5107585	24.6257099	24.38011801	24.56830207	24.49676084	24.10788091	24.80978887	25.1919024	24.97015733	24.59341422	24.88761519	24.84949478	23.65667138	24.95133939	24.39069897	24.51939348	24.1004181	24.3910485	24.14319777	24.36362934	24.21632236	23.35309486	24.19403567
833	168.0097194	211.5506477	168.0090301	168.0108806	485	162	27.5	3.507533619	67177134.85	24.4615788	24.9925281	23.79833429	23.7404585	23.01806299	22.93419778	24.36587359	23.53843659	23.47122897	23.33098212	23.47849048	24.15033028	23.5685632	23.71374141	23.9100601	23.67750242	23.03675059	24.22649547	24.13190357	24.18571634	24.21058006	23.37135357	23.96185124	24.75648126	25.446865	23.13709602	24.40314696	23.09418177	23.09523508	24.8101765	23.29936602	23.70490668	23.57045155	23.43390831	23.67180279	23.01128794	23.50911463	23.56878296	24.1379203	23.56284461
834	168.0097464	158.7055825	168.0091485	168.0109152	486	162	10.66	8.568934966	58381029.18	23.40536415	24.81503639	23.91294807	22.48787116	22.39535459	22.71531758	23.59867256	23.46554641	22.99036785	23.09933036	23.2372628	23.1381025	23.38431922	23.47317202	23.47436227	23.28416729	22.91433942	23.45832391	23.42791271	23.44960372	23.54181648	23.13963085	23.61328004	24.55859909	25.24336582	23.13068396	23.08285496	22.73184367	22.86812218	22.61013985	23.02991377	23.66055482	23.17802416	23.03789041	23.25361409	23.0806385	23.549878	23.34526851	24.04141687	23.36932407
835	168.0159476	190.5016884	168.015538	168.0165979	486	162	8.201	10.85651176	447358555.6	26.58599208	27.8678871	27.07799567	26.22074902	25.9521665	26.41161629	26.91820034	26.87824613	26.63627866	26.66025253	26.8731909	26.72404678	26.7614911	26.88378099	26.90473861	26.70433072	26.51358177	26.96989043	26.81824119	26.99720365	26.86377365	26.70833284	26.96270617	27.51675793	28.34304827	26.6920203	26.61895635	26.46173207	26.35458402	25.9714165	26.63405423	27.07688746	26.69810455	26.53716328	26.60781125	26.54413317	27.00164593	26.88075114	26.95774052	26.90959963
836	168.0297731	127.0123551	168.0289426	168.0314498	29	6	14.01	4.132136544	25336380.15	NA	21.60918902	NA	NA	NA	NA	NA	NA	NA	NA	24.36739946	NA	NA	NA	19.3374216	NA	NA	23.20861089	NA	NA	NA	NA	NA	18.88145696	23.08903796	NA	NA	NA	NA	NA	NA	NA	NA	NA	NA	NA	NA	NA	NA	NA
837	168.0370378	98.3771859	168.0367891	168.0375554	35	13	10.52	9.663511571	3476012.708	NA	21.25365742	NA	NA	NA	NA	NA	NA	NA	NA	NA	NA	NA	NA	NA	NA	NA	NA	NA	NA	NA	NA	NA	21.58904846	21.19628152	NA	NA	NA	NA	NA	NA	NA	NA	NA	NA	NA	NA	NA	NA	NA
838	168.0503152	123.7475835	168.0477082	168.0527206	16	2	18.47	1.811648902	5063469.467	NA	NA	NA	NA	NA	NA	NA	NA	NA	NA	NA	NA	NA	NA	NA	NA	NA	NA	NA	NA	NA	NA	NA	20.97628207	NA	NA	NA	NA	NA	NA	NA	NA	NA	NA	NA	NA	NA	NA	NA	NA
839	168.122911	262.92311	168.12255	168.1249654	445	149	29.76	3.235435474	60159094.32	25.09001133	25.22465502	24.50354636	24.85437672	24.0743882	24.74711874	24.74287269	24.03904137	23.93648301	24.1745704	24.10759144	23.99320277	23.56944294	23.93088817	24.16914302	24.07929996	23.70952663	24.21500258	23.96636671	24.4537946	23.53810474	23.86791308	23.77310652	23.70545784	25.03488053	24.09939931	24.52259121	24.37279378	24.5044347	24.83861903	23.55895321	24.13244791	23.73391339	23.89958337	24.99504742	23.5539687	23.75315113	23.01882982	23.85956824	24.37882179
840	168.1384982	24.16956874	168.1378866	168.1389236	13	4	18.14	3.685730082	4784903.89	19.58413312	NA	NA	NA	NA	NA	NA	NA	NA	NA	NA	NA	NA	NA	NA	NA	NA	NA	NA	NA	NA	NA	NA	NA	NA	NA	NA	NA	NA	NA	NA	NA	NA	NA	NA	NA	NA	NA	NA	NA
841	168.9487399	94.77130868	168.947554	168.9496983	11	5	22.9	4.825323297	8765095.243	NA	NA	NA	NA	NA	NA	NA	NA	NA	NA	NA	NA	NA	NA	NA	NA	NA	NA	NA	NA	NA	NA	NA	20.81672404	20.81645137	NA	NA	NA	NA	NA	NA	NA	NA	NA	NA	NA	NA	NA	NA	NA
842	168.9608158	493.4608165	168.9604934	168.9610289	11	4	20.22	3.324652297	2192542.812	NA	NA	NA	NA	NA	NA	NA	NA	NA	NA	NA	NA	NA	NA	NA	NA	NA	NA	NA	NA	NA	NA	NA	NA	NA	NA	NA	NA	NA	NA	NA	NA	NA	NA	NA	NA	NA	NA	NA	NA
843	168.9609972	157.9695874	168.9587708	168.9633663	260	95	26.94	3.615865657	10699776.48	21.76226386	21.00885953	20.85981409	20.55103697	20.62160271	20.55403374	20.32958967	20.12793246	19.93378029	19.94582775	20.18148664	19.78048837	20.33496573	20.23033711	20.11975932	19.79206053	20.09960022	19.59262503	20.19869795	20.34994586	20.64293817	20.4044567	20.68724601	NA	NA	18.39754643	21.34931224	20.88174238	20.74218635	21.14213344	21.30017408	18.68640129	NA	21.07193365	21.21816086	20.22654298	21.50602413	21.14333559	21.20676257	20.61098622
844	169.008694	169.5322369	169.0080167	169.0093242	479	162	14.57	6.418459807	109145089.5	23.99111102	25.47973	24.24540211	21.63712623	21.68675776	22.11801823	23.88384126	23.133944	22.5667709	22.28230558	23.18358679	22.82392473	23.07391733	23.50281137	23.49377414	23.29937309	22.21243244	23.40028937	23.21384112	23.27208701	23.91424073	23.42658953	23.44428638	25.06037309	25.97020306	23.08392816	22.69939725	22.97494756	21.58670924	22.34597022	22.49553274	23.61398957	22.90281693	23.14966436	23.04475457	22.81697205	23.74662747	23.49283966	23.61529064	23.61172834
845	169.0168123	172.8721936	169.0154711	169.0176448	485	162	21.48	4.446408427	27331542.36	22.91780946	23.67042559	22.76422914	22.1689584	22.02595528	22.1326994	22.86705019	22.53899753	22.49896451	22.2931722	21.76046396	22.47698842	23.02629876	22.76431829	22.82573729	22.57695624	22.8304435	22.69644381	23.38326477	22.72040467	22.70587126	21.4167599	22.49936312	23.51877583	24.2950591	22.40410154	22.33933927	21.7968322	21.07979413	20.61159892	22.68002302	22.82461048	22.49785896	22.73800128	22.41994208	22.71338669	22.78272905	22.98820457	22.99032119	22.79774579
846	169.0354837	108.6066859	169.0348459	169.0363151	485	162	10.67	8.579251275	86186544.78	24.80311307	24.05583362	23.78507982	24.53555383	24.57846723	23.69558315	24.71608182	24.63906933	24.39390553	25.10754128	24.73234274	24.72846727	24.92880502	24.43452806	24.96480567	25.09702219	24.33157951	23.91582145	25.48800658	24.27896254	24.97075024	24.31414913	25.52806497	23.89853942	24.20913492	24.48666234	24.83401896	25.00974922	24.48102358	23.33097878	24.72357	25.39676726	24.77578638	25.14013567	24.03785406	25.04837297	24.76081992	24.18729402	23.87780917	24.29362989
847	169.0455895	131.4379071	169.0450159	169.0467666	486	162	15.2	6.16900797	282594295.6	24.9567634	26.71130343	27.02881343	26.5242979	26.71168788	26.39878482	27.28380216	27.09092888	26.97068014	26.95234621	27.15062337	26.68556134	27.26329206	26.86572485	27.21313227	26.74427565	26.43809475	27.07269494	27.4068333	26.97958936	27.15338522	26.85419975	27.05937094	26.93178762	27.36962005	27.07105415	26.80110791	26.53564836	26.98277224	26.2430707	27.02651175	27.32930552	27.14374219	26.89821854	27.1048343	26.5545884	26.78417118	26.23194507	26.56763293	27.29544412
848	169.0582303	108.7010447	169.0562511	169.0611034	486	162	4.466	18.2612989	112253071.3	26.06504583	22.7990786	25.60973673	26.28518846	26.21117865	25.4221034	25.7576009	26.07922675	25.80798446	26.11426097	26.40605949	25.5673719	26.04523303	26.01434774	25.97562746	26.34816621	25.65489332	26.23338756	26.42253275	26.07358667	26.05387911	26.27539413	26.06693258	22.36794192	23.49395952	25.52980433	26.45684975	25.92019655	25.99522282	24.91400644	26.22252942	25.99556707	26.32997081	25.91228959	26.17686781	26.23705311	25.99487774	26.37656028	25.8730858	26.29385129
849	169.0682645	127.9897624	169.0679212	169.0686727	13	3	4.29	13.05672421	2129170.988	NA	NA	NA	NA	NA	NA	NA	NA	NA	NA	NA	NA	NA	NA	NA	20.78868788	NA	NA	NA	20.22246415	NA	NA	NA	NA	NA	NA	NA	NA	20.46656842	NA	NA	NA	NA	NA	NA	NA	NA	NA	NA	NA
850	169.0959702	112.2013709	169.0936856	169.0983254	483	162	24.89	3.884975935	22415301.93	22.18757436	19.82780276	21.57422475	21.76756808	22.13522397	21.69126019	22.07818451	22.22263354	21.6892375	21.83816259	21.63418672	21.83101591	22.16944976	21.63333026	21.54408636	23.69479021	21.49405999	21.90354716	20.75862147	21.47631286	22.10849639	21.28179741	20.71933015	21.5899467	21.05620967	23.02363698	21.63371213	22.67247855	21.98398851	21.09349475	21.99992209	21.76922813	21.02699137	21.4475975	21.06744109	21.03598741	21.62953605	21.4828477	21.45524449	23.17192974
851	169.1087186	47.0739035	169.1077199	169.1094347	23	21	15.65	5.817550534	158894660.1	NA	NA	NA	NA	NA	NA	NA	NA	NA	NA	NA	NA	NA	NA	NA	NA	NA	NA	NA	NA	NA	NA	NA	NA	NA	NA	NA	NA	NA	NA	NA	NA	NA	NA	NA	NA	NA	NA	NA	NA
852	169.1221534	506.2809127	169.1215051	169.1228633	462	161	25.7	3.847462069	46206068.65	24.11557801	24.13745692	23.45455066	24.00079528	23.83675953	23.32074265	23.46809786	23.75438559	23.20379221	23.8722473	23.12936508	23.01928663	22.81499205	23.05749084	23.20093658	22.83483833	23.01557133	23.27332595	23.11500839	23.52025279	20.68910654	23.96202663	21.50967378	21.86920576	23.135013	22.99421323	23.65397013	22.58240636	22.87487034	22.6309732	22.7527043	22.44048018	22.32447622	22.39503885	23.63498466	24.50192313	22.40363589	23.1472422	24.39821739	22.46768118
853	169.122175	452.8047325	169.1217	169.1227801	35	3	13.42	1.68558265	6789296.944	NA	NA	NA	22.27946051	NA	NA	22.3631959	22.54824064	22.4610787	21.91965331	21.27641489	21.2398139	20.22827255	20.54545442	20.68211836	NA	21.32119318	NA	NA	NA	NA	NA	NA	NA	NA	NA	NA	NA	NA	NA	NA	20.42406262	NA	NA	NA	NA	NA	21.6229753	NA	NA
854	169.1449674	44.20435472	169.1446326	169.1453589	10	11	29.35	3.396634244	92402741.55	NA	NA	NA	NA	NA	NA	NA	NA	NA	NA	NA	NA	NA	NA	NA	NA	NA	NA	NA	NA	NA	NA	NA	NA	NA	NA	NA	NA	NA	NA	NA	NA	NA	NA	NA	NA	NA	NA	NA	NA
855	169.1468232	101.3144171	169.1464123	169.1472377	21	10	24.26	3.208487519	27777845.95	22.05936813	NA	NA	NA	NA	NA	NA	NA	NA	NA	NA	NA	NA	NA	NA	NA	NA	NA	NA	NA	NA	NA	NA	NA	NA	NA	NA	NA	NA	NA	NA	NA	NA	NA	NA	NA	NA	NA	NA	NA
856	169.4719475	503.7266685	169.4701904	169.4737104	381	143	18.33	5.477017592	10518800.75	NA	NA	22.62536386	21.37672364	21.96292757	22.16839923	22.43357353	22.50561116	23.0335281	22.82144561	22.79387206	22.93179046	22.92006892	22.21487299	22.68600165	22.06857187	22.79797816	22.39642326	22.66361743	22.19944665	22.67194037	22.19714834	22.52286974	NA	NA	22.68269025	19.52077354	22.75964833	21.85021075	22.89220327	22.56961224	22.61654856	22.53899827	22.67517948	22.44257646	22.84561168	22.83006324	22.39475621	22.83712833	22.97423624
857	169.5420863	124.0645263	169.541445	169.5430899	59	9	23.11	1.722125486	1330424.208	NA	NA	NA	NA	NA	18.58534761	NA	NA	17.1095172	17.3152553	19.87297894	NA	18.54494789	17.40341919	NA	19.30160834	NA	NA	NA	NA	17.86305886	NA	19.73789549	NA	NA	19.24108376	NA	19.03695724	NA	17.39302082	19.04119067	19.94029859	NA	NA	19.65134391	19.4907577	NA	19.07429622	NA	NA
858	169.5451254	127.5800626	169.5447312	169.5456399	440	147	2.585	27.87910205	376335095.5	NA	NA	27.61196286	27.01303796	27.2401751	27.76923314	27.70184442	27.49926054	27.55577191	27.09659331	27.44270459	26.88635158	27.69372422	27.72031545	27.4607453	27.26481193	26.93505974	27.49566953	27.95072928	27.53689269	27.0925392	27.60059246	27.77300773	NA	NA	27.4194114	27.4711247	26.75416514	27.01189567	28.22720054	27.15560332	27.66805397	27.42399712	26.9995777	27.24472266	27.55217211	27.4960485	27.59569986	27.42267092	27.62197512
859	169.9856343	77.93631589	169.9852494	169.9861475	379	136	4.477	19.56750068	66559409.17	23.56452283	25.37478696	23.4965164	23.90013558	23.5621462	23.56964356	23.83101763	24.02618476	23.31229533	25.89711906	23.68011655	24.21825737	23.58822114	23.33352614	24.61797003	23.39984498	22.64840875	23.89292976	23.69284817	22.87749093	24.52731717	23.22426069	23.29792707	25.30502772	25.04817492	22.92188586	23.46277792	24.07307899	NA	NA	24.29265401	23.7299437	23.57456653	25.92640709	22.84634355	22.67790009	23.35373252	22.8547309	24.05861741	22.97345208
860	170.007579	265.2665879	170.0054035	170.0098157	25	6	26.62	2.326573345	12973955.63	NA	21.82500158	NA	NA	NA	NA	NA	NA	NA	NA	NA	NA	NA	NA	NA	NA	NA	NA	NA	NA	NA	NA	NA	NA	NA	NA	NA	NA	NA	NA	NA	NA	NA	NA	NA	NA	NA	NA	NA	22.49447659
861	170.0087634	231.2272	170.0083651	170.0092522	15	3	19.36	2.945218928	9083008.702	NA	22.27168132	NA	NA	NA	NA	NA	NA	NA	NA	NA	NA	NA	NA	NA	NA	NA	NA	NA	NA	NA	NA	NA	NA	22.30321888	NA	NA	NA	NA	NA	NA	NA	NA	NA	NA	NA	NA	NA	NA	NA
862	170.0602559	88.19485607	170.0589501	170.0633364	210	72	23.97	3.948342519	30308352.6	20.53046085	22.67369385	20.0828891	23.09664685	NA	NA	NA	20.7461425	21.31114427	19.13319527	20.58148903	NA	23.40316663	21.33620585	NA	NA	NA	NA	NA	NA	17.53731102	NA	NA	17.20404001	NA	NA	21.79602523	21.79177744	21.78686612	NA	NA	21.42487767	NA	NA	NA	22.3783469	21.51930616	NA	21.24941108	NA
863	170.0922212	111.3333232	170.0917828	170.0944591	483	161	11.2	8.173045195	1538638558	26.96506935	27.69123825	26.82552922	26.82055557	27.5845378	27.58575706	30.25983224	25.53647129	27.47529378	29.81728362	29.42709431	28.09322336	28.73083	25.07064579	27.97532353	29.2458731	27.95904264	28.61338242	29.58115624	25.22922656	27.67711372	29.03630337	28.37849605	27.29552132	28.12327815	27.70514452	25.80552153	29.38821636	29.32399029	23.75751081	28.27278574	27.20796907	29.85658551	28.64263463	25.4939569	25.17280315	26.88944007	29.81239505	28.98027688	28.96506398
864	170.4691848	496.6769429	170.468718	170.4704868	466	162	3.754	20.99049208	111330986.4	24.58750876	24.82068057	25.50351237	25.67265828	25.81971262	25.70387321	26.01040379	25.65982423	26.09486327	25.7325986	26.03697063	26.05283523	25.95037774	26.01445229	25.77742773	25.75161848	26.17361693	26.20241544	25.88172549	26.01801363	25.9248761	26.08034641	25.96219682	25.97662016	25.72407144	25.81376678	25.62974847	25.88053654	25.91294426	26.09775329	25.82473755	25.99617433	25.80371433	25.74630794	25.70473845	25.28326553	25.88253528	25.77325438	25.79010308	25.92097774
865	170.5438455	126.6961456	170.5435492	170.5446915	441	147	4.09	19.6075816	55779292.39	NA	NA	24.83586212	24.22725959	24.51841511	25.04948698	24.92975612	24.78450895	24.80185492	24.17079056	24.54574099	23.94215086	24.9638509	24.9453378	24.65738171	24.45398016	24.07816138	24.65479255	25.25878015	24.60846621	24.74462768	24.74169432	25.05734607	NA	NA	24.64976746	24.64937157	23.87254589	24.14752664	25.53743002	24.4027488	24.86483458	24.63839473	24.26328647	24.43719978	24.79023007	24.7395031	24.82455338	24.65480209	24.77613008
866	170.8538804	96.66612879	170.8525234	170.8554486	110	37	11.05	7.669824423	86843258.7	20.33628488	25.31819501	NA	NA	15.19599962	NA	NA	NA	NA	NA	NA	NA	NA	NA	22.6546351	NA	NA	NA	NA	NA	21.51182123	NA	NA	25.28741957	25.81700672	22.54366693	NA	23.26463906	21.84494317	NA	22.56150353	21.89907233	NA	22.30474735	NA	NA	NA	NA	23.63575505	NA
867	170.9427293	92.18081107	170.9409946	170.9434189	441	147	7.185	12.20246124	17399700.46	NA	NA	22.81932835	22.34916368	22.45035991	23.0453429	22.43951732	22.14146113	22.33757316	22.23407693	21.96064343	21.92208559	22.71025904	22.22483336	23.3816516	22.04567252	22.1407524	22.92449754	22.49612612	22.8890288	23.63801804	22.40889906	22.18507725	NA	NA	22.38480158	22.13235153	22.88804036	22.43701481	21.98210052	22.90717619	22.44811554	22.21918907	22.52880195	22.26064205	22.2347256	22.53738707	22.30395716	23.72098383	22.48617243
868	170.9607772	169.1243916	170.9602404	170.9615332	479	162	17.59	5.387411415	48338641.74	24.96088882	22.98203717	23.78536561	24.37614766	24.37711525	24.35042602	23.88908985	24.46708591	24.43027665	24.39910116	24.38409082	24.54180078	24.3307865	24.26457224	24.35922617	24.42845588	24.24101785	24.13320302	24.14595208	24.43072975	23.76038692	24.17812917	23.89572838	22.24452862	22.82071826	24.79533835	24.47342014	24.14492298	24.26166657	24.34348125	24.49103739	24.52320433	24.31140077	24.00994209	24.37588113	24.48348607	24.59998382	24.36876936	23.67065665	24.33901299
869	171.0139142	65.81144146	171.0130758	171.0158063	107	38	10.88	8.560422314	1476402.782	NA	17.07182932	19.30479134	18.84544306	18.49958878	18.9413445	NA	18.84720523	18.99071886	19.17123389	19.00099303	19.11763663	19.13123286	19.28196158	19.38669528	19.38586001	19.41449723	19.09935171	18.92856376	19.65548253	19.3447206	NA	NA	NA	NA	18.8234723	19.53503687	18.90221866	NA	18.23686532	19.71121723	18.21914167	19.47526882	18.4959568	18.24380025	NA	18.38494168	18.61814892	18.4004461	NA
870	171.0343212	254.9854217	171.0337815	171.0350903	482	162	16.28	5.80756872	99806964.73	25.49871415	24.69845179	25.91540237	25.42226822	24.31453884	25.77232069	24.79180165	25.22882005	25.73411021	25.2598119	25.00996238	24.81813022	24.88737338	25.24645076	24.73586781	25.7196976	24.96541692	24.7101336	25.22193786	25.37596398	25.26404797	24.86953246	24.83581644	24.22402053	25.20564898	24.73713468	24.74456375	25.85610634	25.45614712	25.00602792	24.91987426	25.4103731	24.68174408	25.84220967	25.19583744	25.55297125	25.09815573	24.64140535	25.30087829	24.66715742
871	171.0430777	125.1394289	171.0425923	171.0440519	460	159	9.185	10.17116124	37011196.14	21.64598461	24.11840756	23.7220616	22.9698609	23.30458251	23.40155289	23.99773365	23.77864603	23.55496054	23.71035853	23.77848567	23.55585287	23.89446308	24.11660702	23.83307431	23.37278588	23.48970904	23.76099405	24.61812392	23.63717921	23.71007587	23.78178454	24.08027669	23.95899091	24.92411513	23.50744645	23.52837448	23.33999681	23.27800589	23.0997414	23.46655037	23.68577569	23.76642918	23.2266618	23.73297155	NA	23.68011065	23.78555946	23.84773555	23.83550435
872	171.062546	257.1782634	171.0622468	171.0632842	475	161	5.016	16.66358465	219924547	24.23332997	25.04334844	26.18408513	26.52763969	26.66359519	26.78992405	26.86613093	26.64152806	26.62479581	26.56364839	26.74295423	26.68342618	26.71150023	25.6704244	26.5154363	26.53106912	26.58292213	26.6146443	26.58836058	26.38066676	26.38159315	26.37279055	26.37219532	26.36660207	26.29179221	26.6464795	26.8523812	26.82208741	26.58413251	26.61863682	26.41928591	26.34720401	26.39380279	26.40640253	26.52739491	26.23969093	26.45287001	26.30952526	26.49509117	26.53508741
873	171.089185	117.5668996	171.0874866	171.0908516	111	38	9.04	10.03803888	13848744.27	NA	NA	NA	NA	NA	NA	23.42435813	NA	NA	22.76766718	22.53178666	NA	21.26302723	NA	NA	21.17584793	NA	NA	22.70020665	NA	NA	21.36114079	22.08003855	NA	NA	NA	NA	21.93815739	NA	NA	NA	NA	22.93781878	NA	NA	NA	NA	22.96560698	22.08004137	NA
874	171.0954052	126.5749267	171.093506	171.0967916	259	88	6.411	13.07874694	91588056.09	22.81507426	22.82193813	21.81754511	21.98742324	21.83833372	23.26045858	26.33407315	NA	22.67126298	25.87997501	25.52109321	24.39606885	24.77342911	NA	23.93917796	25.29471259	24.23900481	24.77259892	25.59837678	NA	NA	25.10307547	24.53587817	23.48572481	23.27949892	23.9187297	NA	25.27804727	25.31860211	NA	23.97914566	NA	25.90610626	24.53244479	NA	NA	NA	25.72081518	24.69733616	24.55826801
875	171.0987404	319.8985922	171.0981206	171.0995255	124	43	14.36	5.558188634	242377098	NA	25.32330164	23.71011336	19.90796797	22.85679107	25.86875515	NA	20.25153954	23.39015225	24.55406884	NA	NA	26.2349127	26.57438128	26.35644949	25.62496207	26.57716279	23.53265849	24.6441801	22.82006886	NA	22.06491373	27.22734425	27.82448417	NA	NA	NA	NA	27.26901941	NA	NA	NA	25.8411632	NA	NA	NA	27.29153973	25.61367831	26.29583416	26.3123866
876	171.1489722	238.5406874	171.1484713	171.1496261	485	162	24.64	3.898626095	2946273134	28.85453333	28.86594855	29.50545993	29.1842611	27.84799794	28.81054252	29.32305775	29.09460303	29.33012212	28.51781229	28.7626884	29.58876487	29.31826409	28.84112855	29.04904079	28.9914639	28.74991953	28.87450898	28.36205383	28.96090389	28.8747681	28.71887761	28.95040894	28.9097746	28.38543855	29.81824513	29.45915276	29.40946265	28.84760223	29.25271454	29.11620791	28.92958862	29.03854173	29.05967952	29.30290429	29.00232405	29.21713095	28.99850532	28.78030558	29.21273376
877	171.1744934	530.8018351	171.1733386	171.1747384	25	5	26.3	2.196900905	5934855.448	NA	NA	NA	NA	NA	NA	NA	NA	NA	NA	NA	NA	NA	NA	NA	NA	NA	NA	NA	NA	NA	NA	NA	NA	NA	NA	NA	NA	NA	NA	NA	NA	NA	NA	NA	NA	NA	NA	NA	NA
878	171.5518705	128.8617371	171.5495162	171.5527787	485	162	4.185	19.28873772	52918830.04	23.54729746	24.39514372	24.45678857	23.89820669	24.43903897	24.57678554	24.47378349	24.64942512	24.36253746	23.7484574	24.66957392	24.85982027	24.25141418	24.53604836	23.47595176	24.96105416	24.48468356	24.28246932	25.21335478	24.08097804	22.89835753	24.41336489	24.41035371	24.3359317	25.06346837	25.10410357	24.40784009	24.05786634	23.80065063	22.63106461	24.00345801	24.85915911	24.71534143	23.24426535	24.46603169	24.13365459	24.09343276	24.55496479	24.37136975	24.63900839
879	171.58141	122.6902298	171.5811082	171.5819415	14	3	7.213	7.815756565	6975673.938	NA	22.34235444	NA	NA	NA	NA	NA	NA	NA	NA	NA	NA	NA	NA	NA	NA	NA	NA	NA	NA	NA	NA	NA	22.45473227	22.73390138	NA	NA	NA	NA	NA	NA	NA	NA	NA	NA	NA	NA	NA	NA	NA
880	171.9756975	283.5805499	171.9752964	171.9767125	14	2	28.41	1.199592139	8199842.687	NA	NA	NA	NA	NA	NA	NA	NA	NA	NA	NA	21.48901606	NA	NA	NA	NA	NA	NA	NA	NA	NA	NA	NA	NA	NA	NA	NA	NA	NA	NA	NA	NA	NA	NA	NA	NA	NA	NA	NA	NA
881	171.9780613	271.5969591	171.9776666	171.9785036	13	3	27.77	1.563504334	12761721.31	NA	NA	NA	NA	NA	NA	NA	NA	NA	NA	NA	NA	NA	NA	NA	20.94842705	NA	NA	NA	NA	NA	NA	NA	NA	NA	NA	NA	21.28227388	NA	NA	NA	NA	NA	NA	NA	NA	NA	NA	NA	NA
882	171.9845592	129.8546544	171.9841881	171.9851952	13	2	19.49	2.251153716	5931597.717	22.29257871	NA	18.03816149	18.7237433	19.17806171	18.44938681	NA	NA	NA	NA	NA	NA	NA	NA	NA	NA	NA	NA	NA	NA	NA	NA	NA	NA	NA	NA	NA	NA	NA	NA	NA	NA	NA	NA	NA	NA	NA	NA	NA	NA
883	172.01568	133.2892817	172.0145876	172.0158878	14	5	20.84	3.813591641	11782964.19	NA	NA	NA	NA	NA	NA	NA	NA	NA	NA	NA	NA	NA	NA	NA	NA	NA	NA	NA	NA	NA	NA	NA	NA	NA	NA	NA	NA	NA	NA	NA	NA	NA	NA	NA	NA	NA	NA	NA	NA
884	172.0398881	82.94391255	172.0371658	172.0418855	465	160	21.98	4.38625749	62798420.87	23.33310115	22.26765707	23.24561497	24.035832	24.41712446	22.77251021	23.88903744	23.15501799	24.55098471	22.88881171	23.91596779	24.42756312	23.39430867	23.01206731	22.98227948	23.82539392	24.02331745	22.82970953	23.02117063	24.05182577	23.35457307	23.90612391	23.79117688	23.39514716	22.49378046	24.54581897	23.34338101	24.53078262	23.98105307	23.80150862	23.49985482	23.51164366	23.4356578	22.67654241	24.21049571	23.87378986	23.87659009	23.68572093	23.07995826	24.4607686
885	172.0536222	129.2302882	172.0534075	172.054027	22	6	18.22	4.254413954	4506962.407	NA	NA	20.45163186	NA	NA	NA	NA	NA	NA	NA	NA	21.32993227	NA	19.25940192	NA	21.07945144	21.14140788	NA	21.62479224	NA	NA	NA	NA	NA	NA	21.10545869	NA	NA	NA	NA	NA	NA	NA	NA	NA	NA	NA	NA	NA	NA
886	172.0719231	47.47238244	172.0707288	172.0739189	28	21	20.7	4.396708749	32176307.17	21.16560757	NA	NA	NA	NA	NA	NA	NA	NA	NA	NA	NA	NA	NA	NA	NA	NA	NA	NA	NA	NA	NA	NA	NA	NA	NA	NA	NA	NA	NA	NA	NA	NA	NA	NA	NA	NA	NA	NA	NA
887	172.0796138	128.4544827	172.0787492	172.080381	483	162	4.624	17.85942647	22548371.15	23.57280371	22.92315564	23.33979806	23.74139848	23.62496169	23.11684517	23.44911818	23.54748806	23.35409482	23.80871191	24.01915641	23.14933038	23.72919031	23.52435122	23.87691908	23.93748044	23.14863473	23.94572272	24.18027997	23.66771193	23.89786583	23.92016018	23.81010343	22.89793283	23.39665136	23.0032523	23.94798196	23.59948561	23.7351067	22.32174531	23.95728178	23.64633888	23.94830768	23.60757067	23.68881889	23.60125752	23.46392763	23.98719856	23.86089346	23.95729414
888	172.0944248	72.75606656	172.093963	172.0950099	9	4	11.42	7.42482366	6006794.09	NA	NA	NA	NA	NA	NA	NA	NA	20.05259234	NA	NA	NA	NA	NA	NA	NA	NA	NA	NA	NA	NA	NA	NA	NA	NA	NA	NA	NA	NA	NA	NA	NA	NA	NA	NA	NA	NA	NA	NA	NA
889	172.1024455	381.2932715	172.1017597	172.1062875	457	158	14.83	6.519415893	13174158.96	22.31990442	NA	22.71154613	22.27754388	22.19089843	22.15061067	23.05919797	21.49298081	22.35942843	23.12421721	22.98215155	20.96503433	21.34119652	22.03516347	21.90309227	22.27528343	22.69619031	22.62001083	22.70033761	22.67233762	21.7439937	22.89624451	22.49833254	22.38472286	22.20933705	22.88839497	22.76817739	22.50266551	21.97843242	22.39757046	22.37815665	22.21555418	21.68745354	22.03183815	22.77644694	21.49996148	22.36341847	22.06173449	22.61387143	22.45447699
890	172.1082115	45.88939385	172.1073485	172.1083464	21	18	22.72	4.376048428	26855573.56	NA	NA	NA	NA	NA	NA	NA	NA	NA	NA	NA	NA	NA	NA	NA	NA	NA	NA	NA	NA	NA	NA	NA	NA	NA	NA	NA	NA	NA	NA	NA	NA	NA	NA	NA	NA	NA	NA	NA	NA
891	172.1522176	231.861878	172.1517915	172.1529417	477	162	26.91	3.581653972	168268177.4	24.89031294	25.12417206	25.24634892	24.87302281	25.09839047	24.50538621	26.36056245	25.32642517	25.34399296	25.41229244	25.89238028	26.09550837	25.54612192	25.49883221	25.88169168	25.30553007	25.19051792	25.20150028	25.51909627	24.95946681	24.77314619	25.47683477	25.18942576	25.88289188	25.57187418	25.23020184	26.11566787	25.94347216	25.60217668	25.97148237	25.02610924	25.6021611	25.58243221	25.3262915	25.4709537	25.41128992	25.04829932	25.17481133	25.05557774	24.85742284
892	172.1693428	532.6316665	172.1688658	172.1700093	485	162	8.548	10.46237227	29355698.86	23.42861827	22.95058477	22.45022159	23.23019927	22.99442322	22.60591041	22.28996198	22.32270075	23.22996854	22.60562195	22.64116152	22.92909152	23.09950664	23.12736765	23.10667782	23.07259887	22.94199879	22.90332911	22.37291058	22.88951661	22.33677821	22.42063325	22.37677588	22.47520417	22.71472537	23.12527064	22.65715702	22.87021757	22.64967527	22.87139991	22.55126727	22.61989421	23.07656284	22.55660179	22.58169575	22.67884055	22.53057228	22.63108825	23.01783829	23.2664783
893	172.8514131	87.56727099	172.849674	172.8542571	69	23	9.648	8.868165087	47780712.96	20.52049496	24.79542982	NA	NA	NA	NA	NA	NA	NA	NA	NA	NA	NA	NA	21.98863345	NA	NA	NA	NA	NA	22.15478273	NA	NA	24.78472086	25.33909385	NA	NA	22.83115897	NA	NA	23.04613621	NA	NA	NA	NA	NA	NA	NA	23.26224995	NA
894	172.9561292	152.0591758	172.9557556	172.9568505	486	162	9.607	9.418801789	628476409.6	29.01218938	27.42487335	28.34211912	28.46298124	28.27413669	28.26189622	28.17018307	28.36433019	28.61684197	28.29221999	28.33358724	28.45576508	28.30578849	28.41815706	28.24095443	28.29369007	28.26085776	28.22398538	28.3042314	28.3314641	28.09609745	28.24975257	28.07533189	26.58206839	26.86566024	28.69463002	28.4560994	28.42445832	28.38707406	28.2373704	28.38585305	28.48129426	28.45218297	28.25464903	28.26610496	28.29804046	28.61640657	28.41799702	27.79112164	28.25358054
895	173.0209041	156.7227072	173.0198243	173.0213094	82	29	14.77	6.642387595	1412226.053	NA	NA	NA	NA	NA	NA	19.69570142	18.61210047	18.21505104	NA	19.52808746	NA	NA	NA	NA	17.95405902	NA	NA	19.76655992	NA	NA	NA	NA	NA	NA	18.72446985	NA	18.63384325	NA	NA	NA	NA	19.66670034	NA	NA	NA	NA	NA	NA	NA
896	173.0296097	90.84896439	173.0290997	173.0308203	486	162	8.941	10.04917894	73324409.87	24.32785505	23.58304191	24.7929503	24.79789128	24.77719959	24.73208985	25.08663381	25.27985112	25.29715331	25.28868426	25.05323081	25.27702018	25.08870036	25.3044065	25.07709024	25.25259836	25.34856273	25.12041101	25.39898757	25.36422791	25.01002605	25.25079306	25.1813182	23.69720374	24.19344619	25.36094507	25.43685928	25.18519564	25.20774857	24.82439242	24.99028625	25.36247243	25.24012482	25.09123386	25.26095808	24.83597767	25.17449024	24.86870327	24.5447122	25.39692926
897	173.0300875	464.3799876	173.0293541	173.0307339	76	13	7.667	5.762104853	8269241.327	22.81114254	NA	NA	NA	NA	NA	NA	NA	NA	NA	NA	NA	NA	NA	NA	NA	NA	NA	21.33756051	NA	NA	NA	NA	NA	NA	NA	22.44284745	NA	NA	NA	NA	NA	22.22596135	NA	21.99906036	NA	NA	NA	NA	NA
898	173.0534446	126.4557083	173.0531187	173.0539437	39	14	11.3	8.747813047	17472759.17	NA	23.28534674	NA	NA	NA	NA	NA	NA	NA	NA	NA	NA	NA	NA	NA	NA	NA	NA	NA	NA	NA	NA	NA	23.51715201	23.80727063	NA	NA	NA	NA	NA	NA	NA	NA	NA	NA	NA	NA	NA	NA	NA
899	173.0671502	121.0101626	173.0666425	173.0675988	409	148	14.24	6.981922482	50416675.77	NA	23.49505272	23.68780578	23.33891302	NA	NA	23.54961866	24.27785215	23.72943295	23.24230602	23.68433375	23.13794305	23.69077224	23.56323934	23.56915394	23.27806581	23.29423125	23.50719309	23.75075189	23.11511933	23.29010358	23.61652948	23.85561526	23.55290313	23.86446061	23.42098611	24.27566809	23.35654481	23.17526786	23.58584241	23.5827396	23.83556871	23.60926805	23.64145102	23.64993558	23.3501453	23.68074371	23.44568142	23.55912364	23.56946172
900	173.1172891	436.7227051	173.1169404	173.1177843	33	7	16.01	3.738717086	18293491.89	23.82988697	NA	NA	NA	NA	22.46217652	NA	21.46618783	NA	NA	23.50722323	NA	NA	NA	NA	21.00555016	NA	NA	21.90833267	NA	NA	22.73583519	NA	NA	NA	23.31856288	18.19458141	NA	22.68198169	NA	NA	NA	NA	NA	NA	NA	NA	NA	NA	NA
901	173.1283792	71.48529275	173.1279342	173.1311823	486	162	29.64	3.26263617	615406912.9	25.79337481	26.79633887	25.92329724	25.89645546	26.8033933	24.96362869	27.05135032	26.53138126	26.78742721	27.7642146	28.31751752	27.18756062	27.38927578	26.50613153	27.27673972	27.97095488	25.89098208	27.76623318	27.36420164	25.75089424	27.28039754	27.54716504	27.77319567	26.86183433	26.78240236	26.06850559	26.60904263	26.89208069	27.58778618	25.87630156	27.63896556	27.84815957	28.53660822	26.91932604	26.68855667	26.51712728	26.90769051	27.54969221	27.41464536	26.22346739
902	173.1711514	40.99692498	173.1704884	173.1716373	13	2	11.03	2.166456039	4512189.666	NA	NA	NA	NA	NA	NA	NA	NA	NA	NA	NA	NA	NA	NA	NA	NA	NA	NA	15.67724953	NA	16.42136199	18.48706757	18.29086405	18.73248155	NA	NA	NA	NA	NA	NA	NA	NA	NA	22.1053966	NA	NA	NA	NA	NA	NA
903	173.1728921	30.85259377	173.1725058	173.175838	432	158	7.586	12.73475336	10209813.37	21.13343017	21.09963955	21.17842312	21.5216159	21.55198295	21.51733043	21.89134764	21.76284823	21.85832209	21.91721881	21.89448689	21.96859421	21.87075689	21.88547493	21.92834152	21.87260209	21.99131147	22.04916039	21.49101998	21.86760522	21.12256829	20.23104752	19.39515116	19.72667721	20.49885651	20.87075774	21.2313896	21.793647	21.64994157	21.54681774	21.56001962	21.45598285	21.23914792	21.55784466	21.53223661	21.69930341	21.53169493	21.80866107	21.78712695	21.82511964
904	173.9160966	498.778535	173.91551	173.9166559	16	6	25.15	3.127443315	2838014.618	NA	NA	NA	NA	NA	NA	NA	NA	NA	NA	NA	NA	NA	NA	NA	NA	NA	NA	NA	NA	NA	NA	NA	NA	NA	NA	NA	NA	NA	NA	NA	NA	NA	NA	NA	NA	NA	NA	NA	NA
905	174.0135276	90.3804989	174.0116595	174.0143317	486	162	2.65	27.32194357	87030400.84	24.74136888	24.63639925	24.5294056	24.66870545	24.75019518	26.09191254	25.28399059	25.3263839	24.43591132	25.59784216	24.83310008	26.30937232	23.68294209	24.63048445	24.62785907	24.77815227	25.35837511	24.66389793	24.68897564	24.71403503	25.23419642	25.29903523	25.10174656	25.25353408	25.1008866	25.79946357	25.31259463	24.44390728	25.22094373	25.5969855	24.00184321	24.73526634	25.44564138	26.13311285	25.40329976	24.61614576	25.20774007	24.55165398	23.24090667	24.89783713
906	174.0206362	129.2813894	174.0195998	174.0247638	384	131	14.74	6.497983641	17994385.2	NA	23.15335908	22.75554279	20.76003647	21.35634836	21.64625925	22.55709989	22.21582166	21.9130683	22.08002866	21.37828592	21.75810793	21.96765877	21.63928221	22.38905978	21.89542749	21.75803913	21.91322683	22.52168116	22.39834933	22.19433302	21.50896669	21.99978602	22.74474867	22.9433583	22.24667728	22.19335638	18.40856669	20.81979991	21.05170851	21.64492922	22.21274703	22.31284879	21.93810474	21.66399273	21.98650769	22.69198314	22.28836217	22.21634387	22.43415313
907	174.0500958	83.53715118	174.0495263	174.0508915	16	7	10.3	9.77107761	5106480.996	NA	NA	NA	NA	NA	NA	NA	NA	NA	NA	NA	NA	NA	NA	NA	NA	NA	NA	NA	NA	NA	NA	NA	NA	NA	NA	NA	NA	NA	NA	NA	NA	NA	NA	NA	NA	NA	NA	NA	NA
908	174.0682264	121.271997	174.0676593	174.0701672	45	23	15.58	6.116207951	8056705.2	NA	NA	NA	NA	NA	NA	NA	NA	NA	NA	NA	NA	NA	NA	NA	NA	NA	NA	NA	NA	NA	NA	NA	NA	NA	NA	NA	NA	NA	NA	NA	NA	NA	NA	NA	NA	NA	NA	NA	NA
909	174.0760279	245.9497107	174.0750169	174.0765388	52	12	28.95	2.22514788	13796564.98	21.67275549	NA	NA	20.96904784	NA	21.36992713	NA	20.41400389	20.95205992	20.49785348	NA	NA	NA	NA	NA	NA	20.64593817	NA	NA	NA	NA	NA	NA	NA	NA	NA	NA	21.81519629	NA	NA	NA	21.00906286	NA	NA	NA	NA	NA	21.32704386	NA	NA
910	174.0816783	258.3036806	174.0811202	174.082516	475	160	11.17	8.279130898	36682508.81	24.2745942	24.09769737	24.04613507	24.17756264	24.25110207	24.20264539	24.09479108	23.61126217	23.80303711	23.63509661	23.72938718	23.56166769	23.55800357	23.37244001	23.4161344	23.6313773	23.47759502	23.49662744	23.72152952	23.18105549	23.56388639	23.5234292	23.58046397	23.60721504	22.95056597	24.0517451	24.07316747	23.6939211	23.47076115	23.56256462	23.64079439	23.65660357	23.77782854	23.85283338	23.72077881	23.56296728	23.78054699	23.68332837	23.76523679	23.90849635
911	174.1314989	83.49376829	174.1312147	174.131872	17	6	22.36	4.530353368	20480398.61	NA	NA	NA	NA	NA	NA	NA	NA	NA	NA	NA	NA	NA	NA	NA	NA	NA	NA	NA	NA	NA	NA	NA	NA	NA	NA	NA	NA	NA	NA	NA	NA	NA	NA	NA	NA	NA	NA	NA	NA
912	174.1850103	74.38139262	174.184672	174.1854125	45	16	3.701	22.63883976	28302580.94	23.03327264	24.49134909	NA	NA	NA	NA	NA	NA	NA	NA	NA	NA	NA	NA	NA	NA	NA	NA	NA	NA	NA	NA	NA	24.41129024	24.0578508	NA	NA	NA	NA	NA	NA	NA	NA	NA	NA	NA	NA	NA	NA	NA
913	174.5136148	138.3587148	174.5132423	174.5140699	28	10	20.71	4.932669067	2493036.965	NA	20.58152266	NA	NA	NA	NA	NA	NA	NA	NA	NA	NA	NA	NA	NA	NA	NA	NA	NA	NA	NA	NA	NA	20.87227443	21.09804088	NA	NA	NA	NA	NA	NA	NA	NA	NA	NA	NA	NA	NA	NA	NA
914	174.5618792	128.6266905	174.5596539	174.5630661	485	162	3.999	20.00498066	122123954.2	22.09865098	26.08902863	25.24895833	23.63867714	23.91028624	24.37833163	24.55739509	24.47915462	24.41256556	24.07841994	24.30352139	24.35794852	24.43315918	24.78334774	24.50923829	24.3589487	24.08038812	24.72454973	24.97529011	24.6622068	24.525837	24.1571696	24.57444414	25.92855766	26.30555755	24.62604588	24.28848996	24.0528134	23.63192001	23.4599764	24.13546661	24.72871563	24.32035257	24.25241901	24.41520605	24.23193437	24.68310509	24.4567208	24.72407348	24.6215691
915	174.8486509	83.02167222	174.8471092	174.8494297	37	13	11.27	8.582935364	10169823.31	NA	22.11961032	NA	NA	NA	NA	NA	NA	NA	NA	NA	NA	NA	NA	NA	NA	NA	NA	NA	NA	NA	NA	NA	21.69652528	22.2641816	NA	NA	NA	NA	NA	NA	NA	NA	NA	NA	NA	NA	NA	NA	NA
916	174.9377726	78.00463872	174.9374744	174.9384842	486	162	2.135	31.79587831	325431180.7	26.02746255	27.70040881	25.76955348	25.70858023	25.51333649	25.53956763	25.24612742	25.32757274	25.37471934	25.61141555	25.26842257	25.46123625	25.76709026	25.43584136	26.52815036	25.62564112	25.70126099	25.85512921	25.27056148	25.9251126	26.56057389	25.24801323	25.17165118	27.6589878	27.54672692	25.65071439	25.25181051	26.54664157	25.9173176	23.61197758	26.33508999	25.51132545	25.1384709	25.88301703	25.45913883	24.99455529	25.53630041	25.20600006	26.90231273	25.19528055
917	174.9531498	148.8944735	174.9527876	174.9539182	478	162	9.818	9.25430487	210030628	27.31880773	25.18365654	26.46534286	26.44853902	26.44867125	26.29386203	26.29157323	26.55636725	26.74527902	26.49887205	26.58420604	26.63962472	26.46254747	26.55653243	26.33051296	26.42073035	26.5352891	26.38571086	26.4996021	26.49848034	26.42702049	26.58717534	26.21684418	24.95565795	24.78312746	26.80389855	26.62913408	26.66447305	26.6169256	26.38907018	26.55012707	26.66999989	26.6601449	26.50943377	26.4878014	26.64597223	26.87187088	26.60410483	26.339722	26.40653126
918	174.956585	225.7039707	174.955931	174.9572784	479	161	13.13	7.1311617	96756711.62	25.48351155	24.17885848	24.92198044	24.6697088	24.74025491	24.86098587	24.66051979	24.9191043	24.91426026	24.72897688	25.03554936	24.91170694	24.90657512	25.02389669	24.64369379	24.73073577	24.85550658	25.10147956	24.45514002	24.75170195	24.36597337	24.49421225	24.63133264	24.29039343	23.40897138	24.82956672	25.19405824	24.77202087	24.50263799	24.67702578	25.04863805	25.24813846	24.79422696	24.87560867	24.57865508	24.64004631	25.0106218	25.07816447	24.45939751	24.10120187
919	174.9768035	306.2143045	174.9763955	174.9770435	27	13	10.8	9.172369999	4873775.417	NA	NA	NA	NA	NA	NA	NA	NA	NA	NA	NA	NA	NA	NA	NA	NA	NA	NA	NA	NA	NA	NA	NA	NA	NA	NA	NA	NA	NA	NA	NA	NA	NA	NA	NA	NA	NA	NA	NA	NA
920	174.99471	128.6635834	174.9941678	174.9955595	22	6	9.42	7.502500834	7454942.476	NA	22.05855662	NA	NA	NA	NA	NA	NA	NA	NA	NA	NA	NA	NA	NA	NA	NA	NA	NA	NA	NA	NA	NA	21.62519384	22.0865368	NA	NA	NA	NA	NA	NA	NA	NA	NA	NA	NA	NA	NA	NA	NA
921	175.0122989	162.1271561	175.0119375	175.0127061	37	14	6.95	13.52787709	45240402.69	NA	23.5867399	NA	NA	NA	NA	NA	NA	NA	NA	NA	NA	NA	NA	NA	NA	NA	NA	NA	NA	NA	NA	NA	24.28162327	24.28527567	NA	NA	NA	NA	NA	NA	NA	NA	NA	NA	NA	NA	NA	NA	NA
922	175.0177206	92.72818587	175.0165353	175.0208599	86	25	25.72	3.15258512	12891196.94	19.73600697	NA	NA	NA	NA	20.95354486	20.12421207	NA	NA	21.5156805	21.23919544	22.11034337	NA	NA	NA	NA	21.39142092	NA	NA	21.50510129	NA	21.54935928	20.55999475	NA	NA	21.84428197	NA	NA	NA	19.39068193	NA	NA	NA	20.24767865	NA	NA	20.85553994	NA	NA	NA
923	175.0237087	137.5789275	175.0232195	175.0243422	61	11	6.913	6.610855024	33996282.02	NA	NA	NA	NA	NA	NA	NA	NA	NA	22.88705236	22.68562809	NA	NA	NA	NA	NA	NA	NA	NA	NA	NA	21.10735943	NA	NA	NA	NA	NA	NA	NA	20.65112214	24.05697196	NA	NA	NA	NA	NA	NA	NA	NA	NA
924	175.1115289	554.2927372	175.1099886	175.1122463	359	128	26.42	3.888674539	7470477.646	21.43580999	20.5804267	20.87374774	21.19237149	20.95555077	20.84956541	20.87939921	20.83067268	NA	NA	NA	21.3172493	20.54663297	20.56726758	NA	20.47735282	20.9730149	NA	21.34076704	NA	21.24071593	21.73393611	NA	22.52349279	20.81497865	20.87252895	21.02453157	21.21438765	20.80042665	21.85148952	20.28951455	21.17240847	21.48659518	21.62287178	21.071836	21.01183164	21.31142916	20.88797922	20.4987482	21.38830818
925	175.1187817	129.1576484	175.1183499	175.1193514	486	162	2.249	30.6836778	1857863042	30.09181746	29.3018308	28.66588067	28.62873114	29.00294061	28.81892365	29.89345823	29.32580002	29.12907681	29.72532062	30.73010349	29.29818056	28.45184221	28.58200235	28.684464	29.04855725	29.12028885	29.15150109	29.76831827	28.94515676	28.38599437	29.81155996	29.62423287	29.3858789	30.34268415	28.4681627	29.94719872	29.43806459	28.50297487	27.201387	29.37711323	29.38238353	30.33748875	28.3863731	28.41603991	28.9655322	28.7503867	30.09838037	29.20135659	29.63074532
926	175.1440501	128.8115543	175.1429426	175.1459172	128	41	27.31	3.393112809	11930577.58	22.07151647	NA	NA	22.49746326	NA	NA	NA	22.55218601	19.72483228	NA	NA	NA	22.25580015	NA	NA	22.20555592	NA	NA	NA	NA	NA	21.86018097	NA	22.9273878	22.9554229	21.6021461	NA	NA	NA	NA	21.53071742	NA	NA	NA	NA	NA	NA	19.35622643	NA	22.11413408
927	175.532607	136.9958563	175.5315448	175.5328339	16	5	29.34	2.907089422	4067687.752	NA	NA	NA	NA	NA	NA	NA	NA	NA	NA	NA	NA	NA	NA	NA	NA	NA	NA	NA	NA	NA	NA	NA	NA	21.0388547	NA	NA	NA	NA	NA	NA	NA	NA	NA	NA	NA	NA	NA	NA	NA
928	175.9212381	151.5348816	175.9193609	175.9238811	16	3	7.21	6.841505131	2039762.21	NA	NA	NA	NA	19.61141506	NA	NA	NA	NA	NA	NA	NA	NA	20.95997025	NA	NA	NA	NA	NA	NA	NA	NA	NA	NA	NA	NA	NA	NA	NA	NA	NA	NA	NA	20.7303639	NA	NA	19.23318883	NA	NA	20.81470568
929	175.9603305	163.0957865	175.9585615	175.9622548	57	17	13.79	6.045304221	7823430.664	NA	NA	NA	NA	20.96509286	NA	21.2040246	NA	NA	21.38011951	22.73568925	NA	NA	21.62913982	NA	21.51840511	NA	NA	NA	NA	NA	NA	NA	NA	NA	NA	21.65669456	NA	NA	NA	21.55411949	NA	NA	NA	NA	NA	NA	NA	NA	NA
930	176.0178092	123.0747592	176.0173604	176.0180485	17	4	24.56	2.760397497	8343177.085	NA	21.43717295	NA	NA	NA	NA	NA	NA	NA	NA	NA	NA	NA	NA	NA	NA	NA	NA	NA	NA	NA	NA	NA	21.59281389	21.46502219	NA	NA	NA	NA	NA	NA	NA	NA	NA	NA	NA	NA	NA	NA	NA
931	176.0291507	75.99658993	176.028845	176.0298742	486	162	2.365	29.62908772	256674642.3	26.04128824	27.03908068	26.11380276	24.97710969	24.05293684	26.82146527	24.92856452	25.29093107	23.60177175	26.71308446	24.2261878	26.03826265	25.76130927	24.53737098	27.3284965	26.23362035	25.00272263	26.33088377	24.65768171	26.42880608	27.39031379	25.3618327	25.09657797	27.03404795	27.35072976	26.47111707	25.0824703	26.80902717	26.6541431	24.1140349	25.88729156	25.40579854	24.7801301	27.55658337	26.41787672	24.10221299	26.12870573	23.13882417	25.83209976	24.39912623
932	176.0373547	93.4128087	176.0369322	176.0382468	430	148	6.484	13.74636836	21637476.92	22.91771543	20.87919261	23.07447188	23.61045399	22.75857263	21.80541044	23.16519101	23.09985834	22.28344114	22.52325184	23.84078275	23.12371026	23.21437187	22.96530382	22.57261643	23.3608832	23.55853606	22.81627343	23.51954899	22.43715991	22.04855471	23.68569085	23.83009027	21.2433731	NA	22.74500359	23.10171997	23.68931766	24.08400236	21.34966804	22.34509318	23.3848561	23.54712277	22.72264648	22.76288802	22.22939951	23.41307345	23.1251427	20.64631049	22.41653991
933	176.0404915	84.07752483	176.0391885	176.0425831	76	26	14.48	6.216526396	22480034.07	22.27577111	20.13262035	NA	NA	NA	NA	23.62696679	NA	NA	NA	24.03202516	22.20066401	NA	NA	NA	NA	NA	NA	NA	NA	NA	NA	NA	18.41458192	22.87864644	NA	NA	NA	NA	NA	NA	NA	NA	NA	NA	NA	NA	NA	NA	NA
934	176.065585	79.1940876	176.0627147	176.0674705	485	162	3.688	21.28537379	152881956.5	25.71246186	24.71561041	24.59217589	25.28660724	25.30312526	24.10582995	25.64315396	25.31232075	25.12266844	26.31062715	26.55304131	25.74640245	25.72664052	24.74881225	25.25682399	26.43948922	24.99968622	25.62534306	25.95160453	24.63804618	25.2561158	26.36459815	26.54557809	24.60484307	25.18275672	24.06816844	25.2705041	25.42739468	26.3185007	23.55016944	25.80444124	26.26949409	26.70834309	25.53148906	25.58205377	25.0843156	25.55079387	26.45783353	24.95380012	25.15986294
935	176.0720167	135.5466334	176.0698777	176.0748892	73	18	22.57	2.898784121	11463205.87	NA	21.37752504	NA	NA	NA	NA	NA	NA	NA	NA	NA	NA	NA	21.55279989	21.7143021	NA	NA	NA	NA	20.21812197	21.68119349	NA	NA	22.04863581	22.029416	21.7273045	22.43757627	21.89634464	NA	21.9418963	21.03649092	NA	NA	NA	NA	NA	17.77667825	NA	NA	NA
936	176.1028083	114.8679823	176.1024615	176.1034875	485	162	4.448	18.32152236	589881747.9	27.5482883	27.62992343	26.84260381	27.00317141	26.49897222	27.62041276	26.65448879	26.52756191	27.92416184	26.93970683	27.68588153	26.34751125	27.08496849	26.19487343	27.24112347	27.65970204	26.80295475	27.00757166	27.1199223	28.19661769	26.87413994	27.92404712	27.11046875	26.73365103	27.54530457	26.66506497	27.42155253	27.30473018	28.30168395	26.11853356	26.81704031	26.75676927	27.267129	27.24108987	26.64910357	26.48663661	27.04764566	27.19674173	27.6300055	27.90182118
937	176.1158134	125.9111399	176.1153683	176.1168667	368	129	7.027	13.01400266	21373556.01	23.71206041	22.67818268	21.48038156	22.07605765	22.40153254	22.27946606	23.2484141	22.64860635	22.47972324	23.12216051	24.25054362	22.58097424	19.84108496	22.26487355	22.2527078	22.51641071	22.44088218	22.1067757	23.10329394	22.39664565	22.14661935	23.15021712	23.02551572	22.76618895	23.91629643	NA	23.16627485	22.38834032	NA	NA	22.33102599	22.72603353	23.63295557	21.84524996	NA	20.22449983	22.3202187	23.36842672	20.40835381	22.8466324
938	176.1221235	124.9349924	176.121713	176.1227613	486	162	3.256	23.4408235	112103320.7	26.08703616	25.20297933	24.49799446	24.47600898	24.85986628	24.65588225	25.78816709	25.17086885	25.05027125	25.66844639	26.67469064	25.30898156	24.2421076	24.45215402	24.46465639	24.90806556	24.94566364	25.12859277	25.66972558	24.78042903	24.15528441	25.73733101	25.56731183	25.18324104	26.26447381	24.30355104	25.89583119	25.39730843	24.18611228	22.71210675	25.27083482	25.29084669	26.27505002	24.065951	24.23586397	24.82970823	24.58907682	26.02386185	25.06114826	25.499375
939	176.1280445	277.4745196	176.1275827	176.1285709	23	5	16.81	3.006072266	6743947.443	22.4481779	21.45586818	17.64707278	NA	NA	NA	NA	19.97169624	NA	NA	21.7685462	NA	21.94902359	NA	NA	NA	NA	NA	NA	NA	NA	NA	NA	NA	NA	NA	21.34721692	NA	18.8347752	NA	NA	NA	NA	NA	NA	NA	NA	NA	NA	NA
940	176.9361751	83.77478442	176.9337797	176.9379414	302	103	11.34	8.149851773	18083622.68	20.57278662	23.47408396	22.45468539	22.71093993	22.40755497	22.45044706	19.989494	22.71263271	21.71443679	21.87004976	22.08632353	22.32540821	21.94434178	22.33388273	22.06917589	21.71787715	21.97602802	22.16283771	NA	22.22456959	21.47392497	22.21719945	22.05680403	23.33221098	23.56287977	21.78342122	22.23442663	22.35059407	22.28659548	19.25336163	22.55770974	22.29241758	22.34308997	22.4085524	21.66202204	22.392322	22.34640355	21.87764914	22.68554995	21.54961135
941	176.9523966	182.0998909	176.9509926	176.9546394	481	162	8.307	10.75512722	49097262.7	24.41283109	23.11204874	23.46442771	23.6790955	24.09156889	23.60958828	23.91212588	23.94068725	24.02602455	23.84803255	23.86267892	23.87522279	23.75245856	23.8974934	23.70966683	23.74779056	23.83926388	23.6895924	23.38481297	23.60594755	23.63761405	23.49982367	23.62423887	22.71898023	20.30336091	23.74337826	23.92384665	24.05414831	23.8845274	23.67729098	23.97357467	24.11753462	23.89902383	23.87313049	23.84670861	23.81090074	24.16387555	23.72737131	23.6785366	23.49589408
942	176.9524136	276.5628456	176.9511623	176.9545755	474	161	28.89	3.358380968	68404599.68	25.42797614	23.49568337	24.6544202	24.43052636	24.54366054	25.27398854	25.55073206	25.25521281	24.16418031	25.03478788	25.03673831	24.68203689	24.81628906	25.43512617	24.73969564	24.43976846	24.96804652	24.93755506	23.79738098	24.66562741	23.6099188	23.19185355	23.13492761	22.6630821	20.11244997	24.33644308	24.93352284	25.12865117	25.15359803	24.67301429	25.66532258	24.88649345	24.45136096	24.96427216	24.5821042	24.93256556	24.76356187	24.68823898	24.93107838	24.36079577
943	176.9843951	490.8628644	176.9841896	176.9852799	370	138	19.83	5.369071812	7521993.15	NA	NA	NA	21.76256393	21.92092279	21.57267257	21.70066508	21.98361121	22.70383404	21.74737859	21.54860058	21.33429346	21.98306681	21.90819047	22.08357594	22.05914443	22.28191458	22.37803803	22.05655936	22.05241891	21.61858609	21.83690747	21.29495949	22.14192735	22.0509581	22.48390834	21.98902279	22.04478943	21.73557032	21.56351226	21.70206442	21.59902602	21.30400817	20.50700591	21.89397297	21.57104349	21.2571949	22.21730736	21.54269752	22.01883663
944	176.9846627	487.3763831	176.9841651	176.985093	33	14	9.377	9.861539292	4386834.726	NA	NA	NA	NA	NA	NA	NA	NA	NA	NA	NA	NA	NA	NA	NA	NA	NA	NA	NA	NA	NA	NA	NA	NA	NA	NA	NA	NA	NA	NA	NA	NA	NA	NA	NA	NA	NA	NA	NA	NA
945	176.9918719	93.68968543	176.9885048	176.9927373	192	68	23.37	4.269113175	12153789.83	21.90716166	22.45401978	20.11564495	21.20268415	NA	NA	NA	20.63177646	NA	NA	NA	20.25191209	20.67389075	NA	20.29200406	NA	20.48933248	20.11801759	NA	20.32993102	20.98760886	20.28907528	19.88547679	22.32706167	22.45316578	21.01720982	NA	22.52117081	21.39286899	NA	20.08293691	20.39303942	NA	20.45856363	19.5511789	NA	19.43355376	NA	20.51498317	18.47689491
946	177.0169593	234.4863245	177.0161879	177.0176743	45	11	21.11	3.315150237	9924597.405	NA	NA	NA	NA	NA	NA	NA	NA	NA	NA	NA	NA	NA	NA	NA	NA	NA	NA	NA	NA	NA	NA	NA	NA	NA	NA	NA	NA	NA	NA	NA	NA	NA	NA	NA	NA	NA	NA	NA	NA
947	177.0245115	91.4807077	177.0239749	177.0264976	473	159	9.789	9.279516547	36155688.21	24.90014877	21.46363638	22.64197208	22.7817349	23.54939285	22.12205346	24.07930844	22.92545765	22.85031302	23.46106264	24.63133636	24.33461862	22.97169775	23.4536431	23.4580305	24.07400827	23.51958816	23.36592523	23.28332913	22.72707738	23.2901932	23.16430656	22.97708929	21.30311309	22.5586448	23.18878071	23.52453747	25.07358312	23.86334793	NA	23.99099951	23.14652272	23.94724395	23.23737378	24.43951408	22.58620118	22.9897164	23.71344933	23.17681616	23.18473755
948	177.0611107	134.241969	177.0606303	177.0616774	12	5	11.86	6.474168069	16215681.15	21.10952783	NA	NA	NA	NA	NA	NA	NA	NA	NA	NA	NA	NA	NA	NA	NA	NA	NA	NA	NA	NA	NA	NA	NA	NA	NA	NA	NA	21.00018187	NA	NA	NA	NA	NA	NA	NA	NA	NA	NA	NA
949	177.0690612	80.90455371	177.0679472	177.0707074	133	43	25.76	3.543225984	11075037.19	21.68743913	NA	NA	20.13069706	NA	NA	21.65380806	NA	NA	21.63337547	22.50003916	21.05016142	NA	NA	NA	20.37521398	NA	NA	NA	NA	NA	22.14655146	NA	NA	NA	NA	NA	20.24441207	21.19182013	NA	NA	22.0143186	NA	NA	19.01450575	NA	NA	21.80145158	NA	NA
950	177.1388202	487.9351913	177.1379403	177.1399679	24	5	7.329	7.493780162	9615788.228	NA	NA	NA	NA	NA	NA	NA	NA	NA	NA	NA	23.13810636	NA	NA	NA	NA	NA	NA	NA	NA	NA	NA	NA	NA	NA	NA	NA	NA	NA	NA	NA	NA	NA	NA	NA	NA	NA	NA	NA	NA
951	177.5079272	139.2020807	177.5067705	177.511189	69	18	28.1	2.68841294	6882406.867	NA	NA	NA	NA	NA	NA	NA	NA	NA	NA	NA	NA	NA	NA	NA	NA	NA	NA	20.40653825	NA	NA	NA	21.14403868	NA	NA	NA	NA	NA	NA	NA	NA	19.50485177	NA	21.08798024	NA	NA	NA	NA	20.20839984	NA
952	177.5300278	134.8097445	177.5292589	177.5313156	44	4	13.46	1.884688477	2287600.64	NA	NA	20.45643747	19.13817112	19.83630996	19.81958834	19.23977261	NA	NA	NA	NA	NA	NA	20.98820026	NA	NA	NA	NA	NA	NA	NA	NA	NA	NA	NA	NA	NA	NA	19.53879205	20.02837079	17.79783198	NA	NA	NA	NA	20.56655673	20.19235028	18.37068061	NA	NA
953	177.5338706	153.3176699	177.5324956	177.5346851	454	161	3.818	20.66945055	1508312010	23.88287645	24.32230472	29.44980233	28.61857476	28.63156334	29.16619145	29.30300332	29.09673071	29.04602496	28.80625356	29.03813749	28.90734121	29.08168869	29.30186656	29.19896381	29.02717766	28.62764977	29.30810252	29.59973452	29.43269384	29.36777546	29.07924113	29.32450869	24.32175962	NA	29.09528981	28.96360156	28.3132023	28.40453749	29.2996195	28.53060531	29.48298563	29.12733063	28.72302127	28.8994051	29.18258931	29.43322406	29.28164283	29.41974448	29.35589707
954	177.9572023	144.7816709	177.9554315	177.9578672	272	99	22.26	4.462642275	22111342.66	NA	NA	21.58980507	NA	20.12599314	18.5999543	20.15045502	20.37492187	20.21690826	20.97000864	19.6869357	NA	20.53367255	20.0647865	NA	21.94612052	20.30735848	20.81277595	20.72741245	20.34393435	21.1367285	21.05496378	21.27311968	NA	21.51133107	NA	NA	NA	19.06298747	NA	19.04509522	NA	19.55087357	18.74448504	21.22961446	NA	22.44419658	20.66074081	20.76121769	19.51641316
955	177.9958448	119.9245217	177.9936325	177.9983651	473	160	13.9	6.692936442	17253276.22	19.96073945	21.78381705	21.79210026	22.07079573	21.80531321	21.65501368	21.92966016	22.01980642	22.22594565	21.96201514	21.95899264	21.2134133	21.76125892	22.22221055	20.85536187	21.4633711	21.6449223	20.98206121	22.22872797	21.86747407	21.40494146	21.91705725	21.67722793	19.21369608	21.74851826	22.18648119	22.20533918	21.05419648	21.62079943	21.04940412	21.06679173	22.30650676	21.34874987	21.42981192	22.05689778	21.61847546	21.49960788	21.3845643	20.35554887	21.82922095
956	178.0090788	166.2832715	178.0085864	178.0095153	44	15	14.61	6.547263971	17786260.91	NA	23.74986711	NA	NA	NA	NA	NA	NA	NA	NA	NA	NA	NA	NA	NA	NA	NA	NA	NA	NA	NA	NA	NA	22.26533239	23.32289715	NA	NA	NA	NA	NA	NA	NA	NA	NA	NA	NA	NA	NA	NA	NA
957	178.0238306	86.84912253	178.0234254	178.0244536	44	14	11.76	7.474506594	10740924.98	NA	21.66867459	NA	NA	NA	NA	NA	NA	NA	NA	NA	NA	NA	NA	NA	NA	NA	NA	NA	NA	NA	NA	NA	21.34360047	21.76404229	NA	NA	NA	NA	NA	NA	NA	NA	NA	NA	NA	NA	NA	NA	NA
958	178.0354889	174.3210706	178.0347848	178.0361465	466	162	7.65	11.5472618	182922486.2	23.93066697	23.90505175	26.54447151	25.61599102	25.70057505	26.28948106	26.33003713	26.12783237	26.07159582	25.78986439	26.08275927	26.02184708	26.17965088	26.31278578	26.17570441	26.01389825	25.71253742	26.2857383	26.54486796	26.37796886	26.32298982	26.02591627	26.3115105	23.77538771	23.45372902	26.07492003	25.86639392	25.38289615	25.46329865	26.38295924	25.69462193	26.52192031	26.20835135	25.59399875	26.01825928	26.11444861	26.38206143	26.24615573	26.41408498	26.38635146
959	178.0504585	129.1350311	178.0501894	178.0511516	30	11	5.875	15.97444089	11277309.74	NA	22.95219756	NA	NA	NA	NA	NA	NA	NA	NA	NA	NA	NA	NA	NA	NA	NA	NA	NA	NA	NA	NA	NA	23.04462829	23.27622468	NA	NA	NA	NA	NA	NA	NA	NA	NA	NA	NA	NA	NA	NA	NA
960	178.0530946	118.885486	178.0526252	178.0540065	38	10	10.56	6.822988924	15980185.72	NA	NA	NA	NA	23.81383419	NA	NA	NA	NA	NA	22.67446967	NA	NA	20.90506498	NA	NA	NA	NA	22.48325531	NA	NA	NA	22.49106049	NA	NA	NA	NA	NA	NA	NA	NA	NA	NA	NA	NA	22.87116084	NA	NA	NA	NA
961	178.0723453	87.14799441	178.0706175	178.0747065	51	17	22.08	4.330768839	17313293.2	NA	22.21658677	NA	NA	NA	NA	NA	NA	NA	NA	NA	NA	NA	NA	21.23411192	NA	NA	NA	NA	NA	NA	NA	NA	22.75268921	21.5344723	NA	NA	NA	NA	NA	22.335484	NA	NA	NA	NA	NA	NA	NA	22.56781864	NA
962	178.078141	74.62094354	178.0773607	178.078371	42	15	6.852	12.1771697	7502722.245	NA	NA	NA	NA	NA	NA	NA	NA	NA	NA	NA	NA	NA	NA	NA	NA	NA	NA	NA	NA	NA	NA	NA	NA	NA	NA	NA	NA	NA	NA	NA	NA	NA	NA	NA	NA	NA	NA	NA	20.60249798
963	178.105265	81.26574276	178.1049843	178.105825	47	16	8.529	10.7056113	6149772.367	22.19009383	21.13486883	NA	NA	NA	NA	NA	NA	NA	19.18254783	NA	NA	NA	NA	NA	NA	NA	NA	NA	NA	NA	NA	NA	21.10622593	21.16317003	NA	NA	NA	NA	NA	NA	NA	NA	20.00406555	NA	NA	NA	NA	NA	NA
964	178.1588095	433.2580183	178.158389	178.1590264	13	3	24.72	2.057425018	4404972.047	NA	20.45192363	19.42401179	18.99702551	NA	18.26573086	NA	NA	NA	NA	NA	NA	NA	NA	NA	NA	NA	NA	NA	NA	NA	18.44398108	NA	22.07070176	NA	NA	NA	19.61702044	NA	NA	NA	NA	NA	NA	NA	NA	NA	NA	NA	NA
965	178.5319589	135.3795325	178.5302463	178.5328108	112	29	28.58	2.625139178	5587384.59	NA	NA	21.19768878	19.61824421	19.39299823	20.88988793	20.5049063	21.59696751	NA	NA	21.24717349	NA	20.01865209	21.22843022	NA	20.42425403	NA	NA	22.41374195	20.50152855	20.42515193	20.47380661	20.03579029	NA	NA	20.33439825	NA	NA	NA	21.14044303	22.07831797	20.63782911	NA	20.6129255	NA	20.4783794	19.56458538	20.66052778	21.81840733	NA
966	178.5361879	135.7750024	178.5337019	178.5370399	437	146	13.73	6.79975347	22434918.43	NA	NA	23.12911373	22.13769358	22.2614708	22.8147045	22.88114872	23.00001842	23.02641461	22.49590278	22.7014135	22.62632844	22.77165553	22.84989756	23.17069954	22.43723521	22.24951657	23.36239165	22.96238749	22.94799535	22.95171916	22.6206767	22.91744658	NA	NA	22.83585125	22.51420728	21.42324597	21.62699769	23.13043259	22.17957555	23.08343397	22.78088323	21.72442346	22.63174363	22.71352354	23.1701536	22.99129659	23.33022148	23.19955362
967	178.5503016	137.2636932	178.5500407	178.5507967	36	13	3.364	24.76284811	62479592.67	NA	24.86748797	NA	NA	NA	NA	NA	NA	NA	NA	NA	NA	NA	NA	NA	NA	NA	NA	NA	NA	NA	NA	NA	25.24683045	25.72019384	NA	NA	NA	NA	NA	NA	NA	NA	NA	NA	NA	NA	NA	NA	NA
968	178.9492448	191.5972179	178.9487003	178.9503094	462	162	16.8	5.626380547	31115424.8	23.76405225	19.74430795	22.60678399	22.96067353	22.9609286	22.66298797	22.93009747	23.01648106	23.05710745	22.45318919	22.92032672	23.37065233	22.8737985	23.46404685	22.90511362	23.3874518	23.41953794	22.25177011	22.58132192	21.90601041	22.60333945	22.92456659	23.08728192	22.01385466	NA	23.11410014	23.47406535	22.94426019	23.42297396	22.74794941	22.79131848	23.25653223	23.33019733	23.02821625	22.9811745	23.09949252	23.18653633	22.91321807	22.49375161	22.15602853
969	179.0077409	168.269049	179.0066465	179.0102912	47	14	18.51	4.577806359	19022635.52	NA	23.75633507	NA	NA	NA	NA	NA	NA	NA	NA	NA	NA	NA	NA	NA	NA	NA	NA	21.5383126	NA	NA	NA	NA	22.22934703	23.17533731	NA	NA	NA	NA	NA	NA	NA	NA	NA	NA	NA	NA	NA	NA	NA
970	179.0537356	122.6111045	179.0532895	179.0543602	485	162	2.656	27.33346831	324215031.9	25.46622234	26.92203384	27.24920613	26.32157525	26.54152455	26.67240587	27.47322524	27.11030553	27.00859153	26.81560401	27.1950253	26.40735558	27.35162688	27.37432471	27.15304236	27.03670016	26.56255296	27.15591994	27.63867137	26.9602959	27.16686966	27.25641222	27.5167745	26.70182601	27.93377034	26.80955001	26.95511399	26.53863281	26.61646955	26.21062634	26.77962574	27.34078533	27.11288723	26.63370975	26.94233756	26.64763317	27.07933912	27.20139988	27.18307877	27.31798724
971	179.0928934	46.67495139	179.09257	179.0931052	31	21	12.56	7.142209323	352756453.6	NA	NA	NA	NA	NA	NA	NA	NA	NA	NA	NA	NA	NA	NA	NA	NA	NA	NA	NA	NA	NA	NA	NA	NA	NA	NA	NA	NA	NA	NA	NA	NA	NA	NA	NA	NA	NA	NA	NA	NA
972	179.1064287	538.6088179	179.1059856	179.1071827	484	162	20.21	4.731994808	28876576.62	22.30386814	22.5801863	22.52082557	22.41199044	22.3971925	22.40961665	22.4098299	22.44671571	22.49967089	22.65352768	22.37023007	22.48034942	22.38102399	22.55050726	22.36786458	22.50227709	22.44055257	22.47543637	22.39722585	22.45701599	22.99330685	23.55583184	22.60642009	23.36162254	23.96554836	22.664003	22.17795113	22.60059284	22.42073749	23.30539318	22.10276622	22.33035856	22.541061	21.86642856	22.09595754	22.51334018	22.36619218	22.20730684	21.96504736	22.58365774
973	179.1064335	507.3845403	179.1058477	179.1072146	486	162	19.04	4.987515817	14733141.39	22.19349139	21.89994837	21.98476337	22.15306612	22.03020716	22.00096769	22.20113125	22.24184644	22.47180945	22.36001471	21.84915128	22.42917778	21.9309505	22.69377061	22.39021096	22.22974392	22.55358427	22.05930811	22.16368518	22.07168113	22.77242803	22.43237226	22.38493733	22.81608787	22.15517939	22.40487037	22.03005773	22.33286454	22.24821294	22.66154785	22.21277866	22.47192177	22.15814169	21.84240379	22.51598398	22.31918803	22.05005888	22.66457693	21.92391149	22.28484635
974	179.1178275	198.348217	179.1174818	179.118536	18	3	26.86	1.793936495	3926364.562	21.40423428	20.97420652	NA	NA	20.60562858	19.167239	NA	NA	21.65347558	19.73925713	NA	NA	NA	NA	NA	NA	NA	NA	NA	NA	NA	NA	NA	NA	NA	20.80339416	NA	NA	NA	NA	NA	NA	NA	NA	NA	NA	NA	NA	NA	NA
[truncated: 6,416 more rows]
[truncated: 122 more columns]
