# Supplementary material for: Particulate metal exposures induce plasma metabolome changes in a commuter panel study
Source: PLoS One. 2018 Sep 19;13(9):e0203468. doi: 10.1371/journal.pone.0203468 (PMC6145583; doi:10.1371/journal.pone.0203468)
Supplement: S1 Datasets — (ZIP) [file pone.0203468.s008.zip › ace_commute_expo_deltabiomarkers.csv]

	ID	BC	CPC	NOISE	PAH	PM	OCm3	WSOC	Al27MR	Fe56MR	PbSum	Linking_ID	Commute	Asthma	Age	Gender	Hispanic	Race	Ht_cm	Wt_kg	BMI	Age2lvl	Age3lvl	Race3lvl	Race2lvl	BMIcat	Commute2lvl	CRP	sICAM	sVCAM	IL1b	IL6	IL8	TNFa	eNO	FEV1
1	SA05	4.5071	30186.7	66.6716	95.6641	22.4631	8.515031145	14.70172184	82.05188309	381.5221178	2.679415647	L20	Side Street	Asthmatic	24	Female	0	Asian	165	83.25	30.5785123966942	(17,26]	(17,24]	Asian	Other	Obese	Non-Highway	66202.819	2477.354	2708.39	0.447	0.084	0.692	0.005	0	-1
2	SA07	NA	10908.4	62.4252	82.437	16.4878	6.619946618	3.295510605	59.99606283	271.4942224	1.760158743	L39	Side Street	Asthmatic	27	Female	0	White	175	72.9	23.8040816326531	(26,39]	(24,28]	White	White	Healthy	Non-Highway	214.669	347.091	893.19	0.666	-0.006	0.103	-0.038	NA	-2
3	SA08	7.57355	33565.2	68.3488	139.205	27.6497	7.79297455	4.000567292	39.80562012	473.2744608	0.902910992	L39	Highway	Asthmatic	27	Female	0	White	175	72.9	23.8040816326531	(26,39]	(24,28]	White	White	Healthy	Highway	72.1900000000001	298.368	478.715	0.482	-0.031	-0.411	-0.019	1	1
4	SA09	5.95542	37182.3	68.242	108.369	15.7486	NA	NA	NA	NA	NA	L09	Highway	Asthmatic	21	Male	0	White	178	66.6	21.0200732230779	(17,26]	(17,24]	White	White	Healthy	Highway	4221.789	321.345	738.564	0.457	0.012	-2.153	-0.003	13	1
5	SA10	0.468526	2120.47	37.8029	14.5372	5.74897	4.842637292	7.06783245	19.0440395	13.92443341	0.451269261	L09	Clinic	Asthmatic	21	Male	0	White	178	66.6	21.0200732230779	(17,26]	(17,24]	White	White	Healthy	Non-Highway	977.4	441.227	550.867	-0.152	-0.019	-0.0390000000000001	-0.026	5	-6
6	SA11	5.37826	48611.1	66.2349	116.266	17.3821	9.590753291	10.70866919	25.88756995	257.272066	0.858691436	L42	Highway	Asthmatic	27	Female	0	White	170	54	18.6851211072664	(26,39]	(24,28]	White	White	Healthy	Highway	83.6300000000001	-42.7099999999998	-391.819	0.432	0.03	0.335	-0.02	2	4
7	SA16	5.73204	23312.4	67.7377	89.3981	43.7239	NA	9.345448099	7.576756956	73.58234013	0.702905745	L17	Side Street	Asthmatic	23	Male	0	Other	165	67.5	24.7933884297521	(17,26]	(17,24]	Other	Other	Healthy	Non-Highway	430.165	241	210.433	2.345	0	-0.716	0.019	17	4
8	SA17	1.72752	12079.8	65.9411	NA	8.76492	8.019605241	4.822455185	26.85019572	134.5475128	0.497581109	L55	Side Street	Asthmatic	34	Female	0	White	152	47.25	20.4510041551247	(26,39]	(28,39]	White	White	Healthy	Non-Highway	21092.137	903.094	1333.553	0.021	0.052	0.167	-0.041	16	5
9	SA18	6.46087	26599.8	67.8482	NA	9.53828	8.285051527	NA	14.63477495	192.2785381	0.270521014	L55	Highway	Asthmatic	34	Female	0	White	152	47.25	20.4510041551247	(26,39]	(28,39]	White	White	Healthy	Highway	-14137.914	-408.904	-731.331	-0.099	0	2.674	-0.079	23	2
10	SA19	2.54482	39607.7	64.3735	NA	8.0573	NA	NA	10.73990939	154.6007686	0.425598164	L44	Highway	Asthmatic	29	Male	0	Asian	168	60.75	21.5242346938776	(26,39]	(28,39]	Asian	Other	Healthy	Highway	2759.831	4632.964	8244.159	-0.602	0.096	0.14	0.024	1	2
11	SA20	1.35057	17075.5	63.2657	NA	6.94039	7.100661491	NA	63.18031048	199.2017504	1.412034592	L44	Side Street	Asthmatic	29	Male	0	Asian	168	60.75	21.5242346938776	(26,39]	(28,39]	Asian	Other	Healthy	Non-Highway	-3142.38	-3353.693	-7128.577	-1.984	-0.064	-0.319	-0.048	2	1
12	SA21	2.02629	12629.6	66.0895	NA	NA	NA	10.73796445	38.30219898	134.0281108	1.13408483	L05	Side Street	Asthmatic	20	Male	0	Asian	173	69.75	23.3051555347656	(17,26]	(17,24]	Asian	Other	Healthy	Non-Highway	131.359	556.859	864.924	0.221	0	-0.3	-0.006	5	0
13	SA22	4.14264	16851.3	66.3969	NA	16.984	NA	NA	15.75266271	119.4571528	0.136696609	L05	Highway	Asthmatic	20	Male	0	Asian	173	69.75	23.3051555347656	(17,26]	(17,24]	Asian	Other	Healthy	Highway	119.543	522.107	514.541	1.456	0	-0.0389999999999997	-0.021	2	4
14	SA24	3.96096	48023.4	66.7286	NA	17.3506	NA	NA	NA	99.13223518	0.218557415	L07	Highway	Asthmatic	20	Male	0	White	185	81	23.6669101533966	(17,26]	(17,24]	White	White	Healthy	Highway	488.498	295.690000000001	-135.21	-1.892	0.01	-0.792	-0.02	14	1
15	SA25	0.400978	1760.95	38.0291	NA	3.53549	NA	NA	0.052639311	0.065869824	0.076380001	L01	Clinic	Asthmatic	18	Female	0	White	160	51.75	20.21484375	(17,26]	(17,24]	White	White	Healthy	Non-Highway	429.044	650.978	-56.2820000000002	4.891	-0.004	3.737	0.035	3	3
16	SA26	2.70644	13312.8	61.8666	102.593	NA	NA	NA	NA	NA	NA	L01	Highway	Asthmatic	18	Female	0	White	160	51.75	20.21484375	(17,26]	(17,24]	White	White	Healthy	Highway	-8949.659	-2463.982	-4105.519	-0.215	0	-0.073	-0.013	3	2
17	SA27	0.291685	NA	48.861	NA	5.30231	NA	NA	3.967538273	NA	0.335914657	L06	Clinic	Asthmatic	20	Male	0	White	185	78.75	23.009495982469	(17,26]	(17,24]	White	White	Healthy	Non-Highway	190.957	941.46	1087.01	-0.613	-0.017	0.0739999999999998	0.024	2	6
18	SA28	2.37817	23389.2	71.1641	93.1016	6.91224	NA	NA	NA	37.04828402	0.083638351	L06	Highway	Asthmatic	20	Male	0	White	185	78.75	23.009495982469	(17,26]	(17,24]	White	White	Healthy	Highway	-131.41	282.018	412.212	-0.623	0.069	-0.423	-0.00699999999999999	2	-5
19	SA29	1.7006	16874.8	65.047	95.7436	NA	NA	NA	33.69166881	243.1441529	0.388003257	L14	Side Street	Asthmatic	22	Female	0	Asian	165	45	16.5289256198347	(17,26]	(17,24]	Asian	Other	Underweight	Non-Highway	1252.52099999999	-1083.135	-3122.447	-0.569	0.011	-0.174	0.018	3	0
20	SA30	7.09702	40212.7	69.3377	121.703	12.9868	NA	5.416608354	NA	NA	0.15464677	L14	Highway	Asthmatic	22	Female	0	Asian	160	45	17.578125	(17,26]	(17,24]	Asian	Other	Underweight	Highway	1816.546	162.261	485.021	-0.301	0.013	0.411	-0.017	3	1
21	SA33	6.77022	52389.3	69.8468	126.787	20.7548	NA	NA	NA	NA	0.070364982	L35	Highway	Asthmatic	26	Male	0	White	170	67.5	23.356401384083	(17,26]	(24,28]	White	White	Healthy	Highway	832.137	54.063	322.926	-20.619	0.02	-28.013	-0.022	6	5
22	SA34	0.226881	1250.55	38.5813	1.734	4.98512	4.262339091	4.509357796	6.755012646	81.86106808	0.211565482	L35	Clinic	Asthmatic	26	Male	0	White	170	67.5	23.356401384083	(17,26]	(24,28]	White	White	Healthy	Non-Highway	-11140.334	-8.26499999999999	-403.683	-7.608	0.035	2.488	-0.038	1	2
23	SA35	1.86675	19584	64.2661	70.3703	6.79047	NA	15.15795303	37.5273328	70.66994481	0.620518083	L04	Highway	Asthmatic	20	Female	0	White	163	51.75	19.4775866611465	(17,26]	(17,24]	White	White	Healthy	Highway	35.612	69.903	460.879	0.091	0.027	4.17	0.02	4	-4
24	SA36	1.04507	6099.2	NA	92.3029	12.6008	NA	NA	29.40948166	125.7449277	0.559207402	L04	Side Street	Asthmatic	20	Female	0	White	163	51.75	19.4775866611465	(17,26]	(17,24]	White	White	Healthy	Non-Highway	173.271	-67.729	60.739	-0.56	-0.059	-0.849	-0.019	1	-5
25	SA37	0.971729	11976.5	65.5432	90.8136	13.3521	6.598150034	7.493353046	32.32567272	513.9695223	4.367957691	L48	Side Street	Asthmatic	32	Female	0	White	170	58.5	20.242214532872	(26,39]	(28,39]	White	White	Healthy	Non-Highway	435.927	161.886	282.714	-1.048	0	-0.479	-0.019	1	-4
26	SA39	0.189045	635.113	68.9448	3.04279	5.65625	3.81764391	8.043350278	68.11921957	188.0938443	0.551532924	L16	Clinic	Asthmatic	23	Male	0	White	170	76.5	26.4705882352941	(17,26]	(17,24]	White	White	Overweight	Non-Highway	2585.524	216.03	221.937	-2.676	-0.005	8.218	-0.044	5	9
27	SA40	3.14364	40207.3	66.6235	100.787	15.3186	NA	15.45872428	25.99140237	268.3863238	0.354510815	L16	Highway	Asthmatic	23	Male	0	White	170	76.5	26.4705882352941	(17,26]	(17,24]	White	White	Overweight	Highway	106.394	96.667	586.675	-1.06	0	-0.122999999999999	-0.031	-5	2
28	SA41	4.49241	33110	70.7784	NA	9.58309	NA	NA	8.515855844	25.83967638	0.107737545	L08	Highway	Asthmatic	21	Female	0	Other	155	56.25	23.4131113423517	(17,26]	(17,24]	Other	Other	Healthy	Highway	10.777	80.199	40.728	-0.131	0	0.285	-0.039	-2	-1
29	SA42	2.35052	13902.1	67.3121	NA	20.0721	7.369236494	14.71200158	15.3152759	97.0560176	0.209038807	L08	Side Street	Asthmatic	22	Female	0	Other	155	56.25	23.4131113423517	(17,26]	(17,24]	Other	Other	Healthy	Non-Highway	-45.8119999999999	-123.051	-40.431	0.465	0.047	-0.0519999999999996	-0.00900000000000001	1	3
30	SA43	5.11849	67637.4	70.1072	NA	24.7875	NA	NA	6.700018462	1.990841129	0.094562018	L03	Highway	Asthmatic	20	Female	0	Black	179	81	25.2801098592428	(17,26]	(17,24]	Other	Other	Healthy	Highway	283.882	492.662	723.064	3.796	-0.002	0.717	-0.00599999999999999	2	-7
31	SA44	0.539054	1570.81	59.1569	NA	6.35072	4.700444191	8.725926336	16.35597701	124.0988735	0.236268191	L03	Clinic	Asthmatic	20	Female	0	Black	179	79.2	24.7183296401486	(17,26]	(17,24]	Other	Other	Healthy	Non-Highway	-11.026	-12.857	260.95	0.189	0.005	-0.327	0.016	13	-6
32	SA46	0.239233	1328.59	37.9872	NA	4.33471	4.505018392	4.456158327	15.03763246	113.1141368	0.092898448	L30	Clinic	Asthmatic	26	Male	0	Asian	188	96.75	27.373811679493	(17,26]	(24,28]	Asian	Other	Overweight	Non-Highway	-5.37400000000002	17.049	20.0540000000001	0.515	0	0.211	0.003	2	0
33	SA48	5.25291	34176.6	NA	NA	16.6523	NA	14.48952369	7.295309026	57.02900515	0.098446465	L15	Highway	Asthmatic	23	Female	0	Asian	152	45	19.4771468144044	(17,26]	(17,24]	Asian	Other	Healthy	Highway	-259.967	-121.223	21.6010000000001	-1.157	-0.063	0.118	0.012	2	-1
34	SA49	4.48659	19764.1	72.5021	NA	14.6694	NA	NA	5.65805886	4.754334968	0.69151724	L34	Highway	Asthmatic	26	Male	0	White	198	108	27.5482093663912	(17,26]	(24,28]	White	White	Overweight	Highway	358.597	156.328	724.907	1.05	0	-0.825	-0.00599999999999999	-13	9
35	SA50	0.379815	1772.58	45.683	NA	0.48421	4.761077421	NA	15.40532826	2.517609612	0.135315896	L34	Clinic	Asthmatic	26	Male	0	White	198	108	27.5482093663912	(17,26]	(24,28]	White	White	Overweight	Non-Highway	39.7929999999999	129.761	240.592	0.414	0	1.152	0.024	2	6
36	SA51	0.220207	758.297	41.2643	NA	3.74861	4.377723746	7.147004367	23.55169425	144.8041037	0.419319293	L33	Clinic	Asthmatic	26	Female	0	Other	163	54	20.3244382551093	(17,26]	(24,28]	Other	Other	Healthy	Non-Highway	572.159	452.795	1132.466	-0.719	0.006	0.63	0.029	1	0
37	SA55	3.81371	16354.8	65.8421	112.039	24.5441	9.444330898	NA	38.36017283	135.9414142	0.073596409	L18	Side Street	Asthmatic	23	Female	0	White	180	78.75	24.3055555555556	(17,26]	(17,24]	White	White	Healthy	Non-Highway	249.917	0	-229.722	-0.368	0.02	0.218	0.009	1	-12
38	SA58	3.50148	15233.6	62.3856	79.4448	18.1131	7.429150478	16.22808287	7.809338679	3.388853364	0.009963235	L40	Side Street	Asthmatic	28	Female	0	White	178	101.25	31.9561923999495	(26,39]	(24,28]	White	White	Obese	Non-Highway	-2163.808	-902.39	-1876.836	-0.015	0	0.0870000000000002	0.012	1	-1
39	SH14	5.15577	NA	73.4146	108.037	24.8167	9.809460265	NA	68.74674919	345.2875423	0.802665146	L46	Highway	Healthy	30	Male	0	Black	170	78.75	27.2491349480969	(26,39]	(28,39]	Other	Other	Overweight	Highway	296.693	470.976	742.853	0.842	0.022	0.909	-0.014	-4	-2
40	SH17	9.56769	39545.5	NA	167.605	21.7826	NA	4.198692601	64.37049778	772.6768924	0.72230362	L23	Highway	Healthy	24	Male	0	White	170	66.6	23.0449826989619	(17,26]	(17,24]	White	White	Healthy	Highway	-144835.219	-4395.486	-7118.375	0.00600000000000001	-0.88	1.98	-0.063	4	-13
41	SH18	0.447841	2027.14	54.5773	54.5773	5.37355	5.200350287	NA	3.855092553	3.045408436	0.1919323	L23	Clinic	Healthy	24	Male	0	White	170	66.6	23.0449826989619	(17,26]	(17,24]	White	White	Healthy	Non-Highway	15838.768	404.857	585.034	0.014	-0.00599999999999998	0.75	0.004	7	5
42	SH20	NA	45030.3	67.3374	123.109	24.9574	NA	6.108692606	27.82010877	413.6206981	0.540460047	L29	Highway	Healthy	25	Male	0	White	185	77.4	22.6150474799123	(17,26]	(24,28]	White	White	Healthy	Highway	531.977	960.598	1649.78	2.775	-0.029	0.292	-0.014	1	1
43	SH22	6.97853	53263.8	71.6024	119.444	24.4812	9.05860725	5.324019793	29.54922047	364.1277807	0.863194065	L13	Highway	Healthy	22	Female	0	White	168	72.9	25.8290816326531	(17,26]	(17,24]	White	White	Overweight	Highway	1066.372	79.0550000000001	-266.491	-0.648	-0.022	-1.223	-0.017	0	-1
44	SH23	0.0489163	1453.46	NA	3.98211	4.29281	5.488397403	7.947681884	11.64508124	4.944147391	1.480763264	L41	Clinic	Healthy	27	Male	0	Asian	188	102.6	29.0289723856949	(26,39]	(24,28]	Asian	Other	Overweight	Non-Highway	-13138.231	-776.653	-1437.956	-0.262	0.026	0.1	-0.00800000000000001	9	0
45	SH24	7.31046	39837.5	68.6041	117.57	22.9713	11.48257642	13.20561335	NA	1.821587476	0.007213505	L41	Highway	Healthy	27	Male	0	Asian	188	102.6	29.0289723856949	(26,39]	(24,28]	Asian	Other	Overweight	Highway	-1206.03	-150.855	-364.091	-0.584	0.023	-0.444	-0.013	-2	0
46	SH26	4.99141	42932.9	69.4597	96.0254	16.1372	9.229191842	4.952882922	11.80223873	67.92496428	0.16350436	L26	Highway	Healthy	25	Female	0	White	160	53.1	20.7421875	(17,26]	(24,28]	White	White	Healthy	Highway	20.3079999999999	84.7660000000001	-281.699	0.066	-0.004	0.198	-0.018	3	4
47	SH27	1.29302	7741.04	62.0002	80.5398	8.53061	5.833758944	NA	21.81811641	54.46370014	0.178609868	L57	Side Street	Healthy	37	Female	0	White	168	53.1	18.8137755102041	(26,39]	(28,39]	White	White	Healthy	Non-Highway	4510.525	4068.737	9643.804	0.999	0.006	1.583	-0.001	2	-1
48	SH30	4.02894	22518.9	64.4647	NA	13.5829	9.752797487	NA	15.04214966	187.6738334	0.583865456	L47	Side Street	Healthy	31	Male	0	Asian	183	65.25	19.4840096748186	(26,39]	(28,39]	Asian	Other	Healthy	Non-Highway	-6652.302	-1763.011	-4716.352	0.278	0.008	0.362	-0.00499999999999999	-2	-2
49	SH31	1.37846	11744.9	66.8101	NA	8.63905	4.498801351	NA	31.91938626	268.4049364	0.677692285	L59	Side Street	Healthy	38	Male	0	White	168	83.25	29.4961734693878	(26,39]	(28,39]	White	White	Overweight	Non-Highway	491.328	108.063	100.268	0.145	0	0.334	-0.024	3	9
50	SH32	4.40979	41213.3	66.5179	NA	14.4448	NA	NA	13.03265915	102.0696969	0.260047063	L59	Highway	Healthy	38	Male	0	White	168	83.25	29.4961734693878	(26,39]	(28,39]	White	White	Overweight	Highway	611.963	135.158	589.267	0.195	0	-0.735	0.001	-3	-3
51	SH34	4.42341	33604.8	66.6235	30.0345	15.2214	NA	NA	2.820912169	129.3105305	0.154893111	L02	Highway	Healthy	19	Male	1	Other	170	83.25	28.8062283737024	(17,26]	(17,24]	Other	Other	Overweight	Highway	-171.77	112.229	-130.992	-0.152	-0.081	-0.683	-0.00700000000000001	5	8
52	SH38	2.00141	16314.5	66.2263	82.2701	9.34678	5.483412558	5.419122236	13.98946903	116.5258752	0.082743217	L28	Side Street	Healthy	26	Male	1	White	175	67.5	22.0408163265306	(17,26]	(24,28]	White	White	Healthy	Non-Highway	-53.312	-155.277	-557.555	-0.0810000000000001	0	0.321	0.012	-7	3
53	SH39	5.07715	18355.4	68.5569	102.323	14.8109	6.456800531	5.262813371	39.38571993	197.430727	2.077910358	L38	Highway	Healthy	27	Female	0	White	170	60.75	21.0207612456747	(26,39]	(24,28]	White	White	Healthy	Highway	867.188	91.231	-109.769	-0.00600000000000001	0.02	1.138	-0.007	-1	-2
54	SH43	0.37075	15001.3	39.8273	6.67273	4.46834	3.749471818	8.198912806	0.227384677	3.531565896	NA	L60	Clinic	Healthy	39	Male	0	Asian	175	76.5	24.9795918367347	(26,39]	(28,39]	Asian	Other	Healthy	Non-Highway	-1259.081	-872.596	-1166.39	0.546	0.083	0.641	0.018	-17	0
55	SH44	7.45483	27065.8	67.8435	148.541	15.6213	5.362558308	8.96001199	66.97424068	351.084252	1.458035387	L60	Highway	Healthy	39	Male	0	Asian	175	76.5	24.9795918367347	(26,39]	(28,39]	Asian	Other	Healthy	Highway	-652.18	-467.367	-756.683	0.362	-0.027	-0.2	-0.032	-3	4
56	SH45	5.39218	21701.8	72.0492	107.011	17.177	5.025277613	11.23152695	138.3489319	294.263489	0.477797659	L31	Highway	Healthy	26	Male	0	White	175	67.5	22.0408163265306	(17,26]	(24,28]	White	White	Healthy	Highway	-342.099	-143.386	-133.151	2.579	0.086	0.662	0.04	2	-5
57	SH46	2.42115	10779.8	66.43	88.9387	16.1011	6.159185465	6.470300434	22.17678384	71.27659552	0.085007378	L31	Side Street	Healthy	26	Male	0	White	175	65.25	21.3061224489796	(17,26]	(24,28]	White	White	Healthy	Non-Highway	-121.97	-101.047	-223.757	4.251	0.051	-0.203	-0.009	-3	2
58	SH47	2.38598	38920.5	70.564	92.2176	8.0367	5.69656633	7.505534839	20.31249641	68.16419962	0.250342444	L51	Highway	Healthy	34	Female	0	White	165	65.25	23.9669421487603	(26,39]	(28,39]	White	White	Healthy	Highway	191.708	114.795	-223.452	-0.053	0	0.00300000000000011	0.001	-4	-20
59	SH48	1.51987	26478.3	67.8362	74.4021	13.1542	5.778620065	7.204689232	15.44778201	80.72546231	0.055952494	L51	Side Street	Healthy	34	Female	0	White	165	65.25	23.9669421487603	(26,39]	(28,39]	White	White	Healthy	Non-Highway	-203.821	-38.256	-478.45	0.675	0	-0.373	0.004	0	-1
60	SH49	1.82778	12491	63.8523	89.0886	9.69054	5.586876465	4.785150927	14.29750044	76.03966243	8.29300322	L19	Side Street	Healthy	25	Female	0	White	168	56.25	19.9298469387755	(17,26]	(24,28]	White	White	Healthy	Non-Highway	-22571.576	-2199.132	-4500.285	-0.153	0	1.799	0.016	2	-3
61	SH50	6.3604	46852.7	67.4832	133.137	17.0187	5.953482804	7.618018902	NA	41.08637733	NA	L19	Highway	Healthy	25	Female	0	White	168	56.25	19.9298469387755	(17,26]	(24,28]	White	White	Healthy	Highway	2725.056	567.685	854.529	-0.00699999999999995	0	0.486	0.014	3	5
62	SH51	2.01191	16114.9	71.2132	96.2689	16.0832	7.415602971	7.441490747	24.26050245	90.98516074	0.160597494	L45	Highway	Healthy	29	Male	0	White	188	63	17.8248076052512	(26,39]	(28,39]	White	White	Underweight	Highway	725.01	247.381	659.632	-0.097	0	-0.0249999999999999	0.004	3	1
63	SH52	2.65957	14059.5	68.5463	97.3868	15.1623	8.475736746	7.294759713	22.63389793	130.7584108	0.465983367	L45	Side Street	Healthy	29	Male	0	White	188	63	17.8248076052512	(26,39]	(28,39]	White	White	Underweight	Non-Highway	-370.674	-211.987	-573.919	0.025	0	0.181	-0.003	1	1
64	SH53	6.90698	23036.2	70.253	111.686	21.2247	6.882062959	4.830577312	15.28247975	79.81890634	0.049608706	L22	Highway	Healthy	25	Female	0	White	168	90	31.8877551020408	(17,26]	(24,28]	White	White	Obese	Highway	-47230.692	-3160.373	-6337.193	0.019	0	0.134	-0.00700000000000001	1	-9
65	SH54	2.2075	12074.4	67.1709	96.3008	18.4542	7.11131985	6.293479473	11.96783257	30.49084598	NA	L22	Side Street	Healthy	25	Female	0	White	168	90	31.8877551020408	(17,26]	(24,28]	White	White	Obese	Non-Highway	6275.799	440.748	498.703	-0.821	0	-0.324999999999999	0.021	NA	0
66	SH55	9.50201	48907.1	64.1914	150.228	30.8936	9.998764488	9.358148803	19.3639167	143.2374872	0.418186275	L53	Highway	Healthy	34	Male	0	White	175	69.75	22.7755102040816	(26,39]	(28,39]	White	White	Healthy	Highway	23905.425	3432.188	5309.074	-0.114	0	-0.510999999999999	0.003	5	-1
67	SH56	0.237886	902.352	46.52	3.38879	3.90054	4.439644991	NA	40.30196288	1.317843158	NA	L53	Clinic	Healthy	34	Male	0	White	175	69.75	22.7755102040816	(26,39]	(28,39]	White	White	Healthy	Non-Highway	12053.75	3511.818	6179.412	2.387	0	0.0389999999999997	-0.004	7	2
68	SH57	10.8716	34487.4	72.0776	185.299	25.0758	7.498466391	8.372799428	42.75828824	205.4117445	0.302671287	L37	Highway	Healthy	28	Female	0	White	163	54.9	20.6631788926945	(26,39]	(24,28]	White	White	Healthy	Highway	1662.377	1732.746	5094.435	0.0169999999999999	0	-0.227	-0.005	1	6
69	SH59	3.19187	18382.2	70.996	94.4235	10.9776	4.752818794	NA	9.514764927	36.13968616	NA	L24	Highway	Healthy	25	Female	0	White	168	60.75	21.5242346938776	(17,26]	(24,28]	White	White	Healthy	Highway	-17389.05	-4131.318	-7784.06	0.072	0	0.903	-0.004	4	-5
