# Supplementary material for: Particulate metal exposures induce plasma metabolome changes in a commuter panel study
Source: PLoS One. 2018 Sep 19;13(9):e0203468. doi: 10.1371/journal.pone.0203468 (PMC6145583; doi:10.1371/journal.pone.0203468)
Supplement: S1 Datasets — (ZIP) [file pone.0203468.s008.zip › DataInventory.xlsx]

## Sheet: Datasets
Sheet	Name	Type	Structure	Coverage
S1	ace_commute_expo_deltabiomarkers		long	subject and commute identifiers, commute characteristics, continuous and integrated exposure measures, and pre-post changes in biomarkers
S2	ace_neg_means_025	feature table	wide	negative ionization mode feature table
S3	ace_pos_means_025	feature table	wide	positive ionization mode feature table

## Sheet: S1
ace_commute_expo_deltabiomarkers
Variable Name	Description	Comments
ID	Commute ID	Identifies an individual sampling day
BC	Mean 1-min concentration of black carbon (ug/m3)
CPC	Mean 1-min concentration of PNC (counts)
NOISE	Mean 1-min concentration of noise (dBA)
PAH	Mean 1-min concentration of pb-PAHs (ng/ml)
PM	Mean 1-min concentration of PM 2.5 mass (ug/m3)
OCm3	Filter loaded concentration of total organic carbon (ug/m3)
WSOC	Filter extracted concentration of water-soluble organic carbon (ug/m3)
Al27MR	Filter loaded concentration of elemental Al (ng/m3)
Fe56MR	Filter loaded concentration of elemental Fe (ng/m3)
PbSum	Filter loaded concentration of elemental Pb (ng/m3)
Linking_ID	Created identifier for participant	Typically links two commute IDs to the same participant
Commute	Exposure scenario type per protocol	Values include Highway, Side Street, and Clinic
Asthma	Asthma diagnosis	Only well controlled asthma diagnoses were included in the original study
Age	Age of participant	In years
Gender	Gender of participant	Has Male and Female only
Hispanic	Ethnicity of participant	0 = non-hispanic, 1 = hispanic
Race	Race of participant	Values include White, Black, Asian, and Other
Ht_cm	Ht_cm of participant
Wt_kg	Wt_kg of participant
BMI	BMI of participant
Age2lvl	Age2lvl of participant	Categorical recoding of Age to two levels broken at age 26
Age3lvl	Age3lvl of participant	Categorical reoding of Age to three levels broken at ages 24 and 28
Race3lvl	Race3lvl of participant	Asian, White and Other
Race2lvl	Race2lvl of participant	White and Other
BMIcat	BMIcat of participant	Obese, Overweight, Healthy, Underweight per categories from CDC guidance (https://www.cdc.gov/healthyweight/assessing/bmi/adult_bmi/index.html)
Commute2lvl	Commute2lvl of participant	Collapsed Side Street and Clinic into Non-Highway
CRP	change in CRP from pre-commute to post-commute ()
sICAM	change in sICAM from pre-commute to post-commute ()
sVCAM	change in sVCAM from pre-commute to post-commute ()
IL1b	change in IL1b from pre-commute to post-commute ()
IL6	change in IL6 from pre-commute to post-commute ()
IL8	change in IL8 from pre-commute to post-commute ()
TNFa	change in TNFa from pre-commute to post-commute ()
eNO	change in eNO from pre-commute to post-commute ()
FEV1	change in FEV1 from pre-commute to post-commute ()

## Sheet: S2
ace_neg_means_025
Variable Name	Description	Comments
mz	mass to charge ratio
time	retention time in seconds
mzMin	mz range minimum
mzMax	mz range maximum
NumPresAllSamples	feature present in # of samples (ignores triplicates)
NumPresBioSamples	feature present in # biological samples (accounts for triplicates)
median_CV	median coefficient of variation over triplicates for a given feature
Qscore	quality score	See Uppal 2013
MaxIntensity	maximum intensity value measured for a feature, not log2 transformed
nist_6	NIST sample
q1a_6	Qstandard, internal laboratory standard	Run at the top AND bottom of every analytical batch
SH3901	Commute and sampling ID	Last two digits indicate whether pre- 01 or post- 02 commute measure, first 4 characters are Commute ID
SA0701	Commute and sampling ID	Last two digits indicate whether pre- 01 or post- 02 commute measure, first 4 characters are Commute ID
SH3002	Commute and sampling ID	Last two digits indicate whether pre- 01 or post- 02 commute measure, first 4 characters are Commute ID
SA4301	Commute and sampling ID	Last two digits indicate whether pre- 01 or post- 02 commute measure, first 4 characters are Commute ID
SH5002	Commute and sampling ID	Last two digits indicate whether pre- 01 or post- 02 commute measure, first 4 characters are Commute ID
SH2402	Commute and sampling ID	Last two digits indicate whether pre- 01 or post- 02 commute measure, first 4 characters are Commute ID
SA3702	Commute and sampling ID	Last two digits indicate whether pre- 01 or post- 02 commute measure, first 4 characters are Commute ID
SA3302	Commute and sampling ID	Last two digits indicate whether pre- 01 or post- 02 commute measure, first 4 characters are Commute ID
SH4702	Commute and sampling ID	Last two digits indicate whether pre- 01 or post- 02 commute measure, first 4 characters are Commute ID
SH5001	Commute and sampling ID	Last two digits indicate whether pre- 01 or post- 02 commute measure, first 4 characters are Commute ID
SA0901	Commute and sampling ID	Last two digits indicate whether pre- 01 or post- 02 commute measure, first 4 characters are Commute ID
SH4802	Commute and sampling ID	Last two digits indicate whether pre- 01 or post- 02 commute measure, first 4 characters are Commute ID
SA4602	Commute and sampling ID	Last two digits indicate whether pre- 01 or post- 02 commute measure, first 4 characters are Commute ID
SA4901	Commute and sampling ID	Last two digits indicate whether pre- 01 or post- 02 commute measure, first 4 characters are Commute ID
SH4006	Commute and sampling ID	Last two digits indicate whether pre- 01 or post- 02 commute measure, first 4 characters are Commute ID
SA1002	Commute and sampling ID	Last two digits indicate whether pre- 01 or post- 02 commute measure, first 4 characters are Commute ID
SA2902	Commute and sampling ID	Last two digits indicate whether pre- 01 or post- 02 commute measure, first 4 characters are Commute ID
SH4102	Commute and sampling ID	Last two digits indicate whether pre- 01 or post- 02 commute measure, first 4 characters are Commute ID
SA4601	Commute and sampling ID	Last two digits indicate whether pre- 01 or post- 02 commute measure, first 4 characters are Commute ID
SH5202	Commute and sampling ID	Last two digits indicate whether pre- 01 or post- 02 commute measure, first 4 characters are Commute ID
SH5502	Commute and sampling ID	Last two digits indicate whether pre- 01 or post- 02 commute measure, first 4 characters are Commute ID
q1b_6	Qstandard, internal laboratory standard	Run at the top AND bottom of every analytical batch
q2a_6	Qstandard, internal laboratory standard	Run at the top AND bottom of every analytical batch
SA3701	Commute and sampling ID	Last two digits indicate whether pre- 01 or post- 02 commute measure, first 4 characters are Commute ID
SA2702	Commute and sampling ID	Last two digits indicate whether pre- 01 or post- 02 commute measure, first 4 characters are Commute ID
SH4901	Commute and sampling ID	Last two digits indicate whether pre- 01 or post- 02 commute measure, first 4 characters are Commute ID
SH5102	Commute and sampling ID	Last two digits indicate whether pre- 01 or post- 02 commute measure, first 4 characters are Commute ID
SA2601	Commute and sampling ID	Last two digits indicate whether pre- 01 or post- 02 commute measure, first 4 characters are Commute ID
SA1001	Commute and sampling ID	Last two digits indicate whether pre- 01 or post- 02 commute measure, first 4 characters are Commute ID
SA3901	Commute and sampling ID	Last two digits indicate whether pre- 01 or post- 02 commute measure, first 4 characters are Commute ID
SH3402	Commute and sampling ID	Last two digits indicate whether pre- 01 or post- 02 commute measure, first 4 characters are Commute ID
SA3301	Commute and sampling ID	Last two digits indicate whether pre- 01 or post- 02 commute measure, first 4 characters are Commute ID
SA2001	Commute and sampling ID	Last two digits indicate whether pre- 01 or post- 02 commute measure, first 4 characters are Commute ID
SA3402	Commute and sampling ID	Last two digits indicate whether pre- 01 or post- 02 commute measure, first 4 characters are Commute ID
SA2801	Commute and sampling ID	Last two digits indicate whether pre- 01 or post- 02 commute measure, first 4 characters are Commute ID
SA0902	Commute and sampling ID	Last two digits indicate whether pre- 01 or post- 02 commute measure, first 4 characters are Commute ID
SA2101	Commute and sampling ID	Last two digits indicate whether pre- 01 or post- 02 commute measure, first 4 characters are Commute ID
SA4902	Commute and sampling ID	Last two digits indicate whether pre- 01 or post- 02 commute measure, first 4 characters are Commute ID
SA3602	Commute and sampling ID	Last two digits indicate whether pre- 01 or post- 02 commute measure, first 4 characters are Commute ID
SA2102	Commute and sampling ID	Last two digits indicate whether pre- 01 or post- 02 commute measure, first 4 characters are Commute ID
SH2401	Commute and sampling ID	Last two digits indicate whether pre- 01 or post- 02 commute measure, first 4 characters are Commute ID
SH5501	Commute and sampling ID	Last two digits indicate whether pre- 01 or post- 02 commute measure, first 4 characters are Commute ID
SH5401	Commute and sampling ID	Last two digits indicate whether pre- 01 or post- 02 commute measure, first 4 characters are Commute ID
SA1602	Commute and sampling ID	Last two digits indicate whether pre- 01 or post- 02 commute measure, first 4 characters are Commute ID
q2b_6	Qstandard, internal laboratory standard	Run at the top AND bottom of every analytical batch
q3a_6	Qstandard, internal laboratory standard	Run at the top AND bottom of every analytical batch
SH2602	Commute and sampling ID	Last two digits indicate whether pre- 01 or post- 02 commute measure, first 4 characters are Commute ID
SH4602	Commute and sampling ID	Last two digits indicate whether pre- 01 or post- 02 commute measure, first 4 characters are Commute ID
SA2901	Commute and sampling ID	Last two digits indicate whether pre- 01 or post- 02 commute measure, first 4 characters are Commute ID
SA1101	Commute and sampling ID	Last two digits indicate whether pre- 01 or post- 02 commute measure, first 4 characters are Commute ID
SH5901	Commute and sampling ID	Last two digits indicate whether pre- 01 or post- 02 commute measure, first 4 characters are Commute ID
SA3502	Commute and sampling ID	Last two digits indicate whether pre- 01 or post- 02 commute measure, first 4 characters are Commute ID
SH2001	Commute and sampling ID	Last two digits indicate whether pre- 01 or post- 02 commute measure, first 4 characters are Commute ID
SH3801	Commute and sampling ID	Last two digits indicate whether pre- 01 or post- 02 commute measure, first 4 characters are Commute ID
SA5102	Commute and sampling ID	Last two digits indicate whether pre- 01 or post- 02 commute measure, first 4 characters are Commute ID
SH2302	Commute and sampling ID	Last two digits indicate whether pre- 01 or post- 02 commute measure, first 4 characters are Commute ID
SA4401	Commute and sampling ID	Last two digits indicate whether pre- 01 or post- 02 commute measure, first 4 characters are Commute ID
SA4201	Commute and sampling ID	Last two digits indicate whether pre- 01 or post- 02 commute measure, first 4 characters are Commute ID
SA2701	Commute and sampling ID	Last two digits indicate whether pre- 01 or post- 02 commute measure, first 4 characters are Commute ID
SA5501	Commute and sampling ID	Last two digits indicate whether pre- 01 or post- 02 commute measure, first 4 characters are Commute ID
SH4302	Commute and sampling ID	Last two digits indicate whether pre- 01 or post- 02 commute measure, first 4 characters are Commute ID
SA2402	Commute and sampling ID	Last two digits indicate whether pre- 01 or post- 02 commute measure, first 4 characters are Commute ID
SH3102	Commute and sampling ID	Last two digits indicate whether pre- 01 or post- 02 commute measure, first 4 characters are Commute ID
SH2202	Commute and sampling ID	Last two digits indicate whether pre- 01 or post- 02 commute measure, first 4 characters are Commute ID
SH5101	Commute and sampling ID	Last two digits indicate whether pre- 01 or post- 02 commute measure, first 4 characters are Commute ID
SH3101	Commute and sampling ID	Last two digits indicate whether pre- 01 or post- 02 commute measure, first 4 characters are Commute ID
SA3601	Commute and sampling ID	Last two digits indicate whether pre- 01 or post- 02 commute measure, first 4 characters are Commute ID
q3b_6	Qstandard, internal laboratory standard	Run at the top AND bottom of every analytical batch
q4a_6	Qstandard, internal laboratory standard	Run at the top AND bottom of every analytical batch
SA1701	Commute and sampling ID	Last two digits indicate whether pre- 01 or post- 02 commute measure, first 4 characters are Commute ID
SA3902	Commute and sampling ID	Last two digits indicate whether pre- 01 or post- 02 commute measure, first 4 characters are Commute ID
SA1801	Commute and sampling ID	Last two digits indicate whether pre- 01 or post- 02 commute measure, first 4 characters are Commute ID
SH4001	Commute and sampling ID	Last two digits indicate whether pre- 01 or post- 02 commute measure, first 4 characters are Commute ID
SA1601	Commute and sampling ID	Last two digits indicate whether pre- 01 or post- 02 commute measure, first 4 characters are Commute ID
SH3601	Commute and sampling ID	Last two digits indicate whether pre- 01 or post- 02 commute measure, first 4 characters are Commute ID
SA2602	Commute and sampling ID	Last two digits indicate whether pre- 01 or post- 02 commute measure, first 4 characters are Commute ID
SH5601	Commute and sampling ID	Last two digits indicate whether pre- 01 or post- 02 commute measure, first 4 characters are Commute ID
SH5602	Commute and sampling ID	Last two digits indicate whether pre- 01 or post- 02 commute measure, first 4 characters are Commute ID
SH4401	Commute and sampling ID	Last two digits indicate whether pre- 01 or post- 02 commute measure, first 4 characters are Commute ID
SH3902	Commute and sampling ID	Last two digits indicate whether pre- 01 or post- 02 commute measure, first 4 characters are Commute ID
SH3802	Commute and sampling ID	Last two digits indicate whether pre- 01 or post- 02 commute measure, first 4 characters are Commute ID
SH5702	Commute and sampling ID	Last two digits indicate whether pre- 01 or post- 02 commute measure, first 4 characters are Commute ID
SA1102	Commute and sampling ID	Last two digits indicate whether pre- 01 or post- 02 commute measure, first 4 characters are Commute ID
SH3502	Commute and sampling ID	Last two digits indicate whether pre- 01 or post- 02 commute measure, first 4 characters are Commute ID
SH1401	Commute and sampling ID	Last two digits indicate whether pre- 01 or post- 02 commute measure, first 4 characters are Commute ID
SA0501	Commute and sampling ID	Last two digits indicate whether pre- 01 or post- 02 commute measure, first 4 characters are Commute ID
SH4301	Commute and sampling ID	Last two digits indicate whether pre- 01 or post- 02 commute measure, first 4 characters are Commute ID
SA3401	Commute and sampling ID	Last two digits indicate whether pre- 01 or post- 02 commute measure, first 4 characters are Commute ID
SH5802	Commute and sampling ID	Last two digits indicate whether pre- 01 or post- 02 commute measure, first 4 characters are Commute ID
SA4002	Commute and sampling ID	Last two digits indicate whether pre- 01 or post- 02 commute measure, first 4 characters are Commute ID
q4b_6	Qstandard, internal laboratory standard	Run at the top AND bottom of every analytical batch
q5a_6	Qstandard, internal laboratory standard	Run at the top AND bottom of every analytical batch
SA4101	Commute and sampling ID	Last two digits indicate whether pre- 01 or post- 02 commute measure, first 4 characters are Commute ID
SH4501	Commute and sampling ID	Last two digits indicate whether pre- 01 or post- 02 commute measure, first 4 characters are Commute ID
SH5402	Commute and sampling ID	Last two digits indicate whether pre- 01 or post- 02 commute measure, first 4 characters are Commute ID
SH4701	Commute and sampling ID	Last two digits indicate whether pre- 01 or post- 02 commute measure, first 4 characters are Commute ID
SH3202	Commute and sampling ID	Last two digits indicate whether pre- 01 or post- 02 commute measure, first 4 characters are Commute ID
SA0802	Commute and sampling ID	Last two digits indicate whether pre- 01 or post- 02 commute measure, first 4 characters are Commute ID
SA3001	Commute and sampling ID	Last two digits indicate whether pre- 01 or post- 02 commute measure, first 4 characters are Commute ID
SA1702	Commute and sampling ID	Last two digits indicate whether pre- 01 or post- 02 commute measure, first 4 characters are Commute ID
SH5902	Commute and sampling ID	Last two digits indicate whether pre- 01 or post- 02 commute measure, first 4 characters are Commute ID
SA5502	Commute and sampling ID	Last two digits indicate whether pre- 01 or post- 02 commute measure, first 4 characters are Commute ID
SH4402	Commute and sampling ID	Last two digits indicate whether pre- 01 or post- 02 commute measure, first 4 characters are Commute ID
SH2002	Commute and sampling ID	Last two digits indicate whether pre- 01 or post- 02 commute measure, first 4 characters are Commute ID
SH3401	Commute and sampling ID	Last two digits indicate whether pre- 01 or post- 02 commute measure, first 4 characters are Commute ID
SA4402	Commute and sampling ID	Last two digits indicate whether pre- 01 or post- 02 commute measure, first 4 characters are Commute ID
SA1901	Commute and sampling ID	Last two digits indicate whether pre- 01 or post- 02 commute measure, first 4 characters are Commute ID
SH1402	Commute and sampling ID	Last two digits indicate whether pre- 01 or post- 02 commute measure, first 4 characters are Commute ID
SH5201	Commute and sampling ID	Last two digits indicate whether pre- 01 or post- 02 commute measure, first 4 characters are Commute ID
SH1802	Commute and sampling ID	Last two digits indicate whether pre- 01 or post- 02 commute measure, first 4 characters are Commute ID
SA5101	Commute and sampling ID	Last two digits indicate whether pre- 01 or post- 02 commute measure, first 4 characters are Commute ID
SA2802	Commute and sampling ID	Last two digits indicate whether pre- 01 or post- 02 commute measure, first 4 characters are Commute ID
SH5302	Commute and sampling ID	Last two digits indicate whether pre- 01 or post- 02 commute measure, first 4 characters are Commute ID
q5b_6	Qstandard, internal laboratory standard	Run at the top AND bottom of every analytical batch
q6a_6	Qstandard, internal laboratory standard	Run at the top AND bottom of every analytical batch
SA4102	Commute and sampling ID	Last two digits indicate whether pre- 01 or post- 02 commute measure, first 4 characters are Commute ID
SA2002	Commute and sampling ID	Last two digits indicate whether pre- 01 or post- 02 commute measure, first 4 characters are Commute ID
SA0702	Commute and sampling ID	Last two digits indicate whether pre- 01 or post- 02 commute measure, first 4 characters are Commute ID
SA0801	Commute and sampling ID	Last two digits indicate whether pre- 01 or post- 02 commute measure, first 4 characters are Commute ID
SA1902	Commute and sampling ID	Last two digits indicate whether pre- 01 or post- 02 commute measure, first 4 characters are Commute ID
SA5002	Commute and sampling ID	Last two digits indicate whether pre- 01 or post- 02 commute measure, first 4 characters are Commute ID
SH1702	Commute and sampling ID	Last two digits indicate whether pre- 01 or post- 02 commute measure, first 4 characters are Commute ID
SA1802	Commute and sampling ID	Last two digits indicate whether pre- 01 or post- 02 commute measure, first 4 characters are Commute ID
SA2201	Commute and sampling ID	Last two digits indicate whether pre- 01 or post- 02 commute measure, first 4 characters are Commute ID
SH5301	Commute and sampling ID	Last two digits indicate whether pre- 01 or post- 02 commute measure, first 4 characters are Commute ID
SA2502	Commute and sampling ID	Last two digits indicate whether pre- 01 or post- 02 commute measure, first 4 characters are Commute ID
SA3002	Commute and sampling ID	Last two digits indicate whether pre- 01 or post- 02 commute measure, first 4 characters are Commute ID
SA1301	Commute and sampling ID	Last two digits indicate whether pre- 01 or post- 02 commute measure, first 4 characters are Commute ID
SH5701	Commute and sampling ID	Last two digits indicate whether pre- 01 or post- 02 commute measure, first 4 characters are Commute ID
SA5001	Commute and sampling ID	Last two digits indicate whether pre- 01 or post- 02 commute measure, first 4 characters are Commute ID
SA4801	Commute and sampling ID	Last two digits indicate whether pre- 01 or post- 02 commute measure, first 4 characters are Commute ID
SA3501	Commute and sampling ID	Last two digits indicate whether pre- 01 or post- 02 commute measure, first 4 characters are Commute ID
SA2202	Commute and sampling ID	Last two digits indicate whether pre- 01 or post- 02 commute measure, first 4 characters are Commute ID
SH2301	Commute and sampling ID	Last two digits indicate whether pre- 01 or post- 02 commute measure, first 4 characters are Commute ID
SH1701	Commute and sampling ID	Last two digits indicate whether pre- 01 or post- 02 commute measure, first 4 characters are Commute ID
SH4801	Commute and sampling ID	Last two digits indicate whether pre- 01 or post- 02 commute measure, first 4 characters are Commute ID
q6b_6	Qstandard, internal laboratory standard	Run at the top AND bottom of every analytical batch
q7a_6	Qstandard, internal laboratory standard	Run at the top AND bottom of every analytical batch
SA2401	Commute and sampling ID	Last two digits indicate whether pre- 01 or post- 02 commute measure, first 4 characters are Commute ID
SH3201	Commute and sampling ID	Last two digits indicate whether pre- 01 or post- 02 commute measure, first 4 characters are Commute ID
SH4902	Commute and sampling ID	Last two digits indicate whether pre- 01 or post- 02 commute measure, first 4 characters are Commute ID
SA4302	Commute and sampling ID	Last two digits indicate whether pre- 01 or post- 02 commute measure, first 4 characters are Commute ID
SH3001	Commute and sampling ID	Last two digits indicate whether pre- 01 or post- 02 commute measure, first 4 characters are Commute ID
SA4202	Commute and sampling ID	Last two digits indicate whether pre- 01 or post- 02 commute measure, first 4 characters are Commute ID
SH2702	Commute and sampling ID	Last two digits indicate whether pre- 01 or post- 02 commute measure, first 4 characters are Commute ID
SH2501	Commute and sampling ID	Last two digits indicate whether pre- 01 or post- 02 commute measure, first 4 characters are Commute ID
SH4601	Commute and sampling ID	Last two digits indicate whether pre- 01 or post- 02 commute measure, first 4 characters are Commute ID
SA3202	Commute and sampling ID	Last two digits indicate whether pre- 01 or post- 02 commute measure, first 4 characters are Commute ID
SH2601	Commute and sampling ID	Last two digits indicate whether pre- 01 or post- 02 commute measure, first 4 characters are Commute ID
SH1801	Commute and sampling ID	Last two digits indicate whether pre- 01 or post- 02 commute measure, first 4 characters are Commute ID
SH4502	Commute and sampling ID	Last two digits indicate whether pre- 01 or post- 02 commute measure, first 4 characters are Commute ID
SA2501	Commute and sampling ID	Last two digits indicate whether pre- 01 or post- 02 commute measure, first 4 characters are Commute ID
SA4001	Commute and sampling ID	Last two digits indicate whether pre- 01 or post- 02 commute measure, first 4 characters are Commute ID
SA4802	Commute and sampling ID	Last two digits indicate whether pre- 01 or post- 02 commute measure, first 4 characters are Commute ID
SH2701	Commute and sampling ID	Last two digits indicate whether pre- 01 or post- 02 commute measure, first 4 characters are Commute ID
SA0502	Commute and sampling ID	Last two digits indicate whether pre- 01 or post- 02 commute measure, first 4 characters are Commute ID
SH2201	Commute and sampling ID	Last two digits indicate whether pre- 01 or post- 02 commute measure, first 4 characters are Commute ID
SA5802	Commute and sampling ID	Last two digits indicate whether pre- 01 or post- 02 commute measure, first 4 characters are Commute ID
SA5801	Commute and sampling ID	Last two digits indicate whether pre- 01 or post- 02 commute measure, first 4 characters are Commute ID
q7b_6	Qstandard, internal laboratory standard	Run at the top AND bottom of every analytical batch

## Sheet: S3
ace_pos_means_025
Variable Name	Description	Comments
mz	mass to charge ratio
time	retention time in seconds
mzMin	mz range minimum
mzMax	mz range maximum
NumPresAllSamples	feature present in # of samples (ignores triplicates)
NumPresBioSamples	feature present in # biological samples (accounts for triplicates)
median_CV	median coefficient of variation over triplicates for a given feature
Qscore	quality score	See Uppal 2013
MaxIntensity	maximum intensity value measured for a feature, not log2 transformed
nist_6	NIST sample
q1a_6	Qstandard, internal laboratory standard	Run at the top AND bottom of every analytical batch
SH3901	Commute and sampling ID	Last two digits indicate whether pre- 01 or post- 02 commute measure, first 4 characters are Commute ID
SA0701	Commute and sampling ID	Last two digits indicate whether pre- 01 or post- 02 commute measure, first 4 characters are Commute ID
SH3002	Commute and sampling ID	Last two digits indicate whether pre- 01 or post- 02 commute measure, first 4 characters are Commute ID
SA4301	Commute and sampling ID	Last two digits indicate whether pre- 01 or post- 02 commute measure, first 4 characters are Commute ID
SH5002	Commute and sampling ID	Last two digits indicate whether pre- 01 or post- 02 commute measure, first 4 characters are Commute ID
SH2402	Commute and sampling ID	Last two digits indicate whether pre- 01 or post- 02 commute measure, first 4 characters are Commute ID
SA3702	Commute and sampling ID	Last two digits indicate whether pre- 01 or post- 02 commute measure, first 4 characters are Commute ID
SA3302	Commute and sampling ID	Last two digits indicate whether pre- 01 or post- 02 commute measure, first 4 characters are Commute ID
SH4702	Commute and sampling ID	Last two digits indicate whether pre- 01 or post- 02 commute measure, first 4 characters are Commute ID
SH5001	Commute and sampling ID	Last two digits indicate whether pre- 01 or post- 02 commute measure, first 4 characters are Commute ID
SA0901	Commute and sampling ID	Last two digits indicate whether pre- 01 or post- 02 commute measure, first 4 characters are Commute ID
SH4802	Commute and sampling ID	Last two digits indicate whether pre- 01 or post- 02 commute measure, first 4 characters are Commute ID
SA4602	Commute and sampling ID	Last two digits indicate whether pre- 01 or post- 02 commute measure, first 4 characters are Commute ID
SA4901	Commute and sampling ID	Last two digits indicate whether pre- 01 or post- 02 commute measure, first 4 characters are Commute ID
SH4006	Commute and sampling ID	Last two digits indicate whether pre- 01 or post- 02 commute measure, first 4 characters are Commute ID
SA1002	Commute and sampling ID	Last two digits indicate whether pre- 01 or post- 02 commute measure, first 4 characters are Commute ID
SA2902	Commute and sampling ID	Last two digits indicate whether pre- 01 or post- 02 commute measure, first 4 characters are Commute ID
SH4102	Commute and sampling ID	Last two digits indicate whether pre- 01 or post- 02 commute measure, first 4 characters are Commute ID
SA4601	Commute and sampling ID	Last two digits indicate whether pre- 01 or post- 02 commute measure, first 4 characters are Commute ID
SH5202	Commute and sampling ID	Last two digits indicate whether pre- 01 or post- 02 commute measure, first 4 characters are Commute ID
SH5502	Commute and sampling ID	Last two digits indicate whether pre- 01 or post- 02 commute measure, first 4 characters are Commute ID
q1b_6	Qstandard, internal laboratory standard	Run at the top AND bottom of every analytical batch
q2a_6	Qstandard, internal laboratory standard	Run at the top AND bottom of every analytical batch
SA3701	Commute and sampling ID	Last two digits indicate whether pre- 01 or post- 02 commute measure, first 4 characters are Commute ID
SA2702	Commute and sampling ID	Last two digits indicate whether pre- 01 or post- 02 commute measure, first 4 characters are Commute ID
SH4901	Commute and sampling ID	Last two digits indicate whether pre- 01 or post- 02 commute measure, first 4 characters are Commute ID
SH5102	Commute and sampling ID	Last two digits indicate whether pre- 01 or post- 02 commute measure, first 4 characters are Commute ID
SA2601	Commute and sampling ID	Last two digits indicate whether pre- 01 or post- 02 commute measure, first 4 characters are Commute ID
SA1001	Commute and sampling ID	Last two digits indicate whether pre- 01 or post- 02 commute measure, first 4 characters are Commute ID
SA3901	Commute and sampling ID	Last two digits indicate whether pre- 01 or post- 02 commute measure, first 4 characters are Commute ID
SH3402	Commute and sampling ID	Last two digits indicate whether pre- 01 or post- 02 commute measure, first 4 characters are Commute ID
SA3301	Commute and sampling ID	Last two digits indicate whether pre- 01 or post- 02 commute measure, first 4 characters are Commute ID
SA2001	Commute and sampling ID	Last two digits indicate whether pre- 01 or post- 02 commute measure, first 4 characters are Commute ID
SA3402	Commute and sampling ID	Last two digits indicate whether pre- 01 or post- 02 commute measure, first 4 characters are Commute ID
SA2801	Commute and sampling ID	Last two digits indicate whether pre- 01 or post- 02 commute measure, first 4 characters are Commute ID
SA0902	Commute and sampling ID	Last two digits indicate whether pre- 01 or post- 02 commute measure, first 4 characters are Commute ID
SA2101	Commute and sampling ID	Last two digits indicate whether pre- 01 or post- 02 commute measure, first 4 characters are Commute ID
SA4902	Commute and sampling ID	Last two digits indicate whether pre- 01 or post- 02 commute measure, first 4 characters are Commute ID
SA3602	Commute and sampling ID	Last two digits indicate whether pre- 01 or post- 02 commute measure, first 4 characters are Commute ID
SA2102	Commute and sampling ID	Last two digits indicate whether pre- 01 or post- 02 commute measure, first 4 characters are Commute ID
SH2401	Commute and sampling ID	Last two digits indicate whether pre- 01 or post- 02 commute measure, first 4 characters are Commute ID
SH5501	Commute and sampling ID	Last two digits indicate whether pre- 01 or post- 02 commute measure, first 4 characters are Commute ID
SH5401	Commute and sampling ID	Last two digits indicate whether pre- 01 or post- 02 commute measure, first 4 characters are Commute ID
SA1602	Commute and sampling ID	Last two digits indicate whether pre- 01 or post- 02 commute measure, first 4 characters are Commute ID
q2b_6	Qstandard, internal laboratory standard	Run at the top AND bottom of every analytical batch
q3a_6	Qstandard, internal laboratory standard	Run at the top AND bottom of every analytical batch
SH2602	Commute and sampling ID	Last two digits indicate whether pre- 01 or post- 02 commute measure, first 4 characters are Commute ID
SH4602	Commute and sampling ID	Last two digits indicate whether pre- 01 or post- 02 commute measure, first 4 characters are Commute ID
SA2901	Commute and sampling ID	Last two digits indicate whether pre- 01 or post- 02 commute measure, first 4 characters are Commute ID
SA1101	Commute and sampling ID	Last two digits indicate whether pre- 01 or post- 02 commute measure, first 4 characters are Commute ID
SH5901	Commute and sampling ID	Last two digits indicate whether pre- 01 or post- 02 commute measure, first 4 characters are Commute ID
SA3502	Commute and sampling ID	Last two digits indicate whether pre- 01 or post- 02 commute measure, first 4 characters are Commute ID
SH2001	Commute and sampling ID	Last two digits indicate whether pre- 01 or post- 02 commute measure, first 4 characters are Commute ID
SH3801	Commute and sampling ID	Last two digits indicate whether pre- 01 or post- 02 commute measure, first 4 characters are Commute ID
SA5102	Commute and sampling ID	Last two digits indicate whether pre- 01 or post- 02 commute measure, first 4 characters are Commute ID
SH2302	Commute and sampling ID	Last two digits indicate whether pre- 01 or post- 02 commute measure, first 4 characters are Commute ID
SA4401	Commute and sampling ID	Last two digits indicate whether pre- 01 or post- 02 commute measure, first 4 characters are Commute ID
SA4201	Commute and sampling ID	Last two digits indicate whether pre- 01 or post- 02 commute measure, first 4 characters are Commute ID
SA2701	Commute and sampling ID	Last two digits indicate whether pre- 01 or post- 02 commute measure, first 4 characters are Commute ID
SA5501	Commute and sampling ID	Last two digits indicate whether pre- 01 or post- 02 commute measure, first 4 characters are Commute ID
SH4302	Commute and sampling ID	Last two digits indicate whether pre- 01 or post- 02 commute measure, first 4 characters are Commute ID
SA2402	Commute and sampling ID	Last two digits indicate whether pre- 01 or post- 02 commute measure, first 4 characters are Commute ID
SH3102	Commute and sampling ID	Last two digits indicate whether pre- 01 or post- 02 commute measure, first 4 characters are Commute ID
SH2202	Commute and sampling ID	Last two digits indicate whether pre- 01 or post- 02 commute measure, first 4 characters are Commute ID
SH5101	Commute and sampling ID	Last two digits indicate whether pre- 01 or post- 02 commute measure, first 4 characters are Commute ID
SH3101	Commute and sampling ID	Last two digits indicate whether pre- 01 or post- 02 commute measure, first 4 characters are Commute ID
SA3601	Commute and sampling ID	Last two digits indicate whether pre- 01 or post- 02 commute measure, first 4 characters are Commute ID
q3b_6	Qstandard, internal laboratory standard	Run at the top AND bottom of every analytical batch
q4a_6	Qstandard, internal laboratory standard	Run at the top AND bottom of every analytical batch
SA1701	Commute and sampling ID	Last two digits indicate whether pre- 01 or post- 02 commute measure, first 4 characters are Commute ID
SA3902	Commute and sampling ID	Last two digits indicate whether pre- 01 or post- 02 commute measure, first 4 characters are Commute ID
SA1801	Commute and sampling ID	Last two digits indicate whether pre- 01 or post- 02 commute measure, first 4 characters are Commute ID
SH4001	Commute and sampling ID	Last two digits indicate whether pre- 01 or post- 02 commute measure, first 4 characters are Commute ID
SA1601	Commute and sampling ID	Last two digits indicate whether pre- 01 or post- 02 commute measure, first 4 characters are Commute ID
SH3601	Commute and sampling ID	Last two digits indicate whether pre- 01 or post- 02 commute measure, first 4 characters are Commute ID
SA2602	Commute and sampling ID	Last two digits indicate whether pre- 01 or post- 02 commute measure, first 4 characters are Commute ID
SH5601	Commute and sampling ID	Last two digits indicate whether pre- 01 or post- 02 commute measure, first 4 characters are Commute ID
SH5602	Commute and sampling ID	Last two digits indicate whether pre- 01 or post- 02 commute measure, first 4 characters are Commute ID
SH4401	Commute and sampling ID	Last two digits indicate whether pre- 01 or post- 02 commute measure, first 4 characters are Commute ID
SH3902	Commute and sampling ID	Last two digits indicate whether pre- 01 or post- 02 commute measure, first 4 characters are Commute ID
SH3802	Commute and sampling ID	Last two digits indicate whether pre- 01 or post- 02 commute measure, first 4 characters are Commute ID
SH5702	Commute and sampling ID	Last two digits indicate whether pre- 01 or post- 02 commute measure, first 4 characters are Commute ID
SA1102	Commute and sampling ID	Last two digits indicate whether pre- 01 or post- 02 commute measure, first 4 characters are Commute ID
SH3502	Commute and sampling ID	Last two digits indicate whether pre- 01 or post- 02 commute measure, first 4 characters are Commute ID
SH1401	Commute and sampling ID	Last two digits indicate whether pre- 01 or post- 02 commute measure, first 4 characters are Commute ID
SA0501	Commute and sampling ID	Last two digits indicate whether pre- 01 or post- 02 commute measure, first 4 characters are Commute ID
SH4301	Commute and sampling ID	Last two digits indicate whether pre- 01 or post- 02 commute measure, first 4 characters are Commute ID
SA3401	Commute and sampling ID	Last two digits indicate whether pre- 01 or post- 02 commute measure, first 4 characters are Commute ID
SH5802	Commute and sampling ID	Last two digits indicate whether pre- 01 or post- 02 commute measure, first 4 characters are Commute ID
SA4002	Commute and sampling ID	Last two digits indicate whether pre- 01 or post- 02 commute measure, first 4 characters are Commute ID
q4b_6	Qstandard, internal laboratory standard	Run at the top AND bottom of every analytical batch
q5a_6	Qstandard, internal laboratory standard	Run at the top AND bottom of every analytical batch
SA4101	Commute and sampling ID	Last two digits indicate whether pre- 01 or post- 02 commute measure, first 4 characters are Commute ID
SH4501	Commute and sampling ID	Last two digits indicate whether pre- 01 or post- 02 commute measure, first 4 characters are Commute ID
SH5402	Commute and sampling ID	Last two digits indicate whether pre- 01 or post- 02 commute measure, first 4 characters are Commute ID
SH4701	Commute and sampling ID	Last two digits indicate whether pre- 01 or post- 02 commute measure, first 4 characters are Commute ID
SH3202	Commute and sampling ID	Last two digits indicate whether pre- 01 or post- 02 commute measure, first 4 characters are Commute ID
SA0802	Commute and sampling ID	Last two digits indicate whether pre- 01 or post- 02 commute measure, first 4 characters are Commute ID
SA3001	Commute and sampling ID	Last two digits indicate whether pre- 01 or post- 02 commute measure, first 4 characters are Commute ID
SA1702	Commute and sampling ID	Last two digits indicate whether pre- 01 or post- 02 commute measure, first 4 characters are Commute ID
SH5902	Commute and sampling ID	Last two digits indicate whether pre- 01 or post- 02 commute measure, first 4 characters are Commute ID
SA5502	Commute and sampling ID	Last two digits indicate whether pre- 01 or post- 02 commute measure, first 4 characters are Commute ID
SH4402	Commute and sampling ID	Last two digits indicate whether pre- 01 or post- 02 commute measure, first 4 characters are Commute ID
SH2002	Commute and sampling ID	Last two digits indicate whether pre- 01 or post- 02 commute measure, first 4 characters are Commute ID
SH3401	Commute and sampling ID	Last two digits indicate whether pre- 01 or post- 02 commute measure, first 4 characters are Commute ID
SA4402	Commute and sampling ID	Last two digits indicate whether pre- 01 or post- 02 commute measure, first 4 characters are Commute ID
SA1901	Commute and sampling ID	Last two digits indicate whether pre- 01 or post- 02 commute measure, first 4 characters are Commute ID
SH1402	Commute and sampling ID	Last two digits indicate whether pre- 01 or post- 02 commute measure, first 4 characters are Commute ID
SH5201	Commute and sampling ID	Last two digits indicate whether pre- 01 or post- 02 commute measure, first 4 characters are Commute ID
SH1802	Commute and sampling ID	Last two digits indicate whether pre- 01 or post- 02 commute measure, first 4 characters are Commute ID
SA5101	Commute and sampling ID	Last two digits indicate whether pre- 01 or post- 02 commute measure, first 4 characters are Commute ID
SA2802	Commute and sampling ID	Last two digits indicate whether pre- 01 or post- 02 commute measure, first 4 characters are Commute ID
SH5302	Commute and sampling ID	Last two digits indicate whether pre- 01 or post- 02 commute measure, first 4 characters are Commute ID
q5b_6	Qstandard, internal laboratory standard	Run at the top AND bottom of every analytical batch
q6a_6	Qstandard, internal laboratory standard	Run at the top AND bottom of every analytical batch
SA4102	Commute and sampling ID	Last two digits indicate whether pre- 01 or post- 02 commute measure, first 4 characters are Commute ID
SA2002	Commute and sampling ID	Last two digits indicate whether pre- 01 or post- 02 commute measure, first 4 characters are Commute ID
SA0702	Commute and sampling ID	Last two digits indicate whether pre- 01 or post- 02 commute measure, first 4 characters are Commute ID
SA0801	Commute and sampling ID	Last two digits indicate whether pre- 01 or post- 02 commute measure, first 4 characters are Commute ID
SA1902	Commute and sampling ID	Last two digits indicate whether pre- 01 or post- 02 commute measure, first 4 characters are Commute ID
SA5002	Commute and sampling ID	Last two digits indicate whether pre- 01 or post- 02 commute measure, first 4 characters are Commute ID
SH1702	Commute and sampling ID	Last two digits indicate whether pre- 01 or post- 02 commute measure, first 4 characters are Commute ID
SA1802	Commute and sampling ID	Last two digits indicate whether pre- 01 or post- 02 commute measure, first 4 characters are Commute ID
SA2201	Commute and sampling ID	Last two digits indicate whether pre- 01 or post- 02 commute measure, first 4 characters are Commute ID
SH5301	Commute and sampling ID	Last two digits indicate whether pre- 01 or post- 02 commute measure, first 4 characters are Commute ID
SA2502	Commute and sampling ID	Last two digits indicate whether pre- 01 or post- 02 commute measure, first 4 characters are Commute ID
SA3002	Commute and sampling ID	Last two digits indicate whether pre- 01 or post- 02 commute measure, first 4 characters are Commute ID
SA1301	Commute and sampling ID	Last two digits indicate whether pre- 01 or post- 02 commute measure, first 4 characters are Commute ID
SH5701	Commute and sampling ID	Last two digits indicate whether pre- 01 or post- 02 commute measure, first 4 characters are Commute ID
SA5001	Commute and sampling ID	Last two digits indicate whether pre- 01 or post- 02 commute measure, first 4 characters are Commute ID
SA4801	Commute and sampling ID	Last two digits indicate whether pre- 01 or post- 02 commute measure, first 4 characters are Commute ID
SA3501	Commute and sampling ID	Last two digits indicate whether pre- 01 or post- 02 commute measure, first 4 characters are Commute ID
SA2202	Commute and sampling ID	Last two digits indicate whether pre- 01 or post- 02 commute measure, first 4 characters are Commute ID
SH2301	Commute and sampling ID	Last two digits indicate whether pre- 01 or post- 02 commute measure, first 4 characters are Commute ID
SH1701	Commute and sampling ID	Last two digits indicate whether pre- 01 or post- 02 commute measure, first 4 characters are Commute ID
SH4801	Commute and sampling ID	Last two digits indicate whether pre- 01 or post- 02 commute measure, first 4 characters are Commute ID
q6b_6	Qstandard, internal laboratory standard	Run at the top AND bottom of every analytical batch
q7a_6	Qstandard, internal laboratory standard	Run at the top AND bottom of every analytical batch
SA2401	Commute and sampling ID	Last two digits indicate whether pre- 01 or post- 02 commute measure, first 4 characters are Commute ID
SH3201	Commute and sampling ID	Last two digits indicate whether pre- 01 or post- 02 commute measure, first 4 characters are Commute ID
SH4902	Commute and sampling ID	Last two digits indicate whether pre- 01 or post- 02 commute measure, first 4 characters are Commute ID
SA4302	Commute and sampling ID	Last two digits indicate whether pre- 01 or post- 02 commute measure, first 4 characters are Commute ID
SH3001	Commute and sampling ID	Last two digits indicate whether pre- 01 or post- 02 commute measure, first 4 characters are Commute ID
SA4202	Commute and sampling ID	Last two digits indicate whether pre- 01 or post- 02 commute measure, first 4 characters are Commute ID
SH2702	Commute and sampling ID	Last two digits indicate whether pre- 01 or post- 02 commute measure, first 4 characters are Commute ID
SH2501	Commute and sampling ID	Last two digits indicate whether pre- 01 or post- 02 commute measure, first 4 characters are Commute ID
SH4601	Commute and sampling ID	Last two digits indicate whether pre- 01 or post- 02 commute measure, first 4 characters are Commute ID
SA3202	Commute and sampling ID	Last two digits indicate whether pre- 01 or post- 02 commute measure, first 4 characters are Commute ID
SH2601	Commute and sampling ID	Last two digits indicate whether pre- 01 or post- 02 commute measure, first 4 characters are Commute ID
SH1801	Commute and sampling ID	Last two digits indicate whether pre- 01 or post- 02 commute measure, first 4 characters are Commute ID
SH4502	Commute and sampling ID	Last two digits indicate whether pre- 01 or post- 02 commute measure, first 4 characters are Commute ID
SA2501	Commute and sampling ID	Last two digits indicate whether pre- 01 or post- 02 commute measure, first 4 characters are Commute ID
SA4001	Commute and sampling ID	Last two digits indicate whether pre- 01 or post- 02 commute measure, first 4 characters are Commute ID
SA4802	Commute and sampling ID	Last two digits indicate whether pre- 01 or post- 02 commute measure, first 4 characters are Commute ID
SH2701	Commute and sampling ID	Last two digits indicate whether pre- 01 or post- 02 commute measure, first 4 characters are Commute ID
SA0502	Commute and sampling ID	Last two digits indicate whether pre- 01 or post- 02 commute measure, first 4 characters are Commute ID
SH2201	Commute and sampling ID	Last two digits indicate whether pre- 01 or post- 02 commute measure, first 4 characters are Commute ID
SA5802	Commute and sampling ID	Last two digits indicate whether pre- 01 or post- 02 commute measure, first 4 characters are Commute ID
SA5801	Commute and sampling ID	Last two digits indicate whether pre- 01 or post- 02 commute measure, first 4 characters are Commute ID
q7b_6	Qstandard, internal laboratory standard	Run at the top AND bottom of every analytical batch
